# Supplementary material for: Economical synthesis of γ-cyclodextrin catalyzed by oriented cyclodextrin glycosyltransferase displayed on bacterial polyhydroxyalkanoate nanogranules
Source: Microb Cell Fact. 2023 Sep 13;22:181. doi: 10.1186/s12934-023-02191-2 (PMC10500893; doi:10.1186/s12934-023-02191-2)
Supplement: Supplementary file 1 — Additional file 1: Table S1. Identification and absolute quantification of fused γ-CGTase using mass spectrometer based quantitative proteomics. [file 12934_2023_2191_MOESM1_ESM.xlsx]

## Sheet: Protein Groups
Table S1 Identification and absolute quantification of fused γ-CGTase using mass spectrometer based quantitative proteomics.
Protein IDs	Majority protein IDs	Fasta headers	Number of proteins	Peptides	Unique peptides	Sequence coverage [%]	Unique sequence coverage [%]	Mol. weight [kDa]	Sequence length	Sequence lengths	Q-value	Score	Ratio H/L	Ratio H/L normalized	Ratio H/L variability [%]	Ratio H/L count	Ratio H/L iso-count	Ratio H/L type	Intensity	Intensity L	Intensity H	Only identified by site	Reverse	Potential contaminant	id	Peptide IDs	Peptide is razor	Mod. peptide IDs	Evidence IDs	MS/MS IDs	Best MS/MS	Oxidation (M) site IDs	Oxidation (M) site positions
γCGTasePhaC	CGTasePhaC	sp|CGTasePhaC|	1	80	80	72.9	72.9	140.98	1280	1280	0	323.31	0.17597	0.90646	132.53	152	0	Leave out requantified	983460000000	936380000000	47071000000				925	48;88;89;196;224;225;341;342;415;446;493;494;621;627;672;673;738;824;832;833;1028;1060;1070;1071;1132;1140;1142;1234;1243;1324;1325;1339;1362;1363;1400;1414;1449;1497;1510;1511;1562;1618;1619;1644;1697;1713;1750;1783;1965;2003;2004;2010;2112;2124;2180;2388;2459;2658;2826;2992;2997;3007;3027;3028;3029;3144;3149;3175;3293;3554;3555;3557;3594;3685;3790;4031;4033;4123;4166;4304	True;True;True;True;True;True;True;True;True;True;True;True;True;True;True;True;True;True;True;True;True;True;True;True;True;True;True;True;True;True;True;True;True;True;True;True;True;True;True;True;True;True;True;True;True;True;True;True;True;True;True;True;True;True;True;True;True;True;True;True;True;True;True;True;True;True;True;True;True;True;True;True;True;True;True;True;True;True;True;True	50;90;91;201;229;230;349;350;423;454;503;504;632;633;639;684;685;750;838;846;847;1045;1046;1078;1088;1089;1150;1158;1160;1161;1253;1262;1343;1344;1359;1383;1384;1422;1436;1472;1520;1533;1534;1590;1648;1649;1650;1651;1677;1678;1732;1733;1749;1786;1819;2007;2046;2047;2054;2159;2160;2161;2173;2230;2441;2512;2717;2893;2894;2895;3068;3075;3076;3077;3088;3089;3109;3110;3111;3227;3232;3258;3379;3645;364…	69;70;71;72;73;174;175;176;177;178;179;180;181;182;183;184;185;186;187;334;367;368;369;370;371;372;373;374;375;525;526;527;528;529;530;531;532;533;534;535;536;537;538;539;540;541;542;543;544;545;546;547;548;549;550;551;631;632;633;634;635;636;637;672;673;732;733;897;898;899;907;908;982;983;1054;1055;1171;1172;1173;1174;1175;1176;1177;1178;1179;1180;1181;1182;1183;1184;1194;1195;1196;1197;1436;143…	80;81;82;83;84;85;231;232;233;234;235;236;237;238;239;240;241;242;243;244;245;246;247;248;249;424;458;459;460;461;462;463;464;465;466;467;468;469;470;471;472;473;653;654;655;656;657;658;659;660;661;662;663;664;665;666;667;668;669;670;671;672;673;674;675;676;677;678;679;680;681;682;683;684;685;686;687;688;689;690;691;692;693;694;695;696;697;698;787;788;789;790;791;792;793;833;834;903;904;905;1089;…	81;232;238;424;459;472;662;698;787;833;903;905;1091;1105;1194;1195;1271;1405;1434;1436;1700;1783;1820;1910;2006;2068;2085;2245;2299;2419;2422;2451;2580;2581;2641;2659;2721;2837;2855;2858;2941;3018;3053;3102;3204;3225;3359;3425;3754;3832;3843;3871;4081;4100;4195;4498;4593;4919;5302;5628;5698;5771;5815;5821;5832;5978;5990;6036;6217;6580;6582;6589;6655;6813;6974;7328;7336;7471;7571;7786	109;110;111;112;113;114;115;116;117;118;119;120	227;292;298;358;369;370;501;777;846;877;878;975
PhaA	PhaA	sp|PhaA|	1	20	20	73	73	40.548	393	393	0	323.31	0.083633	0.62039	69.45	3	0	Leave out requantified	19562000000	19379000000	182310000				923	111;173;179;195;200;265;530;835;1137;1174;1216;1963;1964;1989;2691;3457;3485;3489;3710;3971	True;True;True;True;True;True;True;True;True;True;True;True;True;True;True;True;True;True;True;True	113;177;184;201;206;271;542;543;851;1157;1195;1237;2007;2008;2034;2753;3548;3577;3581;3582;3804;4072	215;308;317;336;342;343;429;782;783;784;785;786;787;788;789;790;791;792;793;794;795;796;797;798;799;1205;1206;1657;1755;1803;3052;3053;3054;3055;3056;3089;3090;4087;4088;4089;5287;5324;5329;5330;5605;5955	279;393;394;403;423;424;431;432;433;434;435;536;954;955;956;957;958;959;960;961;962;963;964;965;966;967;968;969;970;971;972;973;974;975;976;977;978;979;980;981;982;983;984;985;986;987;988;989;1449;1450;1451;2047;2187;2240;3789;3790;3791;3792;3793;3843;3844;5027;5028;5029;6502;6546;6551;6552;6895;6896;7290	279;393;403;423;433;536;959;1449;2047;2187;2240;3790;3792;3843;5027;6502;6546;6551;6895;7290	121	103
PhaB	PhaB	sp|PhaB|	1	16	16	59.2	59.2	30.765	287	287	0	323.31	0.017334	0.16109	77.743	3	0	Leave out requantified	10794000000	10739000000	55689000				924	177;253;290;787;1584;1598;1666;1786;2056;2057;2071;3089;3163;3313;3465;3874	True;True;True;True;True;True;True;True;True;True;True;True;True;True;True;True	181;182;259;297;803;1614;1628;1702;1824;1825;2103;2104;2118;3175;3249;3400;3556;3972	313;314;315;414;464;465;466;467;1144;2435;2452;2453;2571;2572;2799;2800;2801;2802;2803;2804;2805;2806;2807;3227;3228;3245;4806;4889;4890;5111;5295;5829;5830	399;400;401;520;580;581;582;583;584;1382;3007;3024;3025;3177;3178;3464;3465;3466;3467;3468;3469;3470;3471;3472;3473;3474;4040;4041;4042;4062;5959;6049;6050;6290;6291;6512;7142;7143;7144	400;520;582;1382;3007;3024;3177;3465;4040;4042;4062;5959;6049;6290;6512;7144	122;123;124	53;206;231
A0A140NCI6;A0A140N6W0	A0A140NCI6;A0A140N6W0	tr|A0A140NCI6|A0A140NCI6_ECOBD Elongation factor Tu OS=Escherichia coli (strain B / BL21-DE3) OX=469008 GN=tuf PE=3 SV=1;tr|A0A140N6W0|A0A140N6W0_ECOBD Elongation factor Tu OS=Escherichia coli (strain B / BL21-DE3) OX=469008 GN=tuf PE=1 SV=1	2	27	27	77.4	77.4	43.313	394	394;394	0	323.31	0.046088	0.56655	96.497	15	0	Leave out requantified	63825000000	61783000000	2042600000				184	120;121;155;221;282;567;911;993;1192;1193;1507;1605;1641;1686;1731;1933;2130;2460;2904;3022;3160;3199;3418;3548;3629;3791;3792	True;True;True;True;True;True;True;True;True;True;True;True;True;True;True;True;True;True;True;True;True;True;True;True;True;True;True	122;123;159;227;289;580;927;1012;1213;1214;1532;1635;1675;1722;1769;1976;2179;2516;2979;2980;3102;3103;3246;3285;3509;3642;3723;3889;3890	226;227;228;229;230;231;281;282;283;284;285;286;367;368;450;451;452;453;454;455;847;848;1313;1416;1417;1776;1777;1778;1779;2332;2333;2334;2460;2529;2530;2596;2597;2598;2713;2714;3002;3003;3004;3005;3006;3007;3319;3748;4483;4484;4485;4641;4642;4643;4644;4645;4646;4647;4648;4649;4650;4651;4652;4653;4654;4655;4885;4886;4940;5241;5397;5514;5515;5516;5517;5716;5717;5718	291;292;293;294;295;296;297;364;365;366;367;368;369;370;459;460;461;560;561;562;563;564;565;566;567;568;569;570;1042;1043;1577;1690;1691;1692;1693;1694;2211;2212;2213;2214;2882;2883;2884;2885;2886;2887;3032;3124;3125;3204;3205;3206;3207;3208;3209;3210;3211;3212;3213;3214;3215;3359;3360;3725;3726;3727;3728;3729;3730;3731;3732;3733;4146;4147;4653;5522;5523;5524;5525;5526;5527;5528;5726;5727;5728;57…	292;293;365;461;562;1042;1577;1692;2211;2214;2885;3032;3125;3208;3360;3730;4146;4653;5522;5732;6044;6107;6445;6626;6794;7017;7019	41;42;43;44	99;152;359;369
A0A140N6E5;A0A140N7V6	A0A140N6E5	tr|A0A140N6E5|A0A140N6E5_ECOBD D-tagatose-1,6-bisphosphate aldolase subunit GatZ OS=Escherichia coli (strain B / BL21-DE3) OX=469008 GN=gatZ PE=3 SV=1	2	23	23	77.4	77.4	47.013	420	420;426	0	323.31	0.030143	0.32533	91.278	11	0	Leave out requantified	55423000000	54768000000	655320000				146	62;67;68;153;652;817;880;1058;1548;1881;1902;2006;2007;2093;2156;2905;3324;3437;3816;3831;3909;4302;4342	True;True;True;True;True;True;True;True;True;True;True;True;True;True;True;True;True;True;True;True;True;True;True	64;69;70;157;666;833;896;1078;1574;1923;1924;1945;2051;2052;2053;2140;2208;2209;2981;2982;3413;3528;3914;3929;4008;4009;4406;4446	88;89;90;91;92;93;94;95;96;97;98;99;100;101;102;103;104;105;106;107;108;109;110;111;112;113;114;115;116;117;118;119;120;121;122;123;124;125;126;127;128;129;130;131;132;133;134;135;136;137;138;139;140;141;142;143;150;151;152;153;269;270;271;272;273;274;275;276;277;278;279;982;983;1183;1184;1185;1186;1275;1276;1277;1278;1499;1500;1501;1502;1503;1504;1505;1506;1507;1508;1509;1510;1511;1512;1513;1514…	103;104;105;106;107;108;109;110;111;112;113;114;115;116;117;118;119;120;121;122;123;124;125;126;127;128;129;130;131;132;133;134;135;136;137;138;139;140;141;142;143;144;145;146;147;148;149;150;151;152;153;154;155;156;157;158;159;160;161;162;163;164;165;166;167;168;169;170;171;172;173;174;175;176;177;178;179;180;181;182;183;184;185;186;187;188;189;190;191;192;193;201;202;203;204;205;206;341;342;343…	114;201;205;344;1210;1425;1537;1809;2944;3646;3680;3869;3871;4088;4210;5538;6311;6473;7055;7082;7198;7837;7910	34;35;36;37	59;127;252;404
A0A140NAN5;A0A140NCN2;A0A140NA14	A0A140NAN5	tr|A0A140NAN5|A0A140NAN5_ECOBD Porin Gram-negative type OS=Escherichia coli (strain B / BL21-DE3) OX=469008 GN=ECBD_2666 PE=3 SV=1	3	14	14	61.6	61.6	39.333	362	362;345;377	0	323.31	0.09757	0.63637	65.906	9	0	Leave out requantified	51025000000	50023000000	1002800000				490	517;644;759;1336;1570;2184;2377;2924;3025;3045;3072;3596;4189;4204	True;True;True;True;True;True;True;True;True;True;True;True;True;True	529;658;773;1357;1599;1600;2237;2432;3002;3108;3109;3130;3157;3690;4292;4307	766;951;952;1104;1105;1106;1107;1108;1109;1993;1994;2418;2419;3406;3644;3645;3646;3647;3648;4519;4682;4683;4684;4745;4783;4784;5453;5454;5455;5456;6255;6256;6278;6279;6280;6281;6282;6283;6284;6285;6286;6287;6288;6289;6290;6291;6292;6293;6294;6295;6296;6297;6298;6299	937;1165;1166;1336;1337;1338;1339;1340;1341;1342;2463;2464;2465;2466;2986;2987;2988;2989;4254;4255;4256;4522;4523;4524;4525;4526;4527;4528;4529;4530;4531;4532;4533;4534;4535;5575;5803;5804;5805;5886;5935;5936;5937;6696;6697;6698;6699;6700;6701;6702;7645;7646;7647;7648;7649;7650;7684;7685;7686;7687;7688;7689;7690;7691;7692;7693;7694;7695;7696;7697;7698;7699;7700;7701;7702;7703;7704;7705;7706;7707;…	937;1165;1337;2464;2987;4255;4535;5575;5804;5886;5936;6700;7648;7685	67;68;69	60;136;329
A0A140NDE3	A0A140NDE3	tr|A0A140NDE3|A0A140NDE3_ECOBD Outer membrane protein A OS=Escherichia coli (strain B / BL21-DE3) OX=469008 GN=ompA PE=3 SV=1	1	19	19	60.4	60.4	37.2	346	346	0	323.31	0.058052	0.44608	90.699	10	0	Leave out requantified	50230000000	49529000000	700990000				685	38;39;423;435;646;727;789;1229;1494;1499;1558;1866;1867;2307;2384;2969;3185;3263;3302	True;True;True;True;True;True;True;True;True;True;True;True;True;True;True;True;True;True;True	40;41;432;444;660;741;805;1250;1519;1524;1584;1585;1907;1908;2361;2362;2439;3048;3271;3349;3388	54;55;56;57;58;647;666;954;955;956;957;958;959;960;961;962;963;964;965;966;967;968;969;970;971;972;973;1066;1147;1148;1816;1817;1818;2318;2323;2398;2399;2913;2914;2915;3557;3558;3559;3560;3561;3656;3657;3658;3659;3660;3661;3662;4578;4579;4580;4923;5034;5035;5036;5037;5038;5039;5093	60;61;62;63;64;65;66;67;803;804;824;825;1168;1169;1170;1171;1172;1173;1174;1175;1176;1177;1178;1179;1180;1181;1182;1183;1184;1185;1186;1187;1188;1189;1190;1191;1192;1193;1194;1195;1196;1197;1295;1296;1385;1386;2256;2257;2258;2259;2260;2261;2867;2872;2959;2960;2961;2962;2963;3619;3620;3621;3622;4424;4425;4426;4427;4428;4429;4430;4543;4544;4545;4546;4547;4548;4549;4550;4551;4552;4553;5645;5646;5647…	61;66;803;825;1170;1296;1386;2260;2867;2872;2960;3620;3622;4428;4548;5648;6090;6208;6272	82;83	182;300
A0A140N3H4	A0A140N3H4	tr|A0A140N3H4|A0A140N3H4_ECOBD 50S ribosomal protein L14 OS=Escherichia coli (strain B / BL21-DE3) OX=469008 GN=rplN PE=1 SV=1	1	10	10	68.3	68.3	13.541	123	123	0	323.31	0.022978	0.17555	49.403	5	0	Leave out requantified	31829000000	31634000000	195470000				25	1177;1830;1910;2001;2811;3241;3268;3276;3904;4192	True;True;True;True;True;True;True;True;True;True	1198;1870;1953;2046;2878;2879;2880;3327;3354;3362;4003;4295	1758;1759;1760;2866;2974;2975;3102;4237;4238;4239;4240;4241;4242;4243;4244;4245;4246;4247;4248;4249;4250;4251;4252;4253;4254;5004;5005;5006;5047;5058;5059;5867;6261	2190;2191;2192;2193;2194;3567;3568;3569;3690;3691;3692;3693;3857;5188;5189;5190;5191;5192;5193;5194;5195;5196;5197;5198;5199;5200;5201;5202;5203;5204;5205;5206;5207;5208;5209;5210;5211;5212;5213;5214;6173;6174;6175;6176;6221;6232;6233;7190;7655;7656;7657;7658	2192;3569;3690;3857;5190;6173;6221;6232;7190;7656	4;5;6	1;7;20
A0A140NEY2	A0A140NEY2	tr|A0A140NEY2|A0A140NEY2_ECOBD Maltoporin OS=Escherichia coli (strain B / BL21-DE3) OX=469008 GN=lamB PE=2 SV=1	1	19	19	58.3	58.3	49.912	446	446	0	323.31	0.32847	0.88876	316.18	4	0	Leave out requantified	20358000000	6231200000	14127000000				782	531;650;1169;1368;1547;2044;2045;2215;2362;2365;2634;3010;3329;3413;3755;4152;4179;4180;4181	True;True;True;True;True;True;True;True;True;True;True;True;True;True;True;True;True;True;True	544;664;1190;1390;1391;1573;2091;2092;2268;2269;2417;2420;2695;3089;3418;3504;3851;4255;4282;4283;4284	800;978;979;980;1747;1748;1749;1750;2119;2120;2121;2122;2385;3215;3216;3444;3445;3446;3626;3629;4014;4626;5134;5235;5661;6186;6244;6245;6246;6247	990;991;1203;1204;1205;1206;2178;2179;2180;2181;2182;2618;2619;2620;2621;2942;4024;4025;4299;4300;4301;4302;4502;4505;4946;5703;6319;6320;6437;6438;6955;6956;7554;7634;7635;7636;7637	991;1204;2179;2620;2942;4024;4025;4301;4502;4505;4946;5703;6320;6438;6955;7554;7635;7636;7637	90;91	204;264
A0A140N6Z9	A0A140N6Z9	tr|A0A140N6Z9|A0A140N6Z9_ECOBD 30S ribosomal protein S5 OS=Escherichia coli (strain B / BL21-DE3) OX=469008 GN=rpsE PE=3 SV=1	1	8	8	65.9	65.9	17.545	167	167	0	323.31	0.015925	0.1708	117.81	4	0	Leave out requantified	17489000000	17272000000	217510000				197	472;526;558;1117;1834;2399;3021;3769	True;True;True;True;True;True;True;True	481;482;538;571;1137;1874;2455;3100;3101;3865;3866;3867	708;709;710;711;776;777;778;836;1636;2870;2871;2872;2873;2874;2875;2876;3680;4638;4639;4640;5678;5679;5680;5681;5682;5683;5684;5685;5686	871;872;873;874;947;948;949;1031;2022;2023;2024;3574;3575;3576;3577;3578;3579;3580;3581;3582;4573;5721;5722;5723;5724;5725;6975;6976;6977;6978;6979;6980;6981;6982;6983;6984	873;948;1031;2023;3579;4573;5723;6979	46;47;48;49	71;96;111;147
A0A140N7J1	A0A140N7J1	tr|A0A140N7J1|A0A140N7J1_ECOBD 50S ribosomal protein L2 OS=Escherichia coli (strain B / BL21-DE3) OX=469008 GN=rplB PE=3 SV=1	1	14	14	50.9	50.9	29.86	273	273	0	323.31	0.079736	0.31028	81.73	9	0	Leave out requantified	14652000000	14448000000	203820000				247	151;476;574;636;642;1514;1627;2059;2306;2999;3277;3287;3292;4095	True;True;True;True;True;True;True;True;True;True;True;True;True;True	155;486;487;587;650;656;1539;1657;1658;2106;2360;3078;3363;3373;3378;4198	266;267;715;716;717;718;719;855;856;939;940;941;949;2342;2485;2486;2487;2488;2489;3230;3556;4613;4614;5060;5061;5073;5074;5080;5081;6120;6121	337;338;339;878;879;880;881;882;883;1050;1051;1149;1150;1151;1163;2895;3060;3061;3062;3063;3064;4044;4422;4423;5688;5689;5690;6234;6235;6248;6249;6255;6256;6257;7484;7485;7486;7487	339;880;1050;1151;1163;2895;3064;4044;4423;5690;6235;6248;6256;7485	54;55	201;225
A0A140N4Y7	A0A140N4Y7	tr|A0A140N4Y7|A0A140N4Y7_ECOBD ATP-dependent RNA helicase DeaD OS=Escherichia coli (strain B / BL21-DE3) OX=469008 GN=deaD PE=3 SV=1	1	30	30	56.3	56.3	70.545	629	629	0	323.31	0.095039	0.55124	55.094	10	0	Leave out requantified	14134000000	13638000000	495610000				67	312;406;763;771;959;1264;1296;1449;1523;1563;1659;1708;1822;1948;2008;2029;2140;2256;2310;2461;2632;2672;2923;2955;2967;3104;3193;3557;4017;4214	True;True;True;True;True;True;True;True;True;True;True;True;True;True;True;True;True;True;True;True;True;True;True;True;True;True;True;True;True;True	319;415;777;778;786;975;1285;1317;1474;1548;1590;1591;1694;1745;1862;1991;1992;2054;2075;2076;2192;2310;2365;2517;2692;2693;2733;3001;3034;3046;3190;3279;3651;4120;4317	494;495;629;1115;1116;1125;1373;1905;1943;2225;2353;2354;2404;2405;2406;2407;2408;2409;2410;2552;2553;2624;2855;2856;2857;3031;3032;3033;3114;3115;3116;3152;3153;3154;3340;3489;3490;3491;3492;3493;3494;3495;3496;3497;3498;3499;3566;3749;4010;4011;4059;4518;4561;4575;4576;4822;4933;5406;5407;6009;6010;6311	618;619;620;780;1348;1349;1359;1644;2364;2403;2753;2907;2908;2969;2970;2971;2972;2973;2974;2975;2976;2977;2978;3148;3149;3150;3244;3555;3556;3557;3765;3766;3767;3872;3873;3874;3935;3936;3937;3938;4177;4349;4350;4351;4352;4353;4354;4355;4356;4357;4358;4359;4360;4361;4435;4436;4437;4654;4942;4943;4992;5573;5574;5627;5641;5642;5976;6100;6635;6636;7348;7349;7350;7726	618;780;1349;1359;1644;2364;2403;2753;2907;2975;3149;3244;3556;3766;3872;3938;4177;4360;4437;4654;4943;4992;5574;5627;5641;5976;6100;6635;7349;7726	8;9;10;11;12;13	161;324;486;537;555;557
A0A140N6A5	A0A140N6A5	tr|A0A140N6A5|A0A140N6A5_ECOBD Chaperone protein ClpB OS=Escherichia coli (strain B / BL21-DE3) OX=469008 GN=clpB PE=3 SV=1	1	39	39	54.6	54.6	95.584	857	857	0	323.31	0.14827	0.33853	78.95	4	0	Leave out requantified	11166000000	11087000000	79251000				140	22;174;211;212;273;453;580;1021;1434;1463;1633;1653;1676;1756;1795;2271;2272;2301;2305;2508;2575;2659;2696;2697;2779;2876;2888;3029;3052;3093;3121;3777;3786;3847;3878;4049;4217;4296;4310	True;True;True;True;True;True;True;True;True;True;True;True;True;True;True;True;True;True;True;True;True;True;True;True;True;True;True;True;True;True;True;True;True;True;True;True;True;True;True	23;178;217;218;279;280;462;593;1040;1458;1488;1665;1687;1712;1794;1834;2325;2326;2355;2359;2565;2634;2720;2758;2759;2842;2843;2949;2962;3113;3137;3179;3207;3875;3884;3945;3976;4152;4320;4400;4414	32;33;309;355;356;437;438;687;862;1449;1450;2208;2244;2497;2544;2583;2751;2819;3517;3518;3519;3520;3521;3551;3555;3840;3923;4044;4094;4095;4096;4197;4198;4450;4451;4464;4688;4755;4811;4842;5695;5696;5706;5796;5797;5835;6050;6316;6317;6405;6421	36;37;395;447;448;545;546;848;1057;1727;1728;2734;2773;3072;3139;3140;3191;3400;3489;4380;4381;4382;4383;4384;4417;4421;4751;4752;4842;4977;5034;5035;5036;5037;5038;5143;5144;5488;5489;5503;5809;5897;5898;5965;5998;6994;6995;7005;7107;7108;7150;7392;7731;7732;7825;7845	36;395;447;448;546;848;1057;1728;2734;2773;3072;3140;3191;3400;3489;4380;4382;4417;4421;4752;4842;4977;5034;5038;5144;5488;5503;5809;5898;5965;5998;6994;7005;7108;7150;7392;7731;7825;7845	31;32;33	242;562;622
A0A140NCE4	A0A140NCE4	tr|A0A140NCE4|A0A140NCE4_ECOBD Aldehyde-alcohol dehydrogenase OS=Escherichia coli (strain B / BL21-DE3) OX=469008 GN=ECBD_2383 PE=3 SV=1	1	34	34	48.9	48.9	96.126	891	891	0	323.31	0.17002	0.44254	77.487	2	0	Median	9266500000	9238500000	28018000				616	6;10;99;103;264;304;500;533;814;1136;1140;1167;1267;1617;1743;1940;1943;1970;2208;2369;2458;2626;2644;2686;2768;2918;2957;2970;3111;3184;3375;4044;4190;4282	True;True;True;True;True;True;True;True;True;True;True;True;True;True;True;True;True;True;True;True;True;True;True;True;True;True;True;True;True;True;True;True;True;True	6;10;101;105;270;311;511;546;830;1156;1160;1188;1288;1647;1781;1983;1986;2014;2015;2261;2424;2514;2686;2705;2748;2831;2996;3036;3049;3197;3270;3464;4147;4293;4386	7;12;13;202;206;428;484;747;802;1180;1656;1660;1661;1745;1908;2475;2730;3015;3016;3025;3026;3063;3064;3065;3066;3067;3435;3436;3633;3634;3746;4004;4028;4081;4182;4512;4513;4563;4581;4830;4922;5188;6044;6257;6258;6259;6388	8;13;14;264;268;535;604;917;993;1419;2046;2051;2052;2176;2367;3048;3049;3378;3742;3743;3744;3757;3758;3800;3801;3802;3803;3804;3805;3806;3807;4290;4291;4509;4510;4650;4651;4936;4960;5020;5127;5566;5567;5568;5629;5652;5986;6089;6387;7386;7651;7652;7653;7807	8;13;264;268;535;604;917;993;1419;2046;2052;2176;2367;3049;3378;3743;3757;3806;4291;4510;4651;4936;4960;5020;5127;5566;5629;5652;5986;6089;6387;7386;7651;7807	77;78	343;558
A0A140N7C7	A0A140N7C7	tr|A0A140N7C7|A0A140N7C7_ECOBD Elongation factor G OS=Escherichia coli (strain B / BL21-DE3) OX=469008 GN=fusA PE=3 SV=1	1	26	26	48	48	77.58	704	704	0	323.31	0.18238	0.94338	58.581	5	0	Leave out requantified	8952500000	8783000000	169510000				233	187;267;465;785;849;877;1473;1508;1596;1607;1675;1746;1780;1854;1938;1978;2076;2167;2791;2979;3632;3753;3886;3927;4051;4206	True;True;True;True;True;True;True;True;True;True;True;True;True;True;True;True;True;True;True;True;True;True;True;True;True;True	192;193;273;474;801;865;893;1498;1533;1626;1637;1711;1784;1818;1894;1895;1981;2023;2123;2220;2856;2857;3058;3726;3849;3985;4027;4154;4309	327;328;431;701;1141;1142;1238;1271;2292;2335;2450;2462;2463;2464;2582;2734;2735;2792;2898;2899;2900;3012;3077;3250;3382;4211;4212;4591;5520;5658;5659;5846;5847;5898;5899;6052;6303	414;415;538;863;1378;1379;1380;1494;1530;2834;2888;3022;3034;3035;3036;3190;3382;3383;3457;3604;3605;3606;3739;3820;4067;4228;5157;5158;5159;5664;6798;6952;6953;7163;7164;7165;7226;7227;7394;7715	415;538;863;1379;1494;1530;2834;2888;3022;3035;3190;3382;3457;3605;3739;3820;4067;4228;5158;5664;6798;6953;7164;7226;7394;7715	51;52;53	50;431;574
A0A140NC11	A0A140NC11	tr|A0A140NC11|A0A140NC11_ECOBD Peptidoglycan-associated protein OS=Escherichia coli (strain B / BL21-DE3) OX=469008 GN=pal PE=3 SV=1	1	7	7	54.3	54.3	18.824	173	173	0	323.31	0.16254	1.2989	55.773	4	0	Leave out requantified	6371100000	5950000000	421040000				593	950;1637;1665;2597;2909;3300;4070	True;True;True;True;True;True;True	966;1671;1701;2656;2657;2987;3386;4173	1361;1362;2525;2570;3968;3969;4501;5090;5091;6085;6086	1630;1631;3117;3118;3119;3120;3176;4896;4897;4898;5554;6267;6268;6269;7440;7441	1630;3119;3176;4898;5554;6268;7441	75	62
A0A140NHS0	A0A140NHS0	tr|A0A140NHS0|A0A140NHS0_ECOBD ATP synthase subunit beta OS=Escherichia coli (strain B / BL21-DE3) OX=469008 GN=atpD PE=3 SV=1	1	19	19	59.3	59.3	50.325	460	460	0	323.31	0.21921	1.3335	108.91	4	0	Leave out requantified	4515100000	4269800000	245310000				888	50;772;899;1286;1317;1663;1967;2710;2871;2976;3108;3120;3537;3644;3686;3836;4036;4126;4311	True;True;True;True;True;True;True;True;True;True;True;True;True;True;True;True;True;True;True	52;787;915;1307;1338;1699;2011;2772;2943;3055;3194;3206;3630;3738;3780;3934;4139;4229;4415	75;1126;1299;1931;1932;1972;2567;2568;3060;4109;4110;4111;4112;4113;4443;4444;4587;4588;4826;4840;4841;5381;5533;5534;5578;5782;6036;6158;6422	87;88;1360;1560;2391;2392;2439;2440;3172;3173;3174;3797;5052;5053;5054;5055;5056;5478;5479;5480;5481;5482;5658;5659;5660;5661;5981;5996;5997;6608;6813;6814;6815;6816;6865;7092;7377;7526;7846	88;1360;1560;2392;2440;3172;3797;5055;5479;5661;5981;5997;6608;6815;6865;7092;7377;7526;7846	106	227
A0A140NEK1	A0A140NEK1	tr|A0A140NEK1|A0A140NEK1_ECOBD Adenylosuccinate synthetase OS=Escherichia coli (strain B / BL21-DE3) OX=469008 GN=purA PE=3 SV=1	1	13	13	40.5	40.5	47.344	432	432	0	323.31	NaN	NaN	NaN	1	0	Median	4027000000	4007400000	19614000				760	1123;1487;1573;1809;2060;2280;2488;3215;3505;3642;3779;3883;4319	True;True;True;True;True;True;True;True;True;True;True;True;True	1143;1512;1603;1849;2107;2334;2544;3301;3598;3736;3877;3981;3982;4423	1643;2309;2422;2838;2839;3231;3529;3813;3814;3815;4973;4974;5346;5530;5531;5698;5840;5841;5842;6430	2033;2856;2992;3535;3536;3537;4045;4046;4393;4720;4721;4722;4723;6141;6142;6569;6809;6810;6811;6997;7155;7156;7157;7854	2033;2856;2992;3536;4046;4393;4721;6142;6569;6811;6997;7157;7854	88	192
A0A140SS80	A0A140SS80	tr|A0A140SS80|A0A140SS80_ECOBD DNA-directed RNA polymerase subunit beta OS=Escherichia coli (strain B / BL21-DE3) OX=469008 GN=rpoB PE=1 SV=1	1	31	31	28.2	28.2	150.63	1342	1342	0	318.21	0.26528	1.1051	35.127	2	0	Median	3545300000	3467400000	77931000				907	158;323;554;765;803;872;1246;1338;1443;1564;1667;1820;2016;2050;2336;2596;2618;2857;2906;3210;3217;3248;3422;3438;3439;3675;3731;3733;3843;3867;4101	True;True;True;True;True;True;True;True;True;True;True;True;True;True;True;True;True;True;True;True;True;True;True;True;True;True;True;True;True;True;True	162;332;567;780;819;888;1267;1359;1467;1592;1703;1860;2062;2097;2391;2655;2678;2929;2983;3296;3303;3334;3513;3529;3530;3769;3825;3827;3941;3965;4204	289;511;831;1118;1164;1266;1840;1841;1996;2218;2411;2573;2852;2853;3124;3221;3598;3967;3995;3996;4428;4497;4967;4976;4977;5016;5245;5264;5265;5266;5566;5627;5629;5789;5822;6127	373;640;1025;1351;1403;1525;2286;2287;2288;2289;2468;2745;2979;3179;3551;3552;3882;4033;4472;4895;4925;4926;4927;5463;5545;6135;6144;6145;6186;6451;6474;6475;6476;6477;6852;6920;6922;7099;7100;7135;7493	373;640;1025;1351;1403;1525;2287;2468;2745;2979;3179;3552;3882;4033;4472;4895;4925;5463;5545;6135;6145;6186;6451;6475;6477;6852;6920;6922;7099;7135;7493
A0A140NF01	A0A140NF01	tr|A0A140NF01|A0A140NF01_ECOBD Transcription termination factor Rho OS=Escherichia coli (strain B / BL21-DE3) OX=469008 GN=rho PE=3 SV=1	1	24	24	58.7	58.7	47.02	419	419	0	305.57	0.047803	0.31705	126.36	9	0	Leave out requantified	39932000000	39337000000	595140000				785	561;767;858;1198;1445;1534;1571;1631;1897;1936;2115;2116;2146;2773;2865;3058;3266;3282;3578;3772;3887;3945;3946;3988	True;True;True;True;True;True;True;True;True;True;True;True;True;True;True;True;True;True;True;True;True;True;True;True	574;782;874;1219;1469;1559;1601;1662;1663;1940;1979;2163;2164;2198;2836;2937;3143;3352;3368;3672;3870;3986;4045;4046;4091	839;1121;1248;1784;2220;2368;2420;2493;2494;2495;2960;3010;3292;3293;3294;3295;3347;3348;4188;4436;4768;5042;5043;5066;5067;5068;5429;5689;5848;5920;5921;5922;5923;5976;5977	1034;1354;1505;2220;2747;2924;2990;3068;3069;3070;3674;3736;3737;4118;4119;4120;4121;4184;4185;5134;5471;5919;6216;6217;6240;6241;6242;6660;6661;6662;6663;6987;6988;7166;7167;7249;7250;7251;7252;7313;7314	1034;1354;1505;2220;2747;2924;2990;3069;3674;3737;4119;4121;4185;5134;5471;5919;6217;6242;6660;6988;7167;7249;7251;7313	92;93;94	341;415;416
A0A140N9B6	A0A140N9B6	tr|A0A140N9B6|A0A140N9B6_ECOBD Succinylornithine transaminase OS=Escherichia coli (strain B / BL21-DE3) OX=469008 GN=astC PE=3 SV=1	1	16	16	53.4	53.4	43.655	406	406	0	300.2	0.26894	1.0606	69.646	2	0	Median	4004200000	3948700000	55505000				389	292;829;1042;1138;1146;1159;1370;1697;2734;3114;3147;3330;3555;3759;3981;4235	True;True;True;True;True;True;True;True;True;True;True;True;True;True;True;True	299;845;1061;1158;1166;1180;1393;1734;2796;3200;3233;3419;3649;3855;4083;4084;4338	469;470;1199;1474;1475;1658;1668;1734;1735;2124;2125;2126;2613;4141;4834;4870;5135;5404;5667;5967;5968;5969;6337	586;587;588;1442;1755;1756;2048;2049;2059;2164;2165;2166;2623;2624;2625;2626;2627;2628;2629;3231;5085;5990;6029;6321;6633;6964;7304;7305;7306;7754;7755	588;1442;1755;2048;2059;2166;2625;3231;5085;5990;6029;6321;6633;6964;7306;7754	59	273
A0A140NA80	A0A140NA80	tr|A0A140NA80|A0A140NA80_ECOBD Succinate dehydrogenase flavoprotein subunit OS=Escherichia coli (strain B / BL21-DE3) OX=469008 GN=ECBD_2937 PE=3 SV=1	1	21	21	49.8	49.8	64.421	588	588	0	296.94	0.13495	0.52188	63.173	3	0	Leave out requantified	6514400000	6372000000	142430000				455	23;201;488;1114;1175;1402;1423;1612;2101;2102;2110;2245;2348;2445;2566;2951;2974;3347;3527;4056;4057	True;True;True;True;True;True;True;True;True;True;True;True;True;True;True;True;True;True;True;True;True	24;207;499;1134;1196;1426;1447;1642;2148;2149;2150;2158;2299;2403;2501;2625;3030;3053;3436;3620;4159;4160	34;35;344;732;1633;1756;2170;2193;2194;2469;3275;3276;3277;3286;3477;3610;3611;3732;3914;4557;4585;5156;5369;5370;6057;6058	38;39;40;436;902;2019;2188;2683;2707;2708;3042;4097;4098;4099;4100;4101;4110;4337;4486;4487;4636;4832;4833;5623;5656;6350;6351;6595;6596;7399;7400	38;436;902;2019;2188;2683;2707;3042;4097;4101;4110;4337;4486;4636;4833;5623;5656;6351;6596;7399;7400	63	225
A0A140NBE7;A0A140N857	A0A140NBE7	tr|A0A140NBE7|A0A140NBE7_ECOBD Formate C-acetyltransferase OS=Escherichia coli (strain B / BL21-DE3) OX=469008 GN=ECBD_2692 PE=3 SV=1	2	27	27	46.1	46.1	85.356	760	760;764	0	292.79	0.20005	0.9614	44.039	5	0	Leave out requantified	5740900000	5510000000	230940000				553	147;296;303;597;961;1281;1420;1838;1893;2065;2126;2149;2212;2224;2571;2609;3077;3139;3310;3336;3408;3532;3535;3572;3589;3687;3718	True;True;True;True;True;True;True;True;True;True;True;True;True;True;True;True;True;True;True;True;True;True;True;True;True;True;True	149;150;303;310;610;977;1302;1444;1878;1936;2112;2175;2201;2265;2278;2630;2669;3162;3225;3397;3425;3499;3625;3628;3666;3683;3781;3812	258;259;474;482;483;884;885;1375;1924;2190;2880;2956;3237;3238;3314;3352;3440;3441;3455;3919;3983;3984;4790;4862;5107;5108;5144;5229;5375;5379;5422;5445;5579;5613	327;328;592;602;603;1080;1081;1646;2383;2703;2704;3586;3670;4053;4054;4141;4189;4295;4296;4311;4838;4912;4913;5943;6020;6286;6287;6333;6334;6430;6601;6602;6606;6653;6688;6866;6906	328;592;602;1081;1646;2383;2704;3586;3670;4053;4141;4189;4296;4311;4838;4912;5943;6020;6287;6334;6430;6602;6606;6653;6688;6866;6906	72	637
A0A140NA26	A0A140NA26	tr|A0A140NA26|A0A140NA26_ECOBD Lipopolysaccharide core heptose(II)-phosphate phosphatase OS=Escherichia coli (strain B / BL21-DE3) OX=469008 GN=ais PE=3 SV=1	1	4	4	28.5	28.5	22.184	200	200	0	272.43	NaN	NaN	NaN	1	0	Median	2194300000	2185800000	8495600				448	967;2216;2503;4130	True;True;True;True	984;2270;2560;4233	1382;3447;3833;6162	1654;4303;4744;7530	1654;4303;4744;7530
A0A140ND61	A0A140ND61	tr|A0A140ND61|A0A140ND61_ECOBD Chaperone protein HtpG OS=Escherichia coli (strain B / BL21-DE3) OX=469008 GN=htpG PE=3 SV=1	1	15	15	30.9	30.9	71.422	624	624	0	264.02	NaN	NaN	NaN	1	0	Median	2124000000	2103700000	20257000				664	313;346;357;851;885;900;975;1164;1532;1634;2169;3568;3765;4249;4299	True;True;True;True;True;True;True;True;True;True;True;True;True;True;True	320;355;366;867;901;916;993;1185;1557;1666;2222;3662;3861;4352;4403	496;537;538;539;574;1240;1283;1300;1393;1394;1741;1742;2366;2498;3384;5418;5673;5674;6352;6409	621;668;669;670;723;724;1496;1543;1561;1562;1666;1667;2172;2173;2922;3073;4230;6649;6970;6971;7770;7831	621;670;724;1496;1543;1562;1666;2173;2922;3073;4230;6649;6971;7770;7831
A0A140N4K1	A0A140N4K1	tr|A0A140N4K1|A0A140N4K1_ECOBD 30S ribosomal protein S3 OS=Escherichia coli (strain B / BL21-DE3) OX=469008 GN=rpsC PE=3 SV=1	1	13	13	55.8	55.8	25.983	233	233	0	260.61	0.045501	0.3376	87.855	3	0	Leave out requantified	29942000000	29702000000	239730000				51	78;865;866;1432;2066;2143;2158;2345;2684;3188;4059;4060;4077	True;True;True;True;True;True;True;True;True;True;True;True;True	80;881;882;1456;2113;2195;2211;2400;2746;3274;4162;4163;4180	163;164;1255;1256;1257;1258;2206;3239;3344;3370;3371;3607;4077;4078;4079;4927;4928;6060;6061;6062;6063;6096;6097	216;217;218;1512;1513;1514;1515;1516;1517;2731;2732;4055;4181;4214;4215;4216;4217;4483;5013;5014;5015;5016;5017;5018;6094;6095;7402;7403;7404;7405;7452;7453;7454;7455	218;1512;1517;2731;4055;4181;4215;4483;5015;6095;7402;7404;7453
A0A140NFZ9	A0A140NFZ9	tr|A0A140NFZ9|A0A140NFZ9_ECOBD Chaperone protein DnaJ OS=Escherichia coli (strain B / BL21-DE3) OX=469008 GN=dnaJ PE=3 SV=1	1	7	7	22.3	22.3	41.025	376	376	0	258.84	NaN	NaN	NaN	1	0	Median	1834700000	1820200000	14581000				844	845;1195;1462;3101;3106;3130;4109	True;True;True;True;True;True;True	861;1216;1487;3187;3192;3216;4212	1232;1781;2243;4819;4824;4852;4853;6136	1488;2216;2217;2772;5973;5979;6008;6009;7502	1488;2217;2772;5973;5979;6009;7502
A0A140NDN9	A0A140NDN9	tr|A0A140NDN9|A0A140NDN9_ECOBD DNA protection during starvation protein OS=Escherichia coli (strain B / BL21-DE3) OX=469008 GN=dps PE=3 SV=1	1	14	14	86.2	86.2	18.695	167	167	0	258.19	0.030705	0.30264	82.779	7	0	Leave out requantified	22926000000	22620000000	306290000				708	233;480;485;534;616;1291;1394;2114;2934;3082;3165;3459;3472;4194	True;True;True;True;True;True;True;True;True;True;True;True;True;True	239;491;496;547;629;1312;1417;1418;2162;3012;3167;3251;3550;3563;3564;4297	388;389;390;391;392;723;724;729;803;912;913;1937;2154;2155;2156;2157;2158;3290;3291;4532;4795;4796;4797;4798;4892;4893;4894;5289;5302;5303;5304;5305;5306;5307;5308;6263	490;491;492;493;494;495;496;497;889;890;891;892;898;899;994;995;996;1115;1116;2397;2661;2662;2663;2664;2665;2666;4114;4115;4116;4117;5588;5948;5949;5950;5951;6052;6053;6054;6055;6056;6504;6519;6520;6521;6522;6523;6524;6525;6526;6527;6528;7660	493;890;899;995;1115;2397;2663;4115;5588;5950;6056;6504;6528;7660	84;85	65;80
A0A140N548	A0A140N548	tr|A0A140N548|A0A140N548_ECOBD 30S ribosomal protein S4 OS=Escherichia coli (strain B / BL21-DE3) OX=469008 GN=rpsD PE=3 SV=1	1	15	15	55.8	55.8	23.469	206	206	0	242.81	0.014911	0.14342	82.619	8	0	Leave out requantified	16614000000	16431000000	183410000				77	35;244;573;904;951;1575;1817;2096;2269;2444;2625;2788;3200;3221;4093	True;True;True;True;True;True;True;True;True;True;True;True;True;True;True	37;250;586;920;967;1605;1857;2143;2323;2500;2685;2852;2853;3286;3307;4196	51;403;854;1306;1363;1364;2424;2847;2848;2849;3270;3514;3515;3730;3731;4003;4207;4208;4941;4942;4983;6117;6118	57;509;1049;1568;1569;1632;1633;1634;2994;3545;3546;3547;4091;4092;4376;4377;4378;4634;4635;4935;5153;5154;6108;6109;6151;7478;7479;7480;7481;7482	57;509;1049;1569;1633;2994;3547;4091;4376;4634;4935;5154;6108;6151;7482	15	105
A0A140ND72	A0A140ND72	tr|A0A140ND72|A0A140ND72_ECOBD ATP synthase subunit alpha OS=Escherichia coli (strain B / BL21-DE3) OX=469008 GN=atpA PE=3 SV=1	1	18	18	43.1	43.1	55.221	513	513	0	242.24	0.11754	0.55266	69.445	2	0	Median	3406300000	3321200000	85184000				668	461;505;747;811;972;1495;1589;1772;1879;1935;2879;3175;3470;3471;3983;4096;4097;4193	True;True;True;True;True;True;True;True;True;True;True;True;True;True;True;True;True;True	470;516;517;761;827;990;1520;1619;1810;1921;1978;2952;3261;3561;3562;4086;4199;4200;4296	696;752;753;1088;1173;1174;1175;1176;1390;2319;2441;2442;2782;2783;2929;2930;3009;4454;4907;5300;5301;5971;6122;6123;6262	858;923;924;1320;1412;1413;1414;1415;1662;1663;2868;3013;3014;3442;3443;3444;3445;3446;3637;3638;3735;5492;6073;6517;6518;7308;7488;7489;7659	858;924;1320;1413;1662;2868;3014;3445;3637;3735;5492;6073;6517;6518;7308;7488;7489;7659	81	156
A0A140NBL4	A0A140NBL4	tr|A0A140NBL4|A0A140NBL4_ECOBD Outer membrane protein assembly factor BamA OS=Escherichia coli (strain B / BL21-DE3) OX=469008 GN=bamA PE=3 SV=1	1	14	14	22.5	22.5	90.552	810	810	0	241.18	NaN	NaN	NaN	0	0	Median	1201000000	1201000000	0				568	176;545;671;1031;1457;1679;2330;2338;3141;3458;3517;3702;3998;4062	True;True;True;True;True;True;True;True;True;True;True;True;True;True	180;558;685;1050;1482;1715;2385;2393;3227;3549;3610;3796;4101;4165	312;822;1004;1005;1461;2237;2586;2587;3592;3600;4864;5288;5359;5597;5988;6065	398;1015;1231;1232;1742;2766;3194;3195;4466;4475;6022;6503;6583;6584;6887;7326;7407	398;1015;1231;1742;2766;3194;4466;4475;6022;6503;6584;6887;7326;7407
A0A140NC10	A0A140NC10	tr|A0A140NC10|A0A140NC10_ECOBD Citrate synthase OS=Escherichia coli (strain B / BL21-DE3) OX=469008 GN=ECBD_2941 PE=3 SV=1	1	11	11	28.8	28.8	48.014	427	427	0	239.71	0.16065	0.79158	82.795	6	0	Leave out requantified	5017100000	4682100000	334980000				592	1645;1706;1720;1727;1941;2041;2317;2529;2744;2872;4301	True;True;True;True;True;True;True;True;True;True;True	1679;1743;1758;1765;1984;2088;2372;2586;2806;2944;4405	2534;2535;2622;2644;2652;3017;3018;3019;3020;3021;3022;3023;3207;3208;3209;3210;3211;3574;3863;4151;4445;6411	3129;3130;3242;3264;3272;3745;3746;3747;3748;3749;3750;3751;3752;3753;3754;3755;4014;4015;4016;4017;4018;4019;4445;4776;5095;5483;7833;7834;7835	3129;3242;3264;3272;3748;4015;4445;4776;5095;5483;7835
A0A140NE14	A0A140NE14	tr|A0A140NE14|A0A140NE14_ECOBD Lysine--tRNA ligase OS=Escherichia coli (strain B / BL21-DE3) OX=469008 GN=lysS PE=3 SV=1	1	19	10	38.6	27.7	57.84	505	505	0	238.32	NaN	NaN	NaN	1	0	Median	1716000000	1696300000	19668000				733	342;343;925;1187;1238;1393;1455;1769;1922;2004;2081;2730;2937;3237;3238;3453;3609;4144;4263	True;True;True;True;True;True;True;True;True;True;True;True;True;True;True;True;True;True;True	351;352;941;1208;1259;1416;1480;1807;1965;2049;2128;2792;3015;3323;3324;3544;3703;4247;4367	532;533;1333;1334;1770;1830;2153;2234;2779;2991;3106;3255;4135;4536;4999;5000;5001;5283;5470;5471;6178;6368	663;664;1598;1599;1600;2205;2275;2660;2762;3439;3711;3712;3862;4073;5079;5593;6168;6169;6170;6497;6716;6717;7546;7786	663;664;1599;2205;2275;2660;2762;3439;3712;3862;4073;5079;5593;6168;6170;6497;6716;7546;7786
A0A140NA92	A0A140NA92	tr|A0A140NA92|A0A140NA92_ECOBD 3-oxoacyl-[acyl-carrier-protein] synthase 2 OS=Escherichia coli (strain B / BL21-DE3) OX=469008 GN=ECBD_2506 PE=3 SV=1	1	12	12	61	61	43.045	413	413	0	237.91	0.25835	1.9981	78.936	2	0	Median	3897500000	3519200000	378230000				460	307;462;589;627;732;1591;1844;2088;2931;3389;3539;4112	True;True;True;True;True;True;True;True;True;True;True;True	314;471;602;640;746;1621;1884;2135;3009;3480;3632;4215	489;697;873;925;1071;1072;2444;2445;2886;2887;3262;4527;4528;5207;5208;5383;6141	612;613;859;1068;1069;1128;1129;1301;1302;3016;3017;3592;3593;4081;5583;5584;6407;6408;6610;7508	613;859;1069;1128;1302;3017;3592;4081;5583;6408;6610;7508
A0A140ND59	A0A140ND59	tr|A0A140ND59|A0A140ND59_ECOBD Aspartate--ammonia ligase OS=Escherichia coli (strain B / BL21-DE3) OX=469008 GN=asnA PE=3 SV=1	1	13	13	53.9	53.9	36.623	330	330	0	232.38	NaN	NaN	NaN	1	0	Median	4535300000	4514200000	21065000				663	331;340;341;468;699;1436;1719;2356;2592;2623;2642;2674;3429	True;True;True;True;True;True;True;True;True;True;True;True;True	340;349;350;477;713;1460;1757;2411;2651;2683;2703;2736;3520	519;520;529;530;531;704;1035;2210;2643;3620;3963;4001;4025;4026;4062;4063;4064;5252	649;650;660;661;662;867;1262;2736;3263;4496;4891;4933;4957;4958;4995;4996;4997;6458	650;660;662;867;1262;2736;3263;4496;4891;4933;4958;4997;6458	80	287
A0A140NDL3	A0A140NDL3	tr|A0A140NDL3|A0A140NDL3_ECOBD Outer membrane protein X OS=Escherichia coli (strain B / BL21-DE3) OX=469008 GN=ECBD_2809 PE=3 SV=1	1	5	5	38	38	18.602	171	171	0	224.43	NaN	NaN	NaN	0	0	Median	4033500000	4033500000	0				701	1975;3043;3436;4216;4298	True;True;True;True;True	2020;3128;3527;4319;4402	3072;3073;3074;4743;5261;5262;6314;6315;6407;6408	3812;3813;3814;3815;3816;5884;6469;6470;6471;6472;7729;7730;7827;7828;7829;7830	3813;5884;6470;7729;7828
A0A140NH27	A0A140NH27	tr|A0A140NH27|A0A140NH27_ECOBD DNA-directed RNA polymerase subunit beta OS=Escherichia coli (strain B / BL21-DE3) OX=469008 GN=rpoC PE=3 SV=1	1	29	29	25	25	155.16	1407	1407	0	218.46	0.16671	0.56276	108.4	4	0	Leave out requantified	3528100000	3454100000	73927000				873	242;373;451;473;684;895;916;1168;1418;1422;1428;1762;1860;1861;2113;2353;2423;2462;2789;2836;2839;3132;3153;3443;3667;3781;3835;4045;4256	True;True;True;True;True;True;True;True;True;True;True;True;True;True;True;True;True;True;True;True;True;True;True;True;True;True;True;True;True	248;382;460;483;698;911;932;1189;1442;1446;1452;1800;1901;1902;2161;2408;2479;2518;2854;2906;2909;3218;3239;3534;3761;3879;3933;4148;4360	401;592;685;712;1019;1293;1322;1323;1746;2187;2188;2192;2199;2757;2907;2908;3289;3617;3709;3750;4209;4283;4286;4855;4876;5270;5558;5700;5781;6045;6046;6361	507;742;846;875;1246;1554;1586;1587;2177;2700;2701;2706;2713;3406;3613;3614;4113;4493;4611;4655;5155;5243;5246;6011;6035;6481;6482;6843;6999;7091;7387;7388;7779	507;742;846;875;1246;1554;1586;2177;2701;2706;2713;3406;3613;3614;4113;4493;4611;4655;5155;5243;5246;6011;6035;6481;6843;6999;7091;7388;7779
A0A140NCY2	A0A140NCY2	tr|A0A140NCY2|A0A140NCY2_ECOBD Anthranilate phosphoribosyltransferase OS=Escherichia coli (strain B / BL21-DE3) OX=469008 GN=trpD PE=3 SV=1	1	8	8	24.7	24.7	56.869	531	531	0	216.09	NaN	NaN	NaN	0	0	Median	1756300000	1756300000	0				651	458;1692;2388;2470;2745;2971;3460;3907	True;True;True;True;True;True;True;True	467;1729;2443;2526;2807;3050;3551;4006	693;2607;3666;3761;4152;4153;4582;5290;5871	854;855;3225;4558;4666;5096;5097;5653;6505;6506;7194	855;3225;4558;4666;5097;5653;6506;7194
A0A140N4S8	A0A140N4S8	tr|A0A140N4S8|A0A140N4S8_ECOBD Outer membrane protein assembly factor BamC OS=Escherichia coli (strain B / BL21-DE3) OX=469008 GN=bamC PE=3 SV=1	1	7	7	32.6	32.6	36.842	344	344	0	213.5	NaN	NaN	NaN	1	0	Median	589000000	561080000	27925000				63	278;463;615;2494;2607;3294;3597	True;True;True;True;True;True;True	285;472;628;2551;2667;3380;3691	446;698;911;3824;3981;5083;5457	555;556;860;1113;1114;4733;4910;6259;6703	556;860;1114;4733;4910;6259;6703
A0A140NFP9	A0A140NFP9	tr|A0A140NFP9|A0A140NFP9_ECOBD Aconitate hydratase B OS=Escherichia coli (strain B / BL21-DE3) OX=469008 GN=ECBD_3501 PE=3 SV=1	1	23	23	34.8	34.8	93.497	865	865	0	209.39	0.27807	1.5528	29.352	2	0	Median	4057400000	3941000000	116370000				828	159;229;717;824;1456;1475;1600;1791;1811;1932;1993;2770;2835;2880;2894;3034;3480;3488;3665;3749;4008;4168;4271	True;True;True;True;True;True;True;True;True;True;True;True;True;True;True;True;True;True;True;True;True;True;True	163;235;731;840;1481;1500;1630;1830;1851;1975;2038;2833;2905;2953;2968;2969;3119;3572;3580;3759;3845;4111;4271;4375	290;377;1054;1055;1193;1194;2235;2236;2294;2295;2455;2813;2814;2841;3001;3094;4184;4185;4282;4455;4470;4471;4472;4733;5317;5328;5556;5654;5998;6232;6233;6376	374;470;1282;1283;1435;1436;1437;2763;2764;2765;2836;2837;3027;3481;3482;3483;3539;3724;3848;5129;5130;5242;5493;5509;5510;5511;5873;6537;6550;6841;6947;6948;7336;7621;7622;7794	374;470;1282;1436;2764;2837;3027;3483;3539;3724;3848;5129;5242;5493;5510;5873;6537;6550;6841;6948;7336;7621;7794	103;104	408;420
A0A140N6W8	A0A140N6W8	tr|A0A140N6W8|A0A140N6W8_ECOBD 30S ribosomal protein S7 OS=Escherichia coli (strain B / BL21-DE3) OX=469008 GN=rpsG PE=3 SV=1	1	15	15	71.2	71.2	17.604	156	156	0	208.48	0.084005	0.63796	76.349	4	0	Leave out requantified	11762000000	11517000000	244200000				187	115;116;1231;1357;1358;2150;2204;2205;2919;3267;3309;3417;3802;3803;4158	True;True;True;True;True;True;True;True;True;True;True;True;True;True;True	117;118;1252;1379;1380;2202;2257;2258;2997;3353;3396;3508;3900;3901;4261	221;222;1820;2106;2107;2108;3353;3429;3430;4514;5044;5045;5046;5104;5105;5106;5239;5240;5731;5732;5733;5734;6220;6221	286;287;2263;2602;2603;2604;4190;4280;4281;5569;6218;6219;6220;6283;6284;6285;6442;6443;6444;7032;7033;7034;7035;7036;7037;7038;7608;7609;7610	286;287;2263;2602;2603;4190;4280;4281;5569;6219;6284;6444;7033;7038;7610
A0A140NFD2	A0A140NFD2	tr|A0A140NFD2|A0A140NFD2_ECOBD Lipoprotein OS=Escherichia coli (strain B / BL21-DE3) OX=469008 GN=ECBD_3421 PE=3 SV=1	1	7	7	44.6	44.6	29.417	271	271	0	207.78	NaN	NaN	NaN	0	0	Median	1734100000	1734100000	0				811	640;1360;2062;2439;2688;3360;3819	True;True;True;True;True;True;True	654;1382;2109;2495;2750;3449;3917	947;2110;3233;3234;3725;4083;4084;5170;5171;5172;5753;5754	1160;2606;2607;4048;4049;4050;4629;5022;5023;6368;6369;6370;7060;7061	1160;2606;4049;4629;5022;6368;7060
A0A140SS95	A0A140SS95	tr|A0A140SS95|A0A140SS95_ECOBD 5-methyltetrahydropteroyltriglutamate--homocysteine methyltransferase OS=Escherichia coli (strain B / BL21-DE3) OX=469008 GN=metE PE=3 SV=1	1	26	26	36.7	36.7	84.727	753	753	0	202.17	0.24627	0.97714	1.1344	2	0	Median	5724700000	5613700000	110990000				910	396;408;417;570;600;718;857;1259;1438;1560;1572;2112;2124;2564;2576;2739;3083;3107;3223;3256;3452;3522;3543;3827;4151;4200	True;True;True;True;True;True;True;True;True;True;True;True;True;True;True;True;True;True;True;True;True;True;True;True;True;True	405;417;426;583;613;732;873;1280;1462;1587;1602;2160;2173;2623;2635;2801;3168;3193;3309;3342;3543;3615;3636;3925;4254;4303	619;631;640;851;888;889;1056;1057;1247;1899;2212;2401;2421;3288;3312;3910;3911;3912;3924;4146;4799;4825;4985;5025;5282;5364;5387;5767;6185;6269;6270	770;782;795;1046;1084;1085;1284;1285;1504;2357;2738;2966;2991;4112;4139;4827;4828;4829;4830;4843;5090;5952;5980;6153;6195;6496;6589;6614;7076;7553;7667;7668	770;782;795;1046;1084;1284;1504;2357;2738;2966;2991;4112;4139;4828;4843;5090;5952;5980;6153;6195;6496;6589;6614;7076;7553;7668
A0A140N2G7	A0A140N2G7	tr|A0A140N2G7|A0A140N2G7_ECOBD Glucose-1-phosphate adenylyltransferase OS=Escherichia coli (strain B / BL21-DE3) OX=469008 GN=glgC PE=3 SV=1	1	12	12	36.2	36.2	48.697	431	431	0	200.56	0.1641	0.64769	95.019	4	0	Leave out requantified	1343700000	1253000000	90751000				4	73;389;1624;1625;1888;2796;2817;2929;3305;3434;3995;4257	True;True;True;True;True;True;True;True;True;True;True;True	75;398;1654;1655;1931;2862;2886;3007;3392;3525;4098;4361	158;610;2482;2483;2947;2948;2949;4218;4219;4220;4261;4524;4525;5099;5258;5984;6362	211;761;3056;3057;3659;3660;3661;5166;5167;5168;5169;5221;5580;5581;6278;6466;7322;7780	211;761;3056;3057;3660;5169;5221;5580;6278;6466;7322;7780
A0A140N587	A0A140N587	tr|A0A140N587|A0A140N587_ECOBD Bifunctional polymyxin resistance protein ArnA OS=Escherichia coli (strain B / BL21-DE3) OX=469008 GN=arnA PE=3 SV=1	1	21	21	40	40	74.288	660	660	0	199.65	NaN	NaN	NaN	1	0	Median	4661100000	4649000000	12130000				86	74;145;402;496;569;897;1038;1343;1501;1684;1704;1754;1773;2263;2507;3129;3178;3757;3869;3911;4224	True;True;True;True;True;True;True;True;True;True;True;True;True;True;True;True;True;True;True;True;True	76;147;411;507;582;913;1057;1364;1526;1720;1741;1792;1811;2317;2564;3215;3264;3853;3967;4011;4327	159;256;625;741;850;1296;1297;1469;2008;2325;2592;2593;2620;2745;2746;2747;2784;2785;3508;3838;3839;4851;4912;4913;5664;5665;5824;5882;6324	212;325;776;911;1045;1557;1558;1750;2484;2485;2874;2875;3200;3201;3239;3393;3394;3395;3447;3448;3449;4370;4749;4750;6007;6078;6079;6959;6960;6961;6962;7137;7208;7739;7740	212;325;776;911;1045;1558;1750;2484;2874;3200;3239;3394;3449;4370;4750;6007;6079;6960;7137;7208;7740
A0A140NCS9	A0A140NCS9	tr|A0A140NCS9|A0A140NCS9_ECOBD Ribose-phosphate pyrophosphokinase OS=Escherichia coli (strain B / BL21-DE3) OX=469008 GN=prs PE=3 SV=1	1	10	10	39.2	39.2	36.649	337	337	0	199.41	NaN	NaN	NaN	1	0	Median	5961600000	5911700000	49969000				643	395;2030;2038;2308;2492;2753;3046;3265;3756;4076	True;True;True;True;True;True;True;True;True;True	404;2077;2085;2363;2549;2815;3131;3351;3852;4179	617;618;3155;3204;3562;3563;3564;3821;3822;4162;4746;4747;5041;5662;5663;6094;6095	768;769;3939;4011;4431;4432;4433;4729;4730;5106;5887;5888;5889;6215;6957;6958;7450;7451	768;3939;4011;4433;4730;5106;5889;6215;6958;7450
A0A140NA84	A0A140NA84	tr|A0A140NA84|A0A140NA84_ECOBD Phosphate acetyltransferase OS=Escherichia coli (strain B / BL21-DE3) OX=469008 GN=ECBD_1362 PE=3 SV=1	1	16	16	31.8	31.8	77.171	714	714	0	199.15	NaN	NaN	NaN	0	0	Median	1685800000	1685800000	0				457	5;393;486;588;773;1480;1712;1905;2544;2654;3220;3348;3614;3688;4013;4290	True;True;True;True;True;True;True;True;True;True;True;True;True;True;True;True	5;402;497;601;788;1505;1749;1948;2603;2715;3306;3437;3708;3782;4116;4394	6;615;730;872;1127;1128;2301;2629;2969;3888;4038;4039;4982;5157;5478;5580;5581;6004;6005;6397	7;766;900;1067;1361;1362;2843;2844;3249;3685;4804;4970;4971;6150;6352;6724;6867;6868;6869;7343;7344;7817	7;766;900;1067;1362;2844;3249;3685;4804;4971;6150;6352;6724;6868;7343;7817
A0A140SS67	A0A140SS67	tr|A0A140SS67|A0A140SS67_ECOBD Phosphoenolpyruvate carboxylase OS=Escherichia coli (strain B / BL21-DE3) OX=469008 GN=ppc PE=3 SV=1	1	22	22	29.8	29.8	99.075	883	883	0	199.06	NaN	NaN	NaN	1	0	Median	2564000000	2554600000	9331300				903	137;170;250;568;645;657;794;1421;1723;1729;1965;2522;2534;2577;2944;2997;3067;3254;3593;3750;3903;4053	True;True;True;True;True;True;True;True;True;True;True;True;True;True;True;True;True;True;True;True;True;True	139;174;256;581;659;671;810;1445;1761;1767;2009;2579;2591;2636;3022;3076;3152;3340;3687;3846;4002;4156	248;304;305;410;849;953;988;1154;2191;2647;2654;3057;3058;3855;3868;3925;4543;4610;4611;4777;5023;5449;5655;5866;6054	317;389;390;516;1044;1167;1215;1393;2705;3267;3274;3794;3795;4768;4781;4844;5602;5685;5686;5928;6193;6692;6949;7189;7396	317;389;516;1044;1167;1215;1393;2705;3267;3274;3794;4768;4781;4844;5602;5685;5928;6193;6692;6949;7189;7396
A0A140NFK0	A0A140NFK0	tr|A0A140NFK0|A0A140NFK0_ECOBD Methionine synthase OS=Escherichia coli (strain B / BL21-DE3) OX=469008 GN=ECBD_4018 PE=3 SV=1	1	20	20	21.9	21.9	135.98	1227	1227	0	188.93	0.22441	0.77345	10.124	2	0	Median	1805300000	1764700000	40660000				822	508;722;735;1506;1566;1669;1818;1931;2173;2379;2631;2994;3477;3484;3567;3640;3784;4136;4300;4317	True;True;True;True;True;True;True;True;True;True;True;True;True;True;True;True;True;True;True;True	520;736;749;1531;1594;1705;1858;1974;2226;2434;2691;3073;3569;3576;3661;3734;3882;4239;4404;4421	756;1061;1075;2331;2413;2575;2850;3000;3388;3389;3651;4009;4607;5314;5323;5417;5528;5704;6169;6410;6428	927;1289;1306;2881;2981;3181;3548;3549;3723;4234;4235;4538;4941;5680;6534;6544;6545;6648;6807;7003;7537;7832;7852	927;1289;1306;2881;2981;3181;3549;3723;4234;4538;4941;5680;6534;6544;6648;6807;7003;7537;7832;7852
A0A140NE27	A0A140NE27	tr|A0A140NE27|A0A140NE27_ECOBD Acetyltransferase component of pyruvate dehydrogenase complex OS=Escherichia coli (strain B / BL21-DE3) OX=469008 GN=ECBD_3504 PE=3 SV=1	1	18	18	32.9	32.9	66.095	630	630	0	182.28	0.040924	0.17996	77.391	3	0	Leave out requantified	9988300000	9914100000	74194000				737	87;492;777;805;853;874;1214;1254;1255;1303;1491;1955;2025;2049;2535;3068;3306;4253	True;True;True;True;True;True;True;True;True;True;True;True;True;True;True;True;True;True	89;503;793;821;869;890;1235;1275;1276;1324;1516;1999;2071;2096;2592;2593;3153;3393;4357	174;736;737;1133;1166;1242;1268;1801;1891;1892;1893;1950;1951;2315;3043;3135;3220;3869;3870;3871;4778;5100;5101;6357	228;906;907;1367;1405;1498;1527;2238;2345;2346;2347;2348;2349;2410;2411;2864;3780;3893;4030;4031;4032;4782;4783;4784;5929;6279;6280;7775	228;906;1367;1405;1498;1527;2238;2346;2348;2411;2864;3780;3893;4032;4783;5929;6279;7775	87	594
A0A140NAC7	A0A140NAC7	tr|A0A140NAC7|A0A140NAC7_ECOBD UDP-glucose 6-dehydrogenase OS=Escherichia coli (strain B / BL21-DE3) OX=469008 GN=ECBD_1631 PE=3 SV=1	1	14	14	43.8	43.8	43.626	388	388	0	181.02	NaN	NaN	NaN	0	0	Median	2295200000	2295200000	0				470	366;459;586;622;852;2145;2309;3110;3127;3140;3142;3333;3500;3709	True;True;True;True;True;True;True;True;True;True;True;True;True;True	375;468;599;635;868;2197;2364;3196;3213;3226;3228;3422;3593;3803	584;694;870;919;920;1241;3346;3565;4829;4848;4849;4863;4865;5140;5341;5604	734;856;1065;1122;1123;1497;4183;4434;5984;5985;6004;6005;6021;6023;6329;6564;6894	734;856;1065;1122;1497;4183;4434;5985;6005;6021;6023;6329;6564;6894
A0A140N5L9	A0A140N5L9	tr|A0A140N5L9|A0A140N5L9_ECOBD Cysteine synthase OS=Escherichia coli (strain B / BL21-DE3) OX=469008 GN=ECBD_1267 PE=3 SV=1	1	12	12	42.4	42.4	34.489	323	323	0	172.87	NaN	NaN	NaN	0	0	Median	2718100000	2718100000	0				105	91;289;1827;1847;1848;2586;2673;2996;3846;4269;4274;4275	True;True;True;True;True;True;True;True;True;True;True;True	93;296;1867;1887;1888;2645;2734;2735;3075;3944;4373;4378;4379	191;462;463;2863;2890;2891;3957;4060;4061;4609;5792;5793;5794;5795;6374;6379;6380	251;578;579;3564;3596;3597;4885;4993;4994;5683;5684;7103;7104;7105;7106;7792;7797;7798	251;578;3564;3596;3597;4885;4994;5684;7103;7792;7797;7798	24;25	92;96
A0A140N9F1	A0A140N9F1	tr|A0A140N9F1|A0A140N9F1_ECOBD Long-chain fatty acid transport protein OS=Escherichia coli (strain B / BL21-DE3) OX=469008 GN=ECBD_1316 PE=3 SV=1	1	4	4	12.8	12.8	48.541	446	446	0	170.42	NaN	NaN	NaN	0	0	Median	625770000	625770000	0				399	484;562;1976;3523	True;True;True;True	495;575;2021;3616	728;840;841;842;3075;5365	897;1035;1036;1037;3817;3818;6590;6591	897;1035;3818;6591
A0A140NE66	A0A140NE66	tr|A0A140NE66|A0A140NE66_ECOBD Oxoglutarate dehydrogenase (succinyl-transferring) OS=Escherichia coli (strain B / BL21-DE3) OX=469008 GN=ECBD_2935 PE=4 SV=1	1	17	17	23.6	23.6	105.06	933	933	0	167.91	NaN	NaN	NaN	0	0	Median	1551600000	1551600000	0				744	634;761;1112;1128;1630;1678;2034;2067;2142;2197;2312;2335;2560;2769;2899;3936;4137	True;True;True;True;True;True;True;True;True;True;True;True;True;True;True;True;True	648;775;1132;1148;1661;1714;2081;2114;2194;2250;2367;2390;2619;2832;2974;4036;4240	937;1112;1630;1648;2492;2585;3200;3240;3343;3422;3568;3569;3597;3906;4183;4478;5909;6170	1147;1345;2016;2038;3067;3193;4007;4056;4057;4180;4273;4439;4440;4471;4823;5128;5517;7238;7538	1147;1345;2016;2038;3067;3193;4007;4056;4180;4273;4440;4471;4823;5128;5517;7238;7538
A0A140N1Q5	A0A140N1Q5	tr|A0A140N1Q5|A0A140N1Q5_ECOBD Small heat shock protein IbpA OS=Escherichia coli (strain B / BL21-DE3) OX=469008 GN=ibpA PE=3 SV=1	1	10	10	83.9	83.9	15.774	137	137	0	166.09	0.13768	0.81751	66.62	3	0	Leave out requantified	14085000000	13474000000	610770000				0	1313;1395;1755;2119;2325;2887;2948;3288;3656;3861	True;True;True;True;True;True;True;True;True;True	1334;1419;1793;2167;2380;2961;3026;3374;3750;3959	1965;1966;1967;2159;2160;2161;2162;2748;2749;2750;3298;3299;3300;3301;3302;3303;3304;3584;3585;3586;3587;4463;4549;4550;4551;5075;5546;5816	2431;2432;2433;2667;2668;2669;2670;2671;2672;2673;3396;3397;3398;3399;4124;4125;4126;4127;4128;4129;4130;4455;4456;4457;4458;4459;4460;4461;5502;5611;5612;5613;5614;5615;5616;6250;6828;6829;6830;7128	2432;2667;3399;4126;4460;5502;5613;6250;6829;7128
A0A140NHC7	A0A140NHC7	tr|A0A140NHC7|A0A140NHC7_ECOBD 50S ribosomal subunit assembly factor BipA OS=Escherichia coli (strain B / BL21-DE3) OX=469008 GN=bipA PE=3 SV=1	1	13	13	28.7	28.7	67.355	607	607	0	163.64	0.057555	0.3366	165.11	2	0	Median	2735600000	2681600000	54079000				877	447;497;886;1020;1533;1979;2321;2506;3307;3743;3905;3968;4025	True;True;True;True;True;True;True;True;True;True;True;True;True	456;508;902;1039;1558;2024;2376;2563;3394;3839;4004;4069;4128	681;742;743;744;1284;1447;1448;2367;3078;3079;3578;3579;3580;3837;5102;5648;5868;5952;6021	841;842;912;913;914;1544;1725;1726;2923;3821;3822;4449;4450;4451;4748;6281;6941;7191;7287;7361	842;912;1544;1726;2923;3822;4451;4748;6281;6941;7191;7287;7361
A0A140NHM8	A0A140NHM8	tr|A0A140NHM8|A0A140NHM8_ECOBD Soluble pyridine nucleotide transhydrogenase OS=Escherichia coli (strain B / BL21-DE3) OX=469008 GN=sthA PE=3 SV=1	1	11	11	36.7	36.7	51.576	466	466	0	163.08	NaN	NaN	NaN	0	0	Median	1302700000	1302700000	0				885	13;425;931;1350;1351;1889;2092;2968;3415;3526;3996	True;True;True;True;True;True;True;True;True;True;True	14;434;947;1371;1372;1932;2139;3047;3506;3619;4099	19;20;655;1340;1341;2019;2020;2950;3266;4577;5237;5368;5985;5986	21;22;23;812;1607;1608;2502;2503;3662;3663;4086;5643;5644;6440;6594;7323;7324	23;812;1608;2502;2503;3663;4086;5644;6440;6594;7323
A0A140N5A3	A0A140N5A3	tr|A0A140N5A3|A0A140N5A3_ECOBD 50S ribosomal protein L5 OS=Escherichia coli (strain B / BL21-DE3) OX=469008 GN=rplE PE=3 SV=1	1	14	14	73.7	73.7	20.301	179	179	0	162.22	0.023285	0.19204	36.203	7	0	Leave out requantified	21346000000	21013000000	332340000				88	305;306;1054;1521;1580;2046;2132;2386;2432;2463;2464;2542;2907;3105	True;True;True;True;True;True;True;True;True;True;True;True;True;True	312;313;1074;1546;1610;2093;2181;2182;2441;2488;2519;2520;2600;2601;2984;2985;3191	485;486;487;488;1494;1495;2351;2431;3217;3321;3322;3323;3664;3718;3751;3752;3753;3879;3880;3881;3882;3883;3884;3885;3886;4498;4499;4823	605;606;607;608;609;610;611;1778;1779;1780;1781;2905;3003;4026;4149;4150;4151;4556;4620;4621;4622;4656;4657;4658;4793;4794;4795;4796;4797;4798;4799;4800;4801;4802;5546;5547;5548;5549;5550;5551;5977;5978	605;610;1781;2905;3003;4026;4151;4556;4621;4656;4658;4802;5548;5977	18;19;20;21;22	17;26;38;96;130
A0A140NF15	A0A140NF15	tr|A0A140NF15|A0A140NF15_ECOBD Isocitrase OS=Escherichia coli (strain B / BL21-DE3) OX=469008 GN=ECBD_4022 PE=4 SV=1	1	12	12	37.1	37.1	47.521	434	434	0	159.26	NaN	NaN	NaN	1	0	Median	1920600000	1904200000	16425000				789	80;1162;1518;1623;2160;3180;3483;3531;3607;3957;4016;4146	True;True;True;True;True;True;True;True;True;True;True;True	82;1183;1543;1653;2213;3266;3575;3624;3701;4057;4119;4249	166;1739;2348;2481;3373;4915;4916;5322;5374;5468;5936;6008;6180	220;2170;2902;3055;4219;6081;6082;6083;6543;6600;6714;7267;7268;7347;7548	220;2170;2902;3055;4219;6083;6543;6600;6714;7268;7347;7548
A0A140N6G0	A0A140N6G0	tr|A0A140N6G0|A0A140N6G0_ECOBD Enolase OS=Escherichia coli (strain B / BL21-DE3) OX=469008 GN=eno PE=3 SV=1	1	13	13	40.5	40.5	45.654	432	432	0	157.35	0.11154	0.46868	12.506	2	0	Median	3181900000	3120200000	61707000				152	25;140;591;929;1210;1302;1479;1562;1807;2003;2794;3326;4326	True;True;True;True;True;True;True;True;True;True;True;True;True	27;142;604;945;1231;1323;1504;1589;1847;2048;2860;3415;4430	38;251;875;876;877;1338;1797;1949;2300;2403;2836;3105;4215;4216;5130;6437	43;44;320;1071;1072;1073;1604;2234;2409;2842;2968;3533;3860;3861;5163;5164;6314;7861	43;320;1073;1604;2234;2409;2842;2968;3533;3860;5164;6314;7861
A0A140NBS3	A0A140NBS3	tr|A0A140NBS3|A0A140NBS3_ECOBD Dihydrolipoyl dehydrogenase OS=Escherichia coli (strain B / BL21-DE3) OX=469008 GN=ECBD_3503 PE=3 SV=1	1	16	16	42.6	42.6	50.688	474	474	0	156.52	0.1788	0.66641	28.546	2	0	Median	3807600000	3695900000	111740000				586	197;198;314;566;948;1330;1505;1646;2111;3611;3641;3858;3863;4092;4205;4287	True;True;True;True;True;True;True;True;True;True;True;True;True;True;True;True	203;204;321;579;964;1351;1530;1680;2159;3705;3735;3956;3961;4195;4308;4391	338;339;497;846;1358;1986;2329;2330;2536;3287;5473;5529;5813;5818;6116;6300;6301;6302;6394	426;427;428;622;1041;1627;2455;2456;2879;2880;3131;4111;6719;6808;7125;7130;7477;7712;7713;7714;7813;7814	426;428;622;1041;1627;2456;2879;3131;4111;6719;6808;7125;7130;7477;7714;7814
A0A140N582	A0A140N582	tr|A0A140N582|A0A140N582_ECOBD Cell shape-determining protein MreB OS=Escherichia coli (strain B / BL21-DE3) OX=469008 GN=mreB PE=3 SV=1	1	13	13	45.5	45.5	36.952	347	347	0	153.69	0.091608	0.48277	0.29001	2	0	Median	3847900000	3779100000	68801000				84	283;1569;1857;1919;2489;2840;3000;3161;3162;3240;3431;3590;3951	True;True;True;True;True;True;True;True;True;True;True;True;True	290;1598;1898;1962;2545;2546;2910;3079;3247;3248;3326;3522;3684;4051	456;2417;2903;2904;2987;2988;3816;3817;3818;4287;4615;4887;4888;5003;5254;5446;5928;5929	571;2985;3609;3610;3707;3708;4724;4725;4726;5247;5691;6047;6048;6172;6461;6689;7258;7259;7260	571;2985;3610;3707;4726;5247;5691;6047;6048;6172;6461;6689;7260	16	308
A0A140NDE0	A0A140NDE0	tr|A0A140NDE0|A0A140NDE0_ECOBD Proline--tRNA ligase OS=Escherichia coli (strain B / BL21-DE3) OX=469008 GN=proS PE=3 SV=1	1	21	21	47.4	47.4	63.622	572	572	0	151.88	NaN	NaN	NaN	0	0	Median	3436900000	3436900000	0				684	7;186;420;421;509;613;756;1071;1099;1346;1440;2574;2749;2792;3007;3065;3134;3411;3623;4074;4149	True;True;True;True;True;True;True;True;True;True;True;True;True;True;True;True;True;True;True;True;True	7;191;429;430;521;626;770;1091;1119;1367;1464;2633;2811;2858;3086;3150;3220;3502;3717;4177;4252	8;325;326;643;644;757;909;1101;1534;1535;1614;1615;1616;2011;2214;2215;3922;4157;4213;4622;4775;4857;5233;5490;6090;6091;6183	9;412;413;798;799;928;1111;1333;1830;1831;1997;1998;1999;2489;2740;2741;4841;5101;5160;5161;5698;5926;6013;6434;6738;7445;7446;7447;7551	9;412;798;799;928;1111;1333;1831;1997;2489;2741;4841;5101;5161;5698;5926;6013;6434;6738;7446;7551
A0A140NDI2;A0A140NC03	A0A140NDI2	tr|A0A140NDI2|A0A140NDI2_ECOBD Beta-galactosidase OS=Escherichia coli (strain B / BL21-DE3) OX=469008 GN=lacZ PE=3 SV=1	2	15	15	18.8	18.8	116.48	1024	1024;149	0	151.49	NaN	NaN	NaN	1	0	Median	2008800000	1998000000	10786000				694	401;783;1002;1408;1796;1862;1891;2163;2234;2738;3194;3486;4001;4071;4165	True;True;True;True;True;True;True;True;True;True;True;True;True;True;True	410;799;1021;1432;1835;1903;1934;2216;2288;2800;3280;3578;4104;4174;4268	624;1139;1427;2176;2820;2909;2953;3376;3377;3466;4145;4934;5325;5326;5991;6087;6229	775;1374;1375;1705;2689;3490;3615;3667;4222;4223;4324;5089;6101;6547;6548;7329;7442;7618	775;1375;1705;2689;3490;3615;3667;4223;4324;5089;6101;6548;7329;7442;7618
A0A140N783;A0A140NCK4	A0A140N783	tr|A0A140N783|A0A140N783_ECOBD Glyceraldehyde-3-phosphate dehydrogenase OS=Escherichia coli (strain B / BL21-DE3) OX=469008 GN=ECBD_1865 PE=3 SV=1	2	11	11	37.2	37.2	35.532	331	331;333	0	150.99	0.064103	0.43567	68.062	2	0	Median	6634800000	6570500000	64290000				217	1;168;726;2666;2727;3804;3856;3888;3932;4009;4046	True;True;True;True;True;True;True;True;True;True;True	1;172;740;2727;2789;3902;3954;3987;4032;4112;4149	1;301;1065;4051;4131;5735;5811;5849;5904;5905;5999;6000;6047	1;386;1293;1294;4984;5075;7039;7123;7168;7169;7232;7233;7234;7337;7338;7339;7389	1;386;1294;4984;5075;7039;7123;7169;7233;7337;7389
A0A140N5L3	A0A140N5L3	tr|A0A140N5L3|A0A140N5L3_ECOBD ATP-dependent zinc metalloprotease FtsH OS=Escherichia coli (strain B / BL21-DE3) OX=469008 GN=ftsH PE=3 SV=1	1	16	16	29.1	29.1	71.041	647	647	0	149.62	NaN	NaN	NaN	0	0	Median	1507800000	1507800000	0				103	48;297;407;1087;2154;2364;2718;3026;3169;3269;3390;3737;4061;4106;4220;4315	True;True;True;True;True;True;True;True;True;True;True;True;True;True;True;True	50;304;416;1107;2206;2419;2780;3110;3255;3355;3481;3832;4164;4209;4323;4419	73;475;476;630;1601;3362;3363;3628;4121;4685;4899;5048;5049;5050;5209;5640;6064;6132;6320;6426	85;593;594;781;1981;1982;4204;4205;4504;5065;5806;6061;6062;6222;6223;6224;6409;6933;7406;7498;7735;7850	85;594;781;1982;4205;4504;5065;5806;6062;6222;6409;6933;7406;7498;7735;7850
A0A140NDL0	A0A140NDL0	tr|A0A140NDL0|A0A140NDL0_ECOBD Pyruvate dehydrogenase E1 component OS=Escherichia coli (strain B / BL21-DE3) OX=469008 GN=ECBD_3505 PE=4 SV=1	1	27	27	38.6	38.6	99.697	887	887	0	148.28	0.062552	0.22368	84.054	4	0	Leave out requantified	4121000000	4056500000	64514000				700	129;329;487;694;736;793;802;939;949;1301;1309;1387;1453;1680;1851;1906;2389;2678;2720;2943;3508;3658;3906;3982;4010;4170;4171	True;True;True;True;True;True;True;True;True;True;True;True;True;True;True;True;True;True;True;True;True;True;True;True;True;True;True	131;338;498;708;750;809;818;955;965;1322;1330;1410;1478;1716;1891;1949;2444;2740;2782;3021;3601;3752;4005;4085;4113;4273;4274	239;517;731;1030;1076;1152;1153;1163;1349;1359;1360;1948;1961;2147;2232;2588;2895;2970;3667;4068;4123;4542;5349;5548;5869;5870;5970;6001;6235;6236	306;646;901;1257;1307;1391;1392;1402;1617;1618;1628;1629;2408;2425;2653;2654;2760;3196;3601;3686;4559;4560;5001;5067;5601;6572;6573;6832;6833;7192;7193;7307;7340;7624;7625;7626	306;646;901;1257;1307;1391;1402;1618;1629;2408;2425;2653;2760;3196;3601;3686;4560;5001;5067;5601;6572;6832;7192;7307;7340;7625;7626
A0A140N3G7	A0A140N3G7	tr|A0A140N3G7|A0A140N3G7_ECOBD 50S ribosomal protein L3 OS=Escherichia coli (strain B / BL21-DE3) OX=469008 GN=rplC PE=3 SV=1	1	13	13	56.5	56.5	22.243	209	209	0	144.26	0.042941	0.26651	142.36	5	0	Leave out requantified	12791000000	12443000000	348100000				24	196;252;690;1446;1553;1837;2153;2175;2764;2803;2804;3595;3736	True;True;True;True;True;True;True;True;True;True;True;True;True	202;258;704;1470;1579;1877;2205;2228;2826;2827;2869;2870;2871;3689;3831	337;412;413;1025;1026;2221;2393;2879;3360;3361;3391;3392;3393;4177;4178;4228;4229;4230;5451;5452;5639	425;518;519;1252;1253;2748;2951;2952;2953;2954;3585;4201;4202;4203;4237;4238;4239;5122;5123;5178;5179;5180;5181;6694;6695;6932	425;518;1252;2748;2953;3585;4203;4239;5123;5179;5181;6695;6932	2;3	1;165
A0A140N5K8	A0A140N5K8	tr|A0A140N5K8|A0A140N5K8_ECOBD 50S ribosomal protein L4 OS=Escherichia coli (strain B / BL21-DE3) OX=469008 GN=rplD PE=3 SV=1	1	7	7	41.3	41.3	22.086	201	201	0	139.52	0.11744	0.62854	74.942	5	0	Leave out requantified	6734900000	6523300000	211630000				102	607;628;2438;3328;3346;3612;4091	True;True;True;True;True;True;True	620;641;2494;3417;3435;3706;4194	896;897;898;899;900;901;902;903;926;927;928;929;3724;5132;5133;5154;5155;5474;5475;6115	1094;1095;1096;1097;1098;1099;1100;1101;1102;1103;1104;1105;1130;1131;1132;1133;1134;1135;1136;4628;6316;6317;6318;6346;6347;6348;6349;6720;6721;7476	1096;1130;4628;6317;6347;6721;7476
A0A140N8Q5	A0A140N8Q5	tr|A0A140N8Q5|A0A140N8Q5_ECOBD Putative PTS IIA-like nitrogen-regulatory protein PtsN OS=Escherichia coli (strain B / BL21-DE3) OX=469008 GN=ECBD_1563 PE=4 SV=1	1	9	9	65.3	65.3	17.006	150	150	0	139.12	0.16211	0.88943	53.158	2	0	Median	5131300000	4930700000	200700000				344	808;1670;2023;2024;2599;2893;3314;3412;3582	True;True;True;True;True;True;True;True;True	824;1706;2069;2070;2659;2967;3401;3402;3503;3676	1169;1170;2576;2577;3133;3134;3971;3972;4469;5112;5113;5234;5433	1408;1409;3182;3183;3184;3185;3891;3892;4900;4901;5508;6292;6293;6435;6436;6667;6668	1409;3185;3891;3892;4900;5508;6293;6436;6668	58	26
A0A140N6F1	A0A140N6F1	tr|A0A140N6F1|A0A140N6F1_ECOBD Cytochrome-c3 hydrogenase OS=Escherichia coli (strain B / BL21-DE3) OX=469008 GN=ECBD_0744 PE=3 SV=1	1	11	11	32.1	32.1	62.49	567	567	0	135.44	NaN	NaN	NaN	0	0	Median	1389000000	1389000000	0				149	16;612;641;1398;1789;2572;2622;2668;3591;3639;3735	True;True;True;True;True;True;True;True;True;True;True	17;625;655;1422;1828;2631;2682;2729;3685;3733;3830	23;24;908;948;2166;2811;3920;4000;4053;4054;5447;5527;5637;5638	26;27;1110;1161;1162;2677;3479;4839;4932;4986;4987;6690;6806;6930;6931	26;1110;1162;2677;3479;4839;4932;4987;6690;6806;6931
A0A140NF20	A0A140NF20	tr|A0A140NF20|A0A140NF20_ECOBD Transcriptional regulator, IclR family OS=Escherichia coli (strain B / BL21-DE3) OX=469008 GN=ECBD_3311 PE=4 SV=1	1	9	9	40.2	40.2	31.767	281	281	0	135.43	NaN	NaN	NaN	0	0	Median	1326900000	1326900000	0				790	907;971;1047;1129;1777;2253;2471;3228;3476	True;True;True;True;True;True;True;True;True	923;988;989;1067;1149;1815;2307;2527;3314;3568	1309;1387;1388;1389;1485;1649;2789;3485;3486;3762;4990;5313	1572;1659;1660;1661;1768;1769;2039;3453;3454;4345;4346;4667;4668;6159;6533	1572;1660;1769;2039;3453;4346;4668;6159;6533	95	171
A0A140N7E6	A0A140N7E6	tr|A0A140N7E6|A0A140N7E6_ECOBD Threonine--tRNA ligase OS=Escherichia coli (strain B / BL21-DE3) OX=469008 GN=thrS PE=3 SV=1	1	23	23	36.8	36.8	74.013	642	642	0	133.72	0.20922	0.54069	56.06	4	0	Leave out requantified	2486100000	2389700000	96400000				238	325;604;962;1144;1583;1586;1868;2011;2095;2157;2440;2621;2733;2762;2765;2942;3071;3119;3137;3468;3569;3570;4032	True;True;True;True;True;True;True;True;True;True;True;True;True;True;True;True;True;True;True;True;True;True;True	334;617;978;1164;1613;1616;1909;2057;2142;2210;2496;2681;2795;2824;2828;3020;3156;3205;3223;3559;3663;3664;4135	513;893;1376;1665;2434;2437;2438;2916;3119;3269;3369;3726;3999;4140;4174;4175;4179;4541;4782;4839;4860;5298;5419;5420;6031	642;1090;1647;2056;3006;3009;3010;3623;3877;4090;4213;4630;4930;4931;5084;5119;5120;5124;5600;5934;5995;6018;6515;6650;6651;7372	642;1090;1647;2056;3006;3009;3623;3877;4090;4213;4630;4930;5084;5119;5124;5600;5934;5995;6018;6515;6650;6651;7372
A0A140NBD0;A0A140ND01	A0A140NBD0	tr|A0A140NBD0|A0A140NBD0_ECOBD ErfK/YbiS/YcfS/YnhG family protein OS=Escherichia coli (strain B / BL21-DE3) OX=469008 GN=ECBD_1967 PE=3 SV=1	2	9	9	35.3	35.3	36.082	334	334;319	0	132.73	NaN	NaN	NaN	1	0	Median	3000500000	2983200000	17274000				549	286;1994;2189;2701;2702;2757;2863;4041;4305	True;True;True;True;True;True;True;True;True	293;2039;2242;2763;2764;2819;2935;4144;4409	459;3095;3411;3412;3413;4100;4101;4166;4167;4434;6041;6416	574;575;3849;4261;4262;4263;5042;5043;5110;5111;5112;5469;7382;7840	575;3849;4263;5042;5043;5111;5469;7382;7840
A0A140N9G6	A0A140N9G6	tr|A0A140N9G6|A0A140N9G6_ECOBD Outer membrane protein assembly factor BamD OS=Escherichia coli (strain B / BL21-DE3) OX=469008 GN=bamD PE=3 SV=1	1	7	7	36.7	36.7	27.829	245	245	0	131.42	NaN	NaN	NaN	0	0	Median	710300000	710300000	0				405	602;1549;1683;2558;2913;3745;4221	True;True;True;True;True;True;True	615;1575;1719;2617;2991;3841;4324	891;2389;2591;3904;4506;5650;6321	1087;1088;2947;3199;4821;5559;6943;7736	1088;2947;3199;4821;5559;6943;7736
A0A140NAV6	A0A140NAV6	tr|A0A140NAV6|A0A140NAV6_ECOBD Periplasmic serine endoprotease DegP-like OS=Escherichia coli (strain B / BL21-DE3) OX=469008 GN=ECBD_3457 PE=3 SV=1	1	6	6	17.9	17.9	49.354	474	474	0	127.11	NaN	NaN	NaN	0	0	Median	484040000	484040000	0				505	734;1383;2761;3207;3331;3889	True;True;True;True;True;True	748;1406;2823;3293;3420;3988	1074;2140;4173;4963;5136;5137;5138;5850;5851	1305;2644;5118;6131;6322;6323;6324;6325;6326;7170;7171;7172;7173	1305;2644;5118;6131;6323;7173
A0A140NBF2	A0A140NBF2	tr|A0A140NBF2|A0A140NBF2_ECOBD EIIAB-Man OS=Escherichia coli (strain B / BL21-DE3) OX=469008 GN=ECBD_1824 PE=4 SV=1	1	7	7	23.2	23.2	35.047	323	323	0	125.07	NaN	NaN	NaN	1	0	Median	2883300000	2821600000	61704000				555	1484;1652;1915;1916;2053;2416;3976	True;True;True;True;True;True;True	1509;1686;1958;1959;2100;2472;4078	2305;2542;2543;2981;2982;2983;2984;3224;3700;3701;5961	2852;3137;3138;3699;3700;3701;3702;3703;3704;4037;4602;4603;7296	2852;3137;3701;3703;4037;4602;7296
A0A140NAX3	A0A140NAX3	tr|A0A140NAX3|A0A140NAX3_ECOBD FAD-dependent pyridine nucleotide-disulphide oxidoreductase OS=Escherichia coli (strain B / BL21-DE3) OX=469008 GN=ECBD_2492 PE=4 SV=1	1	12	12	40.3	40.3	47.34	434	434	0	125	0.71094	1.645	193.11	2	0	Median	1817800000	1764500000	53302000				511	653;1037;1241;1369;1785;1952;1984;2015;2047;2973;3545;3949	True;True;True;True;True;True;True;True;True;True;True;True	667;1056;1262;1392;1823;1996;2029;2061;2094;3052;3638;4049	984;1467;1468;1834;2123;2798;3038;3039;3040;3084;3123;3218;4584;5390;5926	1211;1748;1749;2280;2622;3463;3772;3773;3774;3775;3776;3777;3827;3881;4027;5655;6619;7255;7256	1211;1749;2280;2622;3463;3772;3827;3881;4027;5655;6619;7255
A0A140N6Z2	A0A140N6Z2	tr|A0A140N6Z2|A0A140N6Z2_ECOBD 50S ribosomal protein L16 OS=Escherichia coli (strain B / BL21-DE3) OX=469008 GN=rplP PE=3 SV=1	1	4	4	36.8	36.8	15.281	136	136	0	121.71	0.22758	1.3312	26.354	2	0	Median	6699600000	6526600000	172990000				194	1517;1578;3625;3963	True;True;True;True	1542;1608;3719;4063;4064	2346;2347;2427;2428;5510;5942;5943;5944;5945;5946;5947	2899;2900;2901;2997;2998;2999;6786;7274;7275;7276;7277;7278;7279;7280;7281;7282	2899;2998;6786;7280	45	105
A0A140NDN8	A0A140NDN8	tr|A0A140NDN8|A0A140NDN8_ECOBD Catabolite repressor/activator OS=Escherichia coli (strain B / BL21-DE3) OX=469008 GN=ECBD_3537 PE=4 SV=1	1	11	11	48.2	48.2	37.999	334	334	0	115.4	0.18048	1.0346	125.65	3	0	Leave out requantified	2493300000	2335400000	157970000				707	280;915;1110;1685;2118;2188;2818;3158;3344;3966;4142	True;True;True;True;True;True;True;True;True;True;True	287;931;1130;1721;2166;2241;2887;3244;3433;4067;4245	448;1319;1320;1321;1627;1628;2594;2595;3297;3410;4262;4882;4883;5152;5950;6176	558;1583;1584;1585;2012;2013;2014;3202;3203;4123;4260;5222;6041;6042;6342;6343;6344;7285;7544	558;1584;2014;3203;4123;4260;5222;6041;6344;7285;7544
A0A140NFM7	A0A140NFM7	tr|A0A140NFM7|A0A140NFM7_ECOBD 50S ribosomal protein L1 OS=Escherichia coli (strain B / BL21-DE3) OX=469008 GN=rplA PE=3 SV=1	1	10	10	55.1	55.1	24.729	234	234	0	114.83	0.11357	0.31396	138.6	5	0	Leave out requantified	12604000000	12469000000	134160000				825	21;1349;1396;1539;2123;2961;3176;3701;3818;4086	True;True;True;True;True;True;True;True;True;True	22;1370;1420;1564;1565;2171;2172;3040;3262;3795;3916;4189	29;30;31;2014;2015;2016;2017;2018;2163;2164;2373;2374;3308;3309;3310;3311;4568;4569;4908;5595;5596;5752;6106;6107	33;34;35;2492;2493;2494;2495;2496;2497;2498;2499;2500;2501;2674;2675;2929;2930;4134;4135;4136;4137;4138;5634;5635;6074;6884;6885;6886;7059;7464;7465;7466;7467	34;2495;2675;2929;4137;5634;6074;6884;7059;7467	101;102	109;137
A0A140NFY3	A0A140NFY3	tr|A0A140NFY3|A0A140NFY3_ECOBD Carbamoyl-phosphate synthase large chain OS=Escherichia coli (strain B / BL21-DE3) OX=469008 GN=carB PE=3 SV=1	1	16	16	20.1	20.1	117.87	1073	1073	0	111.52	NaN	NaN	NaN	0	0	Median	1531900000	1531900000	0				842	320;339;371;927;928;1069;1651;1969;2087;2437;3027;3355;3440;3671;3825;3855	True;True;True;True;True;True;True;True;True;True;True;True;True;True;True;True	327;348;380;943;944;1089;1685;2013;2134;2493;3111;3444;3531;3765;3923;3953	504;528;590;1336;1337;1531;2541;3062;3261;3723;4686;5165;5267;5562;5765;5810	631;659;740;1602;1603;1827;3136;3799;4080;4627;5807;6363;6478;6848;7073;7122	631;659;740;1602;1603;1827;3136;3799;4080;4627;5807;6363;6478;6848;7073;7122
A0A140N8V5	A0A140N8V5	tr|A0A140N8V5|A0A140N8V5_ECOBD Phospholipase D/Transphosphatidylase OS=Escherichia coli (strain B / BL21-DE3) OX=469008 GN=ECBD_1095 PE=3 SV=1	1	10	10	30.8	30.8	52.801	451	451	0	111.5	NaN	NaN	NaN	0	0	Median	1006400000	1006400000	0				357	825;1843;1892;2032;2258;2608;2671;2766;2983;3952	True;True;True;True;True;True;True;True;True;True	841;1883;1935;2079;2312;2668;2732;2829;3062;4052	1195;2885;2954;2955;3157;3501;3982;4057;4058;4180;4595;5930;5931	1438;3591;3668;3669;3941;4363;4911;4990;4991;5125;5668;7261;7262	1438;3591;3669;3941;4363;4911;4990;5125;5668;7261
A0A140NB77	A0A140NB77	tr|A0A140NB77|A0A140NB77_ECOBD Phosphoenolpyruvate synthase OS=Escherichia coli (strain B / BL21-DE3) OX=469008 GN=ECBD_1944 PE=3 SV=1	1	13	13	18.3	18.3	87.379	792	792	0	109.5	NaN	NaN	NaN	0	0	Median	1118500000	1118500000	0				536	119;310;319;540;614;740;881;1643;1728;2289;2320;3978;4219	True;True;True;True;True;True;True;True;True;True;True;True;True	121;317;326;553;627;754;897;1677;1766;2343;2375;4080;4322	225;492;503;815;910;1081;1279;2532;2653;3538;3577;5964;6319	290;616;629;630;1008;1112;1313;1539;3127;3273;4402;4448;7300;7734	290;616;630;1008;1112;1313;1539;3127;3273;4402;4448;7300;7734
A0A140N8V2	A0A140N8V2	tr|A0A140N8V2|A0A140N8V2_ECOBD Cell division inhibitor MinD OS=Escherichia coli (strain B / BL21-DE3) OX=469008 GN=ECBD_2447 PE=3 SV=1	1	9	9	34.8	34.8	29.614	270	270	0	108.16	NaN	NaN	NaN	0	0	Median	1845100000	1845100000	0				355	455;550;1414;1917;2474;2703;3006;3258;3501	True;True;True;True;True;True;True;True;True	464;563;1438;1960;2530;2765;3085;3344;3594	690;827;2183;2985;3765;4102;4621;5028;5342	851;1020;2696;3705;4671;5044;5045;5697;6198;6565	851;1020;2696;3705;4671;5045;5697;6198;6565
A0A140N9R4	A0A140N9R4	tr|A0A140N9R4|A0A140N9R4_ECOBD Translation initiation factor IF-3 OS=Escherichia coli (strain B / BL21-DE3) OX=469008 GN=infC PE=3 SV=1	1	7	7	49.4	49.4	20.564	180	180	0	108.11	NaN	NaN	NaN	1	0	Median	1806700000	1802600000	4087700				429	90;1023;1320;2664;3271;3872;4020	True;True;True;True;True;True;True	92;1042;1341;2725;3357;3970;4123	189;190;1452;1453;1975;4049;5052;5827;6013;6014	248;249;250;1730;1731;1732;2443;4982;6226;7140;7353;7354	249;1731;2443;4982;6226;7140;7354
A0A140N775	A0A140N775	tr|A0A140N775|A0A140N775_ECOBD Malate dehydrogenase OS=Escherichia coli (strain B / BL21-DE3) OX=469008 GN=mdh PE=3 SV=1	1	6	6	25.6	25.6	32.337	312	312	0	106.74	0.1904	0.71301	117.8	2	0	Median	988390000	929780000	58606000				214	163;660;1226;1458;2005;3397	True;True;True;True;True;True	167;674;1247;1483;2050;3488	295;991;1813;2238;2239;3107;5216	380;1218;2251;2252;2767;2768;3863;6417	380;1218;2251;2768;3863;6417
A0A140NBR4	A0A140NBR4	tr|A0A140NBR4|A0A140NBR4_ECOBD Chromosome partition protein MukB OS=Escherichia coli (strain B / BL21-DE3) OX=469008 GN=mukB PE=3 SV=1	1	12	12	8.3	8.3	170.21	1486	1486	0	104.41	NaN	NaN	NaN	1	0	Median	400490000	391860000	8623000				583	288;345;353;988;1007;1307;2231;2554;2601;2611;2647;3143	True;True;True;True;True;True;True;True;True;True;True;True	295;354;362;1007;1026;1328;2285;2613;2661;2671;2708;3229	461;535;536;570;1410;1411;1432;1958;3463;3900;3974;3987;4031;4866	577;666;667;718;1684;1685;1710;2418;4321;4817;4903;4916;4963;6024	577;667;718;1684;1710;2418;4321;4817;4903;4916;4963;6024
A0A140NF86	A0A140NF86	tr|A0A140NF86|A0A140NF86_ECOBD ATP-dependent protease ATPase subunit HslU OS=Escherichia coli (strain B / BL21-DE3) OX=469008 GN=hslU PE=2 SV=1	1	14	14	34.5	34.5	49.593	443	443	0	104.14	0.056872	0.33122	172.39	2	0	Median	4551100000	4495200000	55887000				804	713;943;1108;1329;1741;1929;2878;2985;3032;3208;3236;3433;3746;4295	True;True;True;True;True;True;True;True;True;True;True;True;True;True	727;959;1128;1350;1779;1972;2951;3064;3116;3294;3322;3524;3842;4399	1050;1353;1625;1985;2725;2726;2727;2728;2998;4453;4597;4691;4692;4964;4998;5256;5257;5651;6403;6404	1278;1622;2010;2454;3371;3372;3373;3374;3375;3376;3719;3720;3721;5491;5670;5813;5814;5815;6132;6167;6463;6464;6465;6944;7823;7824	1278;1622;2010;2454;3374;3719;5491;5670;5813;6132;6167;6463;6944;7824
A0A140N711	A0A140N711	tr|A0A140N711|A0A140N711_ECOBD 50S ribosomal protein L15 OS=Escherichia coli (strain B / BL21-DE3) OX=469008 GN=rplO PE=3 SV=1	1	10	10	51.4	51.4	14.966	144	144	0	101	NaN	NaN	NaN	1	0	Median	6493500000	6461500000	32074000				199	27;28;33;46;1215;1447;1488;2108;3209;3851	True;True;True;True;True;True;True;True;True;True	29;30;35;48;1236;1471;1472;1513;2156;3295;3949	40;41;48;67;1802;2222;2223;2310;3283;4965;4966;5802;5803	46;47;54;76;77;78;2239;2749;2750;2751;2857;4107;6133;6134;7113;7114;7115	46;47;54;77;2239;2750;2857;4107;6134;7115	50	55
A0A140NFE9	A0A140NFE9	tr|A0A140NFE9|A0A140NFE9_ECOBD Chaperone protein Skp OS=Escherichia coli (strain B / BL21-DE3) OX=469008 GN=ECBD_3441 PE=3 SV=1	1	7	7	41.6	41.6	17.688	161	161	0	100.81	0.1011	0.65908	97.501	3	0	Leave out requantified	5192900000	4822200000	370710000				815	413;683;774;1760;2135;2782;3530	True;True;True;True;True;True;True	422;697;789;790;1798;2185;2846;3623	636;1018;1129;1130;2755;3326;4201;5373	789;1245;1363;1364;3404;4154;5147;6599	789;1245;1363;3404;4154;5147;6599	98;99	60;88
A0A140NH65	A0A140NH65	tr|A0A140NH65|A0A140NH65_ECOBD 60 kDa chaperonin OS=Escherichia coli (strain B / BL21-DE3) OX=469008 GN=groL PE=3 SV=1	1	14	14	25.4	25.4	57.328	548	548	0	96.29	0.06345	0.16156	47.565	3	0	Leave out requantified	2478800000	2451200000	27670000				876	348;370;384;444;474;493;494;753;1029;1601;3144;3145;3319;3741	True;True;True;True;True;True;True;True;True;True;True;True;True;True	357;379;393;453;484;504;505;767;1048;1631;3230;3231;3408;3837	541;589;604;676;677;678;713;738;739;1097;1098;1459;2456;4867;4868;5120;5645;5646	672;739;755;836;837;838;876;908;909;1329;1330;1739;1740;3028;6025;6026;6027;6302;6938;6939	672;739;755;838;876;908;909;1329;1740;3028;6025;6027;6302;6938
A0A140NB96	A0A140NB96	tr|A0A140NB96|A0A140NB96_ECOBD Transcriptional regulator, LacI family OS=Escherichia coli (strain B / BL21-DE3) OX=469008 GN=ECBD_2908 PE=4 SV=1	1	13	13	38.6	38.6	38.902	363	363	0	96.103	0.021119	0.18318	88.385	4	0	Leave out requantified	8329800000	8179000000	150790000				538	61;257;270;952;1574;2152;2376;2476;3041;3410;3627;3693;3738	True;True;True;True;True;True;True;True;True;True;True;True;True	63;263;276;968;1604;2204;2431;2532;3126;3501;3721;3787;3833;3834	86;87;420;434;1365;2423;3358;3359;3643;3767;4741;5231;5232;5512;5587;5641;5642	99;100;101;102;527;542;1635;1636;2993;4199;4200;4521;4673;5881;5882;6432;6433;6788;6875;6934;6935	102;527;542;1636;2993;4200;4521;4673;5882;6433;6788;6875;6935	70	45
A0A140N6C6	A0A140N6C6	tr|A0A140N6C6|A0A140N6C6_ECOBD Elongation factor 4 OS=Escherichia coli (strain B / BL21-DE3) OX=469008 GN=lepA PE=3 SV=1	1	6	6	12	12	66.57	599	599	0	95.138	NaN	NaN	NaN	0	0	Median	599370000	599370000	0				144	672;1113;2351;2636;2816;3713	True;True;True;True;True;True	686;1133;2406;2697;2885;3807	1006;1631;1632;3614;4016;4260;5608	1233;2017;2018;4490;4948;5220;6899	1233;2018;4490;4948;5220;6899
A0A140N7J9	A0A140N7J9	tr|A0A140N7J9|A0A140N7J9_ECOBD Biotin carboxylase OS=Escherichia coli (strain B / BL21-DE3) OX=469008 GN=ECBD_0489 PE=4 SV=1	1	11	11	25.6	25.6	49.32	449	449	0	95.011	0.25367	0.78875	226.44	2	0	Median	1742100000	1619000000	123150000				250	1235;1404;1735;1736;1878;1971;2010;2402;3218;3635;4082	True;True;True;True;True;True;True;True;True;True;True	1256;1428;1773;1774;1920;2016;2056;2458;3304;3729;4185	1826;1827;2172;2718;2719;2928;3068;3118;3683;4978;4979;5523;6102	2269;2270;2271;2272;2685;3364;3365;3636;3808;3876;4576;6146;6147;6802;7460	2271;2685;3364;3365;3636;3808;3876;4576;6147;6802;7460
A0A140N9N7	A0A140N9N7	tr|A0A140N9N7|A0A140N9N7_ECOBD UDP-4-amino-4-deoxy-L-arabinose--oxoglutarate aminotransferase OS=Escherichia coli (strain B / BL21-DE3) OX=469008 GN=arnB PE=3 SV=1	1	10	10	36.1	36.1	41.649	379	379	0	92.786	NaN	NaN	NaN	1	0	Median	1644900000	1626400000	18574000				421	239;599;751;1068;1237;1489;1626;2294;2993;4234	True;True;True;True;True;True;True;True;True;True	245;612;765;1088;1258;1514;1656;2348;3072;4337	398;887;1094;1530;1829;2311;2484;3543;4606;6334;6335;6336	503;1083;1326;1826;2274;2858;2859;3058;3059;4408;5679;7750;7751;7752;7753	503;1083;1326;1826;2274;2859;3059;4408;5679;7751
A0A140NGG7	A0A140NGG7	tr|A0A140NGG7|A0A140NGG7_ECOBD 30S ribosomal protein S6 OS=Escherichia coli (strain B / BL21-DE3) OX=469008 GN=rpsF PE=3 SV=1	1	5	5	42.7	42.7	15.173	131	131	0	92.038	NaN	NaN	NaN	0	0	Median	1278100000	1278100000	0				861	215;1299;1696;2284;3118	True;True;True;True;True	221;1320;1733;2338;3204	360;361;1946;2612;3533;4838	452;453;2406;3230;4397;5994	453;2406;3230;4397;5994
A0A140N7J2	A0A140N7J2	tr|A0A140N7J2|A0A140N7J2_ECOBD Major outer membrane lipoprotein Lpp OS=Escherichia coli (strain B / BL21-DE3) OX=469008 GN=lpp PE=3 SV=1	1	4	4	57.7	57.7	8.3234	78	78	0	90.709	NaN	NaN	NaN	1	0	Median	8871100000	8640600000	230500000				248	1798;2264;3304;3734	True;True;True;True	1837;2318;3391;3828;3829	2822;2823;2824;3509;5096;5097;5098;5630;5631;5632;5633;5634;5635;5636	3493;3494;3495;3496;3497;4371;6275;6276;6277;6923;6924;6925;6926;6927;6928;6929	3493;4371;6277;6926	56	51
A0A140N8Q9	A0A140N8Q9	tr|A0A140N8Q9|A0A140N8Q9_ECOBD Asparagine--tRNA ligase OS=Escherichia coli (strain B / BL21-DE3) OX=469008 GN=asnS PE=3 SV=1	1	17	17	39.1	39.1	52.57	466	466	0	90.66	0.19992	0.6918	43.326	4	0	Leave out requantified	1841200000	1740200000	101080000				346	768;854;863;1721;1725;2104;2279;2400;3449;3583;3634;3720;3752;4042;4080;4240;4259	True;True;True;True;True;True;True;True;True;True;True;True;True;True;True;True;True	783;870;879;1759;1763;2152;2333;2456;3540;3677;3728;3814;3848;4145;4183;4343;4363	1122;1243;1253;2645;2649;2650;3279;3528;3681;5278;5279;5434;5522;5616;5657;6042;6100;6342;6364	1355;1499;1510;3265;3269;3270;4103;4392;4574;6492;6493;6669;6800;6801;6909;6951;7383;7384;7458;7760;7782	1355;1499;1510;3265;3269;4103;4392;4574;6493;6669;6800;6909;6951;7384;7458;7760;7782
A0A140N5F4	A0A140N5F4	tr|A0A140N5F4|A0A140N5F4_ECOBD Polyribonucleotide nucleotidyltransferase OS=Escherichia coli (strain B / BL21-DE3) OX=469008 GN=pnp PE=3 SV=1	1	12	12	20.3	20.3	77.1	711	711	0	90.067	NaN	NaN	NaN	0	0	Median	1098300000	1098300000	0				96	59;608;837;903;1410;2390;2405;3534;3661;3822;3897;4052	True;True;True;True;True;True;True;True;True;True;True;True	61;621;853;919;1434;2445;2461;3627;3755;3920;3996;4155	84;904;1209;1304;1305;2178;3668;3686;5377;5378;5551;5758;5860;6053	97;1106;1454;1566;1567;2691;4561;4579;6604;6605;6836;7065;7182;7395	97;1106;1454;1566;2691;4561;4579;6605;6836;7065;7182;7395	23	369
A0A140NF66	A0A140NF66	tr|A0A140NF66|A0A140NF66_ECOBD Catalase-peroxidase OS=Escherichia coli (strain B / BL21-DE3) OX=469008 GN=katG PE=3 SV=1	1	6	6	11.6	11.6	80.051	726	726	0	89.49	NaN	NaN	NaN	0	0	Median	654760000	654760000	0				800	54;432;796;1279;3427;3732	True;True;True;True;True;True	56;441;812;1300;3518;3826	79;662;1157;1922;5250;5628	92;820;1396;2381;6456;6921	92;820;1396;2381;6456;6921
A0A140NA64	A0A140NA64	tr|A0A140NA64|A0A140NA64_ECOBD D-tagatose-1,6-bisphosphate aldolase subunit GatY OS=Escherichia coli (strain B / BL21-DE3) OX=469008 GN=gatY PE=3 SV=1	1	9	9	39.2	39.2	31.101	286	286	0	89.067	NaN	NaN	NaN	1	0	Median	1183000000	893130000	289870000				453	788;868;1125;1986;2915;3075;3138;3444;3873	True;True;True;True;True;True;True;True;True	804;884;1145;2031;2993;3160;3224;3535;3971	1145;1146;1260;1261;1645;3086;4508;4787;4788;4861;5271;5272;5273;5828	1383;1384;1519;1520;2035;3829;5561;5940;5941;6019;6483;6484;6485;6486;7141	1384;1520;2035;3829;5561;5940;6019;6486;7141
A0A140N2T1	A0A140N2T1	tr|A0A140N2T1|A0A140N2T1_ECOBD 50S ribosomal protein L6 OS=Escherichia coli (strain B / BL21-DE3) OX=469008 GN=rplF PE=3 SV=1	1	10	10	68.9	68.9	18.904	177	177	0	88.962	0.089633	0.51479	176.18	2	0	Median	3532600000	3462100000	70492000				9	316;412;651;1379;1579;1689;2134;2595;3164;3561	True;True;True;True;True;True;True;True;True;True	323;421;665;1402;1609;1725;2184;2654;3250;3655	499;500;635;981;2135;2136;2429;2430;2602;2603;3325;3966;4891;5411	624;625;626;786;787;788;1207;2638;2639;3000;3001;3002;3220;3221;4153;4894;6051;6640	625;787;1207;2638;3001;3221;4153;4894;6051;6640	0	75
A0A140N9G9	A0A140N9G9	tr|A0A140N9G9|A0A140N9G9_ECOBD Beta-ketoacyl synthase OS=Escherichia coli (strain B / BL21-DE3) OX=469008 GN=ECBD_1336 PE=3 SV=1	1	5	5	19.5	19.5	42.613	406	406	0	88.262	NaN	NaN	NaN	0	0	Median	904430000	904430000	0				406	522;953;1316;1880;2277	True;True;True;True;True	534;969;1337;1922;2331	771;772;1366;1971;2931;3526	942;943;1637;2438;3639;4390	943;1637;2438;3639;4390
A0A140N8H0	A0A140N8H0	tr|A0A140N8H0|A0A140N8H0_ECOBD Sulfate adenylyltransferase subunit 1 OS=Escherichia coli (strain B / BL21-DE3) OX=469008 GN=cysN PE=3 SV=1	1	11	11	27.6	27.6	52.531	475	475	0	87.833	NaN	NaN	NaN	0	0	Median	1740100000	1740100000	0				327	1248;1288;1674;1713;2117;2125;2867;3020;3935;4081;4292	True;True;True;True;True;True;True;True;True;True;True	1269;1309;1710;1750;2165;2174;2939;3099;4035;4184;4396	1843;1844;1845;1934;2581;2630;3296;3313;4438;4637;5908;6101;6399	2291;2292;2293;2394;3189;3250;4122;4140;5473;5720;7237;7459;7819	2292;2394;3189;3250;4122;4140;5473;5720;7237;7459;7819
A0A140N5X9	A0A140N5X9	tr|A0A140N5X9|A0A140N5X9_ECOBD Ribosomal RNA large subunit methyltransferase E OS=Escherichia coli (strain B / BL21-DE3) OX=469008 GN=rlmE PE=3 SV=1	1	4	4	26.3	26.3	23.335	209	209	0	87.069	NaN	NaN	NaN	0	0	Median	2400900000	2400900000	0				119	769;1131;3773;4021	True;True;True;True	784;1151;3871;4124	1123;1651;5690;6015;6016	1356;2041;6989;7355;7356	1356;2041;6989;7355
A0A140NFK2	A0A140NFK2	tr|A0A140NFK2|A0A140NFK2_ECOBD 30S ribosomal protein S2 OS=Escherichia coli (strain B / BL21-DE3) OX=469008 GN=rpsB PE=3 SV=1	1	9	9	40.2	40.2	26.743	241	241	0	86.459	0.040792	0.22938	50.672	4	0	Leave out requantified	5534500000	5378900000	155540000				823	199;539;581;1937;2298;2820;3405;3826;4161	True;True;True;True;True;True;True;True;True	205;552;594;1980;2352;2889;2890;3496;3924;4264	340;341;808;809;810;811;812;813;814;863;864;3011;3547;4264;4265;4266;5225;5226;5766;6224	429;430;1001;1002;1003;1004;1005;1006;1007;1058;1059;3738;4412;5224;5225;5226;6426;6427;7074;7075;7613	429;1001;1059;3738;4412;5224;6426;7075;7613	100	27
A0A140NBN8	A0A140NBN8	tr|A0A140NBN8|A0A140NBN8_ECOBD Serine-type D-Ala-D-Ala carboxypeptidase OS=Escherichia coli (strain B / BL21-DE3) OX=469008 GN=ECBD_3019 PE=3 SV=1	1	13	12	36.2	36.2	44.443	403	403	0	86.224	NaN	NaN	NaN	0	0	Median	2076000000	2053100000	22820000				579	206;452;466;778;869;1197;2131;2430;2514;2525;2860;3048;3877	True;True;True;True;True;True;True;True;True;True;True;True;True	212;461;475;794;885;1218;2180;2486;2571;2582;2932;3133;3975	349;686;702;1134;1262;1263;1783;3320;3716;3847;3858;4431;4749;4750;4751;5834	441;847;864;1368;1521;1522;2219;4148;4618;4759;4760;4771;5466;5891;5892;5893;7149	441;847;864;1368;1521;2219;4148;4618;4760;4771;5466;5893;7149
A0A140N4Y2	A0A140N4Y2	tr|A0A140N4Y2|A0A140N4Y2_ECOBD Peptidyl-prolyl cis-trans isomerase OS=Escherichia coli (strain B / BL21-DE3) OX=469008 GN=ECBD_0385 PE=3 SV=1	1	3	3	27.4	27.4	20.43	190	190	0	85.056	NaN	NaN	NaN	0	0	Median	201210000	201210000	0				65	411;621;3862	True;True;True	420;634;3960	634;918;5817	785;1121;7129	785;1121;7129
A0A140N870	A0A140N870	tr|A0A140N870|A0A140N870_ECOBD Alcohol dehydrogenase GroES domain protein OS=Escherichia coli (strain B / BL21-DE3) OX=469008 GN=ECBD_1566 PE=3 SV=1	1	10	10	30.6	30.6	37.39	346	346	0	84.631	0.081936	0.51731	82.549	2	0	Median	4211100000	4105300000	105730000				298	639;1461;1614;1778;2137;2635;3318;3446;3447;4208	True;True;True;True;True;True;True;True;True;True	653;1486;1644;1816;2187;2696;3407;3537;3538;4311	946;2242;2471;2790;3328;3329;3330;4015;5118;5119;5275;5276;6305	1159;2771;3044;3455;4156;4157;4158;4947;6299;6300;6301;6488;6489;6490;7717;7718;7719	1159;2771;3044;3455;4156;4947;6300;6488;6489;7718
A0A140NCJ4	A0A140NCJ4	tr|A0A140NCJ4|A0A140NCJ4_ECOBD D-amino acid dehydrogenase OS=Escherichia coli (strain B / BL21-DE3) OX=469008 GN=dadA PE=3 SV=1	1	9	9	27.8	27.8	47.607	432	432	0	83.719	NaN	NaN	NaN	1	0	Median	1081500000	988820000	92688000				625	662;1510;1694;2181;2183;3202;3801;4087;4169	True;True;True;True;True;True;True;True;True	676;1535;1731;2234;2236;3288;3899;4190;4272	993;994;2337;2609;3400;3401;3405;4944;5729;5730;6108;6234	1220;1221;2890;3227;4248;4249;4253;6111;7030;7031;7468;7623	1221;2890;3227;4249;4253;6111;7031;7468;7623
A0A140ND23	A0A140ND23	tr|A0A140ND23|A0A140ND23_ECOBD 3-oxoacyl-[acyl-carrier-protein] reductase OS=Escherichia coli (strain B / BL21-DE3) OX=469008 GN=ECBD_2508 PE=3 SV=1	1	8	8	43.9	43.9	25.507	244	244	0	83.524	NaN	NaN	NaN	0	0	Median	647670000	647670000	0				657	93;172;723;1509;1538;1767;2815;3353	True;True;True;True;True;True;True;True	95;176;737;1534;1563;1805;2884;3442	193;194;307;1062;2336;2372;2762;4259;5163	253;254;255;256;392;1290;2889;2928;3411;5219;6361	255;392;1290;2889;2928;3411;5219;6361	79	96
A0A140N7T6	A0A140N7T6	tr|A0A140N7T6|A0A140N7T6_ECOBD Tryptophan synthase beta chain OS=Escherichia coli (strain B / BL21-DE3) OX=469008 GN=trpB PE=3 SV=1	1	11	11	37.8	37.8	42.999	397	397	0	83.363	NaN	NaN	NaN	0	0	Median	1852500000	1852500000	0				273	583;584;729;795;1044;1412;2526;3070;3196;3498;3806	True;True;True;True;True;True;True;True;True;True;True	596;597;743;811;1064;1436;2583;3155;3282;3591;3904	867;868;1068;1155;1156;1482;2181;3859;3860;4780;4781;4936;4937;5339;5737	1062;1063;1298;1394;1395;1764;1765;2694;4772;4773;5932;5933;6103;6104;6562;7041	1062;1063;1298;1394;1765;2694;4773;5932;6104;6562;7041
A0A140NBC5	A0A140NBC5	tr|A0A140NBC5|A0A140NBC5_ECOBD Glutamate dehydrogenase OS=Escherichia coli (strain B / BL21-DE3) OX=469008 GN=ECBD_1883 PE=3 SV=1	1	10	10	25.3	25.3	48.581	447	447	0	82.284	NaN	NaN	NaN	1	0	Median	749900000	716180000	33719000				547	44;731;1240;1269;1702;1709;2694;2774;3191;3664	True;True;True;True;True;True;True;True;True;True	46;745;1261;1290;1739;1746;2756;2837;3277;3758	64;65;1070;1833;1910;2618;2625;2626;4092;4189;4190;4191;4931;5555	73;74;1300;2279;2369;3237;3245;3246;5032;5135;5136;5137;6098;6840	74;1300;2279;2369;3237;3245;5032;5135;6098;6840
A0A140N4Y8	A0A140N4Y8	tr|A0A140N4Y8|A0A140N4Y8_ECOBD Protein RecA OS=Escherichia coli (strain B / BL21-DE3) OX=469008 GN=recA PE=3 SV=1	1	8	8	29.2	29.2	37.973	353	353	0	82.03	NaN	NaN	NaN	1	0	Median	997010000	955760000	41247000				68	94;268;379;380;1874;2061;3482;3630	True;True;True;True;True;True;True;True	96;274;388;389;1916;2108;3574;3724	195;196;432;598;599;2924;3232;5319;5320;5321;5518	257;258;539;540;749;750;3632;4047;6539;6540;6541;6542;6795	257;540;749;750;3632;4047;6539;6795
A0A140N598	A0A140N598	tr|A0A140N598|A0A140N598_ECOBD 50S ribosomal protein L13 OS=Escherichia coli (strain B / BL21-DE3) OX=469008 GN=rplM PE=3 SV=1	1	10	10	73.9	73.9	16.018	142	142	0	81.954	0.040081	0.22733	75.188	2	0	Median	11108000000	11047000000	60615000				87	112;2226;3087;3195;3513;3707;3708;3840;4125;4138	True;True;True;True;True;True;True;True;True;True	114;2280;3172;3173;3281;3606;3801;3802;3938;4228;4241	216;217;3458;4803;4804;4935;5355;5602;5603;5786;6155;6156;6157;6171;6172	280;281;282;4314;5956;5957;6102;6579;6892;6893;7096;7522;7523;7524;7525;7539;7540	280;4314;5957;6102;6579;6892;6893;7096;7524;7540	17	92
C5W865	C5W865	sp|C5W865|CYSI_ECOBD Sulfite reductase [NADPH] hemoprotein beta-component OS=Escherichia coli (strain B / BL21-DE3) OX=469008 GN=cysI PE=3 SV=1	1	14	14	27.9	27.9	63.973	570	570	0	81.362	NaN	NaN	NaN	0	0	Median	1013100000	1013100000	0				920	171;551;1189;1239;1415;1632;1691;1703;1930;2020;2037;2819;3699;4286	True;True;True;True;True;True;True;True;True;True;True;True;True;True	175;564;1210;1260;1439;1664;1727;1728;1740;1973;2066;2084;2888;3793;4390	306;828;1772;1831;1832;2184;2496;2605;2606;2619;2999;3129;3130;3203;4263;5593;6393	391;1021;1022;2207;2276;2277;2278;2697;3071;3223;3224;3238;3722;3887;3888;4010;5223;6881;6882;7812	391;1022;2207;2278;2697;3071;3224;3238;3722;3887;4010;5223;6882;7812	108	80
A0A140NFM6	A0A140NFM6	tr|A0A140NFM6|A0A140NFM6_ECOBD Cell division protein FtsZ OS=Escherichia coli (strain B / BL21-DE3) OX=469008 GN=ftsZ PE=3 SV=1	1	8	8	30.5	30.5	40.323	383	383	0	80.84	NaN	NaN	NaN	0	0	Median	910640000	910640000	0				824	1400;1504;2248;2911;3242;3481;3848;4072	True;True;True;True;True;True;True;True	1424;1529;2302;2989;3328;3573;3946;4175	2168;2328;3480;4503;4504;5007;5318;5798;5799;6088	2680;2878;4340;5556;5557;6177;6538;7109;7110;7443	2680;2878;4340;5557;6177;6538;7109;7443
A0A140NHL8	A0A140NHL8	tr|A0A140NHL8|A0A140NHL8_ECOBD Transcription termination/antitermination protein NusG OS=Escherichia coli (strain B / BL21-DE3) OX=469008 GN=nusG PE=3 SV=1	1	7	7	47.5	47.5	20.531	181	181	0	79.844	NaN	NaN	NaN	0	0	Median	1975600000	1975600000	0				884	2391;2446;2602;3698;3970;4043;4184	True;True;True;True;True;True;True	2446;2447;2502;2662;3792;4071;4146;4287	3669;3670;3733;3975;3976;5592;5954;6043;6250	4562;4563;4637;4904;4905;6880;7289;7385;7640	4563;4637;4905;6880;7289;7385;7640	105	43
A0A140N9A3	A0A140N9A3	tr|A0A140N9A3|A0A140N9A3_ECOBD Cyclopropane-fatty-acyl-phospholipid synthase OS=Escherichia coli (strain B / BL21-DE3) OX=469008 GN=ECBD_1982 PE=3 SV=1	1	5	5	16	16	43.909	382	382	0	79.721	NaN	NaN	NaN	0	0	Median	321750000	321750000	0				387	679;1261;2079;2593;2826	True;True;True;True;True	693;1282;2126;2652;2896	1013;1901;3253;3964;4272	1240;2359;2360;4071;4892;5232	1240;2360;4071;4892;5232
A0A140N487	A0A140N487	tr|A0A140N487|A0A140N487_ECOBD 2-amino-3-ketobutyrate coenzyme A ligase OS=Escherichia coli (strain B / BL21-DE3) OX=469008 GN=kbl PE=3 SV=1	1	10	10	25.9	25.9	43.044	398	398	0	78.011	NaN	NaN	NaN	1	0	Median	1634400000	1620100000	14307000				38	291;506;1126;1426;1616;3603;3723;3893;3894;4198	True;True;True;True;True;True;True;True;True;True	298;518;1146;1450;1646;3697;3817;3992;3993;4301	468;754;1646;2197;2473;2474;5463;5464;5619;5855;5856;6267	585;925;2036;2711;3046;3047;6709;6710;6912;7177;7178;7665	585;925;2036;2711;3046;6710;6912;7177;7178;7665
A0A140NDB6	A0A140NDB6	tr|A0A140NDB6|A0A140NDB6_ECOBD 50S ribosomal protein L10 OS=Escherichia coli (strain B / BL21-DE3) OX=469008 GN=rplJ PE=3 SV=1	1	4	4	30.9	30.9	17.711	165	165	0	76.201	NaN	NaN	NaN	0	0	Median	1693700000	1693700000	0				677	4;510;1391;2227	True;True;True;True	4;522;1414;2281	4;5;758;2151;3459	4;5;6;929;2658;4315;4316;4317	4;929;2658;4316
A0A140N9N9	A0A140N9N9	tr|A0A140N9N9|A0A140N9N9_ECOBD SmpA/OmlA domain protein OS=Escherichia coli (strain B / BL21-DE3) OX=469008 GN=ECBD_1906 PE=4 SV=1	1	2	2	27.7	27.7	12.021	112	112	0	75.999	NaN	NaN	NaN	1	0	Median	331970000	303090000	28874000				422	438;1628	True;True	447;1659	669;670;2490	828;829;3065	828;3065
A0A140NDG1	A0A140NDG1	tr|A0A140NDG1|A0A140NDG1_ECOBD Putative lipoprotein OS=Escherichia coli (strain B / BL21-DE3) OX=469008 GN=ECBD_2729 PE=4 SV=1	1	2	2	22.2	22.2	18.991	171	171	0	72.902	NaN	NaN	NaN	0	0	Median	38322000	38322000	0				690	3332;3628	True;True	3421;3722	5139;5513	6327;6328;6789	6327;6789
A0A140N6H9	A0A140N6H9	tr|A0A140N6H9|A0A140N6H9_ECOBD tRNA (cytidine/uridine-2-O-)-methyltransferase TrmJ OS=Escherichia coli (strain B / BL21-DE3) OX=469008 GN=trmJ PE=3 SV=1	1	4	4	20.7	20.7	27.048	246	246	0	72.894	NaN	NaN	NaN	0	0	Median	536270000	536270000	0				155	442;2070;2842;3432	True;True;True;True	451;2117;2912;3523	674;3243;3244;4290;5255	834;4060;4061;5250;6462	834;4060;5250;6462
A0A140N745	A0A140N745	tr|A0A140N745|A0A140N745_ECOBD NADH-quinone oxidoreductase subunit C/D OS=Escherichia coli (strain B / BL21-DE3) OX=469008 GN=nuoC PE=3 SV=1	1	17	17	38.7	38.7	68.724	600	600	0	72.759	0.067209	0.31114	188.41	2	0	Median	2219200000	2177800000	41408000				208	443;470;654;821;876;896;1057;1103;1228;1858;1934;2069;2091;2799;3594;3681;3977	True;True;True;True;True;True;True;True;True;True;True;True;True;True;True;True;True	452;479;668;837;892;912;1077;1123;1249;1899;1977;2116;2138;2865;3688;3775;4079	675;706;985;1190;1270;1294;1295;1498;1620;1815;2905;3008;3242;3265;4223;5450;5572;5962;5963	835;869;1212;1432;1529;1555;1556;1784;2005;2254;2255;3611;3734;4059;4085;5172;6693;6858;7297;7298;7299	835;869;1212;1432;1529;1556;1784;2005;2255;3611;3734;4059;4085;5172;6693;6858;7297
A0A140NCV3	A0A140NCV3	tr|A0A140NCV3|A0A140NCV3_ECOBD PpiC-type peptidyl-prolyl cis-trans isomerase OS=Escherichia coli (strain B / BL21-DE3) OX=469008 GN=ECBD_3214 PE=4 SV=1	1	8	8	15.4	15.4	68.135	623	623	0	72.062	NaN	NaN	NaN	0	0	Median	320870000	320870000	0				649	276;361;838;1597;2850;3361;3416;4027	True;True;True;True;True;True;True;True	283;370;854;1627;2920;3450;3507;4130	442;579;1210;2451;4300;5173;5238;6023	550;729;1455;3023;5261;6371;6441;7363	550;729;1455;3023;5261;6371;6441;7363
A0A140NI72	A0A140NI72	tr|A0A140NI72|A0A140NI72_ECOBD Ketol-acid reductoisomerase (NADP(+)) OS=Escherichia coli (strain B / BL21-DE3) OX=469008 GN=ilvC PE=3 SV=1	1	8	8	21.4	21.4	54.068	491	491	0	71.566	NaN	NaN	NaN	0	0	Median	439390000	439390000	0				894	247;397;546;552;635;935;2427;4088	True;True;True;True;True;True;True;True	253;406;559;565;649;951;2483;4191	407;620;823;829;938;1345;3713;6109;6110	513;771;1016;1023;1148;1613;4615;7469;7470	513;771;1016;1023;1148;1613;4615;7470
A0A140N8R5	A0A140N8R5	tr|A0A140N8R5|A0A140N8R5_ECOBD AMP nucleosidase OS=Escherichia coli (strain B / BL21-DE3) OX=469008 GN=ECBD_0934 PE=4 SV=1	1	12	12	28.2	28.2	50.971	454	454	0	71.521	NaN	NaN	NaN	0	0	Median	1488800000	1488800000	0				348	227;334;998;1076;1188;1899;2295;2772;3224;3234;3478;3884	True;True;True;True;True;True;True;True;True;True;True;True	233;343;1017;1096;1209;1942;2349;2835;3310;3320;3570;3983	375;523;1423;1552;1771;2962;3544;4187;4986;4996;5315;5843;5844	468;653;1700;1851;2206;3676;4409;5133;6154;6155;6165;6535;7158;7159;7160;7161	468;653;1700;1851;2206;3676;4409;5133;6154;6165;6535;7161
A0A140SS73	A0A140SS73	tr|A0A140SS73|A0A140SS73_ECOBD Glycerol kinase OS=Escherichia coli (strain B / BL21-DE3) OX=469008 GN=glpK PE=3 SV=1	1	17	17	35.7	35.7	56.23	502	502	0	71.515	0.30605	0.96975	3.0723	2	0	Median	2582500000	2537500000	44965000				905	368;475;543;643;770;878;1028;1095;1101;1386;1657;2159;2830;3414;3751;3829;4156	True;True;True;True;True;True;True;True;True;True;True;True;True;True;True;True;True	377;485;556;657;785;894;1047;1115;1121;1409;1692;2212;2900;3505;3847;3927;4259	586;587;714;819;820;950;1124;1272;1273;1458;1610;1618;2144;2145;2146;2549;2550;3372;4277;5236;5656;5770;6190;6191;6192	736;737;877;1012;1013;1164;1357;1358;1531;1532;1533;1738;1993;2002;2650;2651;2652;3145;3146;4218;5237;6439;6950;7079;7558;7559;7560	737;877;1013;1164;1358;1533;1738;1993;2002;2650;3146;4218;5237;6439;6950;7079;7558
A0A140NC97	A0A140NC97	tr|A0A140NC97|A0A140NC97_ECOBD Alkyl hydroperoxide reductase C OS=Escherichia coli (strain B / BL21-DE3) OX=469008 GN=ECBD_3047 PE=1 SV=1	1	8	8	55.6	55.6	20.761	187	187	0	71.333	0.1849	0.69108	93.319	4	0	Leave out requantified	2602100000	2516900000	85196000				609	53;609;884;2375;2949;2959;3374;4197	True;True;True;True;True;True;True;True	55;622;900;2430;3027;3028;3038;3463;4300	78;905;1282;3640;3641;3642;4552;4553;4554;4555;4565;4566;5187;6266	91;1107;1542;4517;4518;4519;4520;5617;5618;5619;5620;5621;5631;5632;6386;7663;7664	91;1107;1542;4519;5621;5632;6386;7664	76	111
A0A140N394	A0A140N394	tr|A0A140N394|A0A140N394_ECOBD Two component transcriptional regulator, winged helix family OS=Escherichia coli (strain B / BL21-DE3) OX=469008 GN=ECBD_0340 PE=4 SV=1	1	8	8	43.1	43.1	27.401	239	239	0	70.68	NaN	NaN	NaN	1	0	Median	1179600000	1174800000	4785000				20	364;1080;1608;2064;2553;2895;3084;4276	True;True;True;True;True;True;True;True	373;1100;1638;2111;2612;2970;3169;4380	582;1556;2465;3236;3899;4473;4474;4800;6381	732;1855;3037;4052;4816;5512;5513;5953;7799;7800	732;1855;3037;4052;4816;5513;5953;7799
A0A140N6M2	A0A140N6M2	tr|A0A140N6M2|A0A140N6M2_ECOBD Fructosamine kinase OS=Escherichia coli (strain B / BL21-DE3) OX=469008 GN=ECBD_1920 PE=3 SV=1	1	6	6	39.2	39.2	32.458	286	286	0	69.212	NaN	NaN	NaN	0	0	Median	513650000	513650000	0				165	989;1478;2316;2939;4118;4191	True;True;True;True;True;True	1008;1503;2371;3017;4221;4294	1412;2298;2299;3573;4538;6147;6260	1686;2840;2841;4444;5595;7514;7654	1686;2840;4444;5595;7514;7654
A0A140N2Z9	A0A140N2Z9	tr|A0A140N2Z9|A0A140N2Z9_ECOBD 30S ribosomal protein S9 OS=Escherichia coli (strain B / BL21-DE3) OX=469008 GN=rpsI PE=3 SV=1	1	9	9	56.9	56.9	14.856	130	130	0	69.059	0.050776	0.477	77.149	4	0	Leave out requantified	13146000000	12784000000	362200000				13	104;160;321;322;1464;2262;3253;3365;3764	True;True;True;True;True;True;True;True;True	106;164;328;329;330;331;1489;2316;3339;3454;3860	207;291;292;505;506;507;508;509;510;2245;2246;3505;3506;3507;5021;5022;5178;5672	269;270;375;376;377;632;633;634;635;636;637;638;639;2774;2775;2776;4367;4368;4369;6191;6192;6376;6969	269;376;635;639;2775;4368;6192;6376;6969	1	88
A0A140NA83	A0A140NA83	tr|A0A140NA83|A0A140NA83_ECOBD Enoyl-[acyl-carrier-protein] reductase [NADH] OS=Escherichia coli (strain B / BL21-DE3) OX=469008 GN=ECBD_2329 PE=1 SV=1	1	9	9	47.3	47.3	27.864	262	262	0	68.428	0.23195	1.2121	28.414	2	0	Median	2171400000	2074900000	96420000				456	249;1176;1753;1962;2821;3387;3549;3985;4279	True;True;True;True;True;True;True;True;True	255;1197;1791;2006;2891;3476;3477;3643;4088;4383	409;1757;2744;3051;4267;5202;5203;5204;5398;5973;6384;6385	515;2189;3392;3788;5227;6402;6403;6404;6627;7310;7803;7804	515;2189;3392;3788;5227;6402;6627;7310;7803	64;65;66	134;173;177
A0A140N9P3	A0A140N9P3	tr|A0A140N9P3|A0A140N9P3_ECOBD NADH-quinone oxidoreductase OS=Escherichia coli (strain B / BL21-DE3) OX=469008 GN=ECBD_1378 PE=3 SV=1	1	12	12	14.3	14.3	100.23	908	908	0	67.84	NaN	NaN	NaN	0	0	Median	754230000	754230000	0				425	75;404;409;571;891;1019;1232;1381;1771;3643;3845;4163	True;True;True;True;True;True;True;True;True;True;True;True	77;413;418;584;907;1038;1253;1404;1809;3737;3943;4266	160;627;632;852;1289;1446;1821;1822;2138;2781;5532;5791;6226;6227	213;778;783;1047;1549;1724;2264;2265;2642;3441;6812;7102;7615;7616	213;778;783;1047;1549;1724;2265;2642;3441;6812;7102;7616
A0A140N9C4	A0A140N9C4	tr|A0A140N9C4|A0A140N9C4_ECOBD 17 kDa surface antigen OS=Escherichia coli (strain B / BL21-DE3) OX=469008 GN=ECBD_2002 PE=4 SV=1	1	3	3	31	31	15.601	155	155	0	67.688	NaN	NaN	NaN	1	0	Median	495520000	473850000	21673000				391	3357;3600;4090	True;True;True	3446;3694;4193	5167;5460;6112;6113;6114	6365;6706;7472;7473;7474;7475	6365;6706;7474
A0A140NBA5	A0A140NBA5	tr|A0A140NBA5|A0A140NBA5_ECOBD 30S ribosomal protein S1 OS=Escherichia coli (strain B / BL21-DE3) OX=469008 GN=ECBD_2684 PE=3 SV=1	1	12	12	21.9	21.9	61.157	557	557	0	67.423	NaN	NaN	NaN	1	0	Median	1824700000	1784100000	40696000				541	132;255;392;518;750;921;1333;1405;2122;3031;3187;3312	True;True;True;True;True;True;True;True;True;True;True;True	134;261;401;530;764;937;1354;1429;2170;3115;3273;3399	242;243;417;418;613;614;767;1092;1093;1328;1990;2173;3307;4690;4926;5110	309;310;311;312;523;524;525;764;765;938;1324;1325;1593;2460;2686;4133;5811;5812;6093;6289	309;524;765;938;1324;1593;2460;2686;4133;5812;6093;6289
A0A140NDE9	A0A140NDE9	tr|A0A140NDE9|A0A140NDE9_ECOBD MOSC domain containing protein OS=Escherichia coli (strain B / BL21-DE3) OX=469008 GN=ECBD_2648 PE=4 SV=1	1	6	6	23	23	40.644	369	369	0	67.349	NaN	NaN	NaN	0	0	Median	983760000	983760000	0				687	708;1150;1486;1833;2319;4166	True;True;True;True;True;True	722;1170;1511;1873;2374;4269	1045;1700;2307;2308;2869;3576;6230	1273;2118;2854;2855;3573;4447;7619	1273;2118;2855;3573;4447;7619
A0A140N7L9	A0A140N7L9	tr|A0A140N7L9|A0A140N7L9_ECOBD 30S ribosomal protein S11 OS=Escherichia coli (strain B / BL21-DE3) OX=469008 GN=rpsK PE=3 SV=1	1	4	4	37.2	37.2	13.845	129	129	0	66.314	NaN	NaN	NaN	1	0	Median	4881500000	4788100000	93382000				256	324;2147;3103;3168	True;True;True;True	333;2199;3189;3254	512;3349;3350;4821;4897;4898	641;4186;4187;5975;6059;6060	641;4186;5975;6059
A0A140N9Z7	A0A140N9Z7	tr|A0A140N9Z7|A0A140N9Z7_ECOBD NADH-quinone oxidoreductase subunit F OS=Escherichia coli (strain B / BL21-DE3) OX=469008 GN=ECBD_1377 PE=3 SV=1	1	11	11	29.7	29.7	49.292	445	445	0	65.817	NaN	NaN	NaN	1	0	Median	1126200000	1114800000	11377000				446	216;354;1079;1429;1681;2373;3008;3588;4245;4246;4267	True;True;True;True;True;True;True;True;True;True;True	222;363;1099;1453;1717;2428;3087;3682;4348;4349;4371	362;571;1555;2200;2589;3638;4623;4624;5444;6348;6349;6372	454;719;720;1854;2714;3197;4514;5699;5700;5701;6687;7766;7767;7790	454;720;1854;2714;3197;4514;5700;6687;7766;7767;7790
A0A140N5H6	A0A140N5H6	tr|A0A140N5H6|A0A140N5H6_ECOBD Biosynthetic arginine decarboxylase OS=Escherichia coli (strain B / BL21-DE3) OX=469008 GN=speA PE=3 SV=1	1	7	7	18.1	18.1	73.898	658	658	0	65.184	NaN	NaN	NaN	1	0	Median	277210000	230930000	46275000				99	101;537;1132;2274;2562;3299;3725	True;True;True;True;True;True;True	103;550;1152;2328;2621;3385;3819	204;806;1652;3523;3908;5088;5089;5621	266;999;2042;4387;4825;6265;6266;6914	266;999;2042;4387;4825;6265;6914
A0A140N9Q4	A0A140N9Q4	tr|A0A140N9Q4|A0A140N9Q4_ECOBD Ribonucleoside-diphosphate reductase OS=Escherichia coli (strain B / BL21-DE3) OX=469008 GN=ECBD_1426 PE=3 SV=1	1	7	7	14.2	14.2	85.774	761	761	0	64.168	NaN	NaN	NaN	0	0	Median	481450000	481450000	0				428	606;692;1245;2028;2097;3890;4007	True;True;True;True;True;True;True	619;706;1266;2074;2144;3989;4110	895;1028;1838;1839;3151;3271;5852;5997	1093;1255;2284;2285;3934;4093;7174;7335	1093;1255;2285;3934;4093;7174;7335
A0A140NAC4	A0A140NAC4	tr|A0A140NAC4|A0A140NAC4_ECOBD PhoH family protein OS=Escherichia coli (strain B / BL21-DE3) OX=469008 GN=ECBD_2991 PE=3 SV=1	1	9	9	30.6	30.6	40.654	359	359	0	64.03	NaN	NaN	NaN	0	0	Median	491710000	491710000	0				469	521;941;1947;2340;2350;2510;2669;3384;3895	True;True;True;True;True;True;True;True;True	533;957;1990;2395;2405;2567;2730;3473;3994	770;1351;3030;3602;3613;3842;4055;5199;5857	941;1620;3763;3764;4478;4489;4754;4988;6399;7179	941;1620;3764;4478;4489;4754;4988;6399;7179
A0A140NAK1	A0A140NAK1	tr|A0A140NAK1|A0A140NAK1_ECOBD Transcriptional regulator, LysR family OS=Escherichia coli (strain B / BL21-DE3) OX=469008 GN=ECBD_2347 PE=3 SV=1	1	10	10	44.1	44.1	36.15	324	324	0	63.824	NaN	NaN	NaN	0	0	Median	1002500000	1002500000	0				481	259;262;786;1618;2063;2828;3308;3393;3712;4255	True;True;True;True;True;True;True;True;True;True	265;268;802;1648;2110;2898;3395;3484;3806;4359	422;425;426;1143;2476;3235;4274;5103;5212;5607;6359;6360	529;532;533;1381;3050;4051;5234;6282;6412;6413;6898;7777;7778	529;533;1381;3050;4051;5234;6282;6412;6898;7778
A0A140NAN3	A0A140NAN3	tr|A0A140NAN3|A0A140NAN3_ECOBD Isocitrate dehydrogenase [NADP] OS=Escherichia coli (strain B / BL21-DE3) OX=469008 GN=ECBD_2463 PE=4 SV=1	1	14	14	36.1	36.1	45.769	416	416	0	63.118	0.12291	0.64963	33.569	2	0	Median	2706100000	2659000000	47098000				489	30;31;791;855;1283;1328;1556;1590;3097;3379;3426;3649;3992;4111	True;True;True;True;True;True;True;True;True;True;True;True;True;True	32;33;807;871;1304;1349;1582;1620;3183;3468;3517;3743;4095;4214	43;44;45;46;1150;1244;1245;1927;1984;2396;2443;4815;5193;5249;5539;5981;6140	49;50;51;52;1388;1500;1501;1502;2387;2453;2957;3015;5969;6392;6393;6455;6821;7318;7319;7507	49;51;1388;1502;2387;2453;2957;3015;5969;6392;6455;6821;7318;7507
A0A140NE87;A0A140N5W9	A0A140NE87;A0A140N5W9	tr|A0A140NE87|A0A140NE87_ECOBD Single-stranded DNA-binding protein OS=Escherichia coli (strain B / BL21-DE3) OX=469008 GN=ECBD_3973 PE=3 SV=1;tr|A0A140N5W9|A0A140N5W9_ECOBD Single-stranded DNA-binding protein OS=Escherichia coli (strain B / BL21-DE3) OX=46	2	3	3	17.4	17.4	18.975	178	178;161	0	63.051	NaN	NaN	NaN	0	0	Median	1624400000	1624400000	0				746	1061;2180;3854	True;True;True	1081;2233;3952	1521;1522;3399;5808;5809	1816;1817;4246;4247;7120;7121	1816;4246;7121
A0A140N6Z6	A0A140N6Z6	tr|A0A140N6Z6|A0A140N6Z6_ECOBD 30S ribosomal protein S17 OS=Escherichia coli (strain B / BL21-DE3) OX=469008 GN=rpsQ PE=3 SV=1	1	3	3	39.3	39.3	9.7043	84	84	0	62.775	0.24507	1.4865	39.599	3	0	Plateau	1606200000	1405600000	200600000				196	2393;3352;3456	True;True;True	2449;3441;3547	3672;3673;3674;5161;5162;5286	4565;4566;4567;6357;6358;6359;6360;6500;6501	4565;6359;6500
A0A140ND38	A0A140ND38	tr|A0A140ND38|A0A140ND38_ECOBD L-threonine dehydratase OS=Escherichia coli (strain B / BL21-DE3) OX=469008 GN=ilvA PE=3 SV=1	1	8	8	25.6	25.6	56.356	515	515	0	61.657	NaN	NaN	NaN	1	0	Median	1229900000	1223300000	6591400				659	34;209;1280;2191;2549;2750;3875;4281	True;True;True;True;True;True;True;True	36;215;1301;2244;2608;2812;3973;4385	49;50;352;353;1923;3415;3416;3893;4158;4159;5831;5832;6387	55;56;444;445;2382;4265;4266;4809;5102;5103;7145;7146;7147;7806	56;444;2382;4266;4809;5102;7147;7806
A0A140NEK4	A0A140NEK4	tr|A0A140NEK4|A0A140NEK4_ECOBD Modulator of FtsH protease HflC OS=Escherichia coli (strain B / BL21-DE3) OX=469008 GN=ECBD_3859 PE=3 SV=1	1	9	9	37.4	37.4	37.649	334	334	0	60.885	NaN	NaN	NaN	0	0	Median	509880000	509880000	0				761	601;685;728;1516;1991;2017;3550;3939;4340	True;True;True;True;True;True;True;True;True	614;699;742;1541;2036;2063;3644;4039;4444	890;1020;1067;2345;3092;3125;5399;5913;6463	1086;1247;1297;2898;3846;3883;6628;7242;7903	1086;1247;1297;2898;3846;3883;6628;7242;7903
A0A140NE25	A0A140NE25	tr|A0A140NE25|A0A140NE25_ECOBD Glutamine--fructose-6-phosphate aminotransferase [isomerizing] OS=Escherichia coli (strain B / BL21-DE3) OX=469008 GN=glmS PE=3 SV=1	1	5	5	11.3	11.3	66.894	609	609	0	60.138	NaN	NaN	NaN	0	0	Median	163550000	163550000	0				735	754;945;1717;1804;4334	True;True;True;True;True	768;961;1755;1843;4438	1099;1355;2641;2831;6446	1331;1624;3261;3528;7871;7872	1331;1624;3261;3528;7872
A0A140N6W3	A0A140N6W3	tr|A0A140N6W3|A0A140N6W3_ECOBD Phosphoenolpyruvate--protein phosphotransferase OS=Escherichia coli (strain B / BL21-DE3) OX=469008 GN=ECBD_0896 PE=3 SV=1	1	5	5	9.1	9.1	83.725	748	748	0	60.119	NaN	NaN	NaN	0	0	Median	213280000	213280000	0				185	130;809;1089;1435;2662	True;True;True;True;True	132;825;1109;1459;2723	240;1171;1603;2209;4047	307;1410;1984;2735;4980	307;1410;1984;2735;4980
A0A140NFD7	A0A140NFD7	tr|A0A140NFD7|A0A140NFD7_ECOBD Elongation factor Ts OS=Escherichia coli (strain B / BL21-DE3) OX=469008 GN=tsf PE=3 SV=1	1	7	7	27.6	27.6	30.423	283	283	0	59.985	NaN	NaN	NaN	0	0	Median	1663500000	1663500000	0				812	419;914;1331;1853;2040;3662;3882	True;True;True;True;True;True;True	428;930;1352;1893;2087;3756;3980	642;1317;1318;1987;1988;2897;3206;5552;5553;5839	797;1581;1582;2457;2458;3603;4013;6837;6838;7154	797;1582;2458;3603;4013;6838;7154
A0A140N932	A0A140N932	tr|A0A140N932|A0A140N932_ECOBD CTP synthase OS=Escherichia coli (strain B / BL21-DE3) OX=469008 GN=pyrG PE=3 SV=1	1	7	7	13	13	60.373	545	545	0	59.427	NaN	NaN	NaN	1	0	Median	535880000	531550000	4335300				374	991;1477;2103;2407;3239;3442;4248	True;True;True;True;True;True;True	1010;1502;2151;2463;3325;3533;4351	1414;2297;3278;3688;5002;5269;6351	1688;2839;4102;4582;6171;6480;7769	1688;2839;4102;4582;6171;6480;7769
A0A140NFB9;A0A140NBW0	A0A140NFB9	tr|A0A140NFB9|A0A140NFB9_ECOBD Formate dehydrogenase, alpha subunit OS=Escherichia coli (strain B / BL21-DE3) OX=469008 GN=ECBD_4131 PE=3 SV=1	2	12	12	15.8	15.8	112.55	1016	1016;1015	0	59.373	NaN	NaN	NaN	1	0	Median	1652400000	1635100000	17276000				808	269;295;449;605;850;1384;1787;2436;2443;2660;2921;4314	True;True;True;True;True;True;True;True;True;True;True;True	275;302;458;618;866;1407;1826;2492;2499;2721;2999;4418	433;473;683;894;1239;2141;2142;2808;3722;3729;4045;4516;6425	541;591;844;1091;1092;1495;2645;2646;2647;2648;3475;4626;4633;4978;5571;7849	541;591;844;1091;1495;2648;3475;4626;4633;4978;5571;7849
A0A140N2U0	A0A140N2U0	tr|A0A140N2U0|A0A140N2U0_ECOBD DNA-directed RNA polymerase subunit alpha OS=Escherichia coli (strain B / BL21-DE3) OX=469008 GN=rpoA PE=3 SV=1	1	11	11	45.9	45.9	36.511	329	329	0	59.284	0.20503	0.51059	58.969	4	0	Leave out requantified	2257700000	2176100000	81605000				10	57;86;856;1450;1546;1688;1882;1946;2517;2875;3380	True;True;True;True;True;True;True;True;True;True;True	59;88;872;1475;1572;1724;1925;1989;2574;2948;3469	82;172;173;1246;2226;2227;2228;2229;2384;2601;2939;2940;3029;3850;4449;5194;5195	95;226;227;1503;2754;2755;2756;2757;2941;3218;3219;3651;3652;3761;3762;4763;5487;6394;6395	95;227;1503;2755;2941;3218;3652;3761;4763;5487;6394
A0A140NDH1	A0A140NDH1	tr|A0A140NDH1|A0A140NDH1_ECOBD Glutamate-1-semialdehyde 2,1-aminomutase OS=Escherichia coli (strain B / BL21-DE3) OX=469008 GN=hemL PE=3 SV=1	1	7	7	25.4	25.4	45.356	426	426	0	59.243	NaN	NaN	NaN	1	0	Median	1012300000	994750000	17558000				692	138;559;973;1726;2767;2925;3682	True;True;True;True;True;True;True	140;572;991;1764;2830;3003;3776	249;837;1391;2651;4181;4520;5573;5574	318;1032;1664;3271;5126;5576;6859;6860	318;1032;1664;3271;5126;5576;6860
A0A140N8F6	A0A140N8F6	tr|A0A140N8F6|A0A140N8F6_ECOBD HTH-type transcriptional regulator ArgP OS=Escherichia coli (strain B / BL21-DE3) OX=469008 GN=argP PE=3 SV=1	1	6	6	20.2	20.2	33.471	297	297	0	59.089	NaN	NaN	NaN	0	0	Median	403190000	403190000	0				322	957;2451;2556;2849;3123;4227	True;True;True;True;True;True	973;2507;2615;2919;3209;4330	1371;3739;3902;4299;4844;6327	1642;4643;4819;5260;6000;7743	1642;4643;4819;5260;6000;7743
A0A140NDE6	A0A140NDE6	tr|A0A140NDE6|A0A140NDE6_ECOBD Acetyl-coenzyme A carboxylase carboxyl transferase subunit alpha OS=Escherichia coli (strain B / BL21-DE3) OX=469008 GN=accA PE=3 SV=1	1	5	5	22.9	22.9	35.287	319	319	0	58.927	NaN	NaN	NaN	0	0	Median	859870000	859870000	0				686	1801;1824;2185;2406;2870	True;True;True;True;True	1840;1864;2238;2462;2942	2827;2859;2860;3407;3687;4441;4442	3500;3559;3560;4257;4580;4581;5476;5477	3500;3559;4257;4580;5476
A0A140NEQ0	A0A140NEQ0	tr|A0A140NEQ0|A0A140NEQ0_ECOBD ATP-dependent Clp protease ATP-binding subunit ClpX OS=Escherichia coli (strain B / BL21-DE3) OX=469008 GN=clpX PE=3 SV=1	1	9	9	25.5	25.5	46.355	424	424	0	58.757	0.12919	0.29337	88.045	3	0	Leave out requantified	891070000	864330000	26748000				767	446;781;1222;2409;2505;2958;3291;3558;3880	True;True;True;True;True;True;True;True;True	455;797;1243;2465;2562;3037;3377;3652;3978	680;1137;1809;3690;3691;3835;3836;4564;5079;5408;5837	840;1372;2246;2247;4584;4585;4746;4747;5630;6254;6637;7152	840;1372;2247;4584;4747;5630;6254;6637;7152
A0A140NE23	A0A140NE23	tr|A0A140NE23|A0A140NE23_ECOBD Asparagine synthase (glutamine-hydrolyzing) OS=Escherichia coli (strain B / BL21-DE3) OX=469008 GN=ECBD_2988 PE=3 SV=1	1	5	5	10.5	10.5	62.674	554	554	0	58.527	NaN	NaN	NaN	0	0	Median	258000000	258000000	0				734	578;846;1105;1263;2449	True;True;True;True;True	591;862;1125;1284;2505	860;1233;1622;1904;3736;3737	1055;1489;2007;2363;4640;4641	1055;1489;2007;2363;4640
A0A140NBG5	A0A140NBG5	tr|A0A140NBG5|A0A140NBG5_ECOBD ATP-dependent Clp protease, ATP-binding subunit clpA OS=Escherichia coli (strain B / BL21-DE3) OX=469008 GN=ECBD_2712 PE=3 SV=1	1	17	17	24.3	24.3	84.21	758	758	0	58.014	NaN	NaN	NaN	0	0	Median	2040800000	2040800000	0				560	60;224;226;251;293;515;1182;1839;2281;2411;2777;2940;3066;3469;3645;3800;4215	True;True;True;True;True;True;True;True;True;True;True;True;True;True;True;True;True	62;230;232;257;300;527;1203;1879;2335;2467;2840;3018;3151;3560;3739;3898;4318	85;371;373;374;411;471;763;764;1765;2881;3530;3695;4195;4539;4776;5299;5535;5728;6312;6313	98;464;466;467;517;589;934;935;2199;3587;4394;4597;5141;5596;5927;6516;6817;7029;7727;7728	98;464;466;517;589;935;2199;3587;4394;4597;5141;5596;5927;6516;6817;7029;7728	73	169
A0A140NG09;REV__A0A140NCL7	A0A140NG09	tr|A0A140NG09|A0A140NG09_ECOBD Threonine synthase OS=Escherichia coli (strain B / BL21-DE3) OX=469008 GN=ECBD_3614 PE=3 SV=1	2	7	7	19.4	19.4	47.083	428	428;291	0	57.556	NaN	NaN	NaN	0	0	Median	602880000	602880000	0				846	19;969;1957;2252;3367;3368;3742	True;True;True;True;True;True;True	20;986;2001;2306;3456;3457;3838	27;1384;1385;3045;3046;3484;5180;5181;5647	31;1656;1657;3782;3783;4344;6378;6379;6380;6940	31;1657;3782;4344;6379;6380;6940
A0A140NCE7	A0A140NCE7	tr|A0A140NCE7|A0A140NCE7_ECOBD DNA-directed RNA polymerase OS=Escherichia coli (strain B / BL21-DE3) OX=469008 GN=ECBD_2906 PE=3 SV=1	1	7	7	10.4	10.4	98.854	883	883	0	57.457	NaN	NaN	NaN	0	0	Median	409150000	409150000	0				618	0;271;1536;2555;2928;3059;3626	True;True;True;True;True;True;True	0;277;1561;2614;3006;3144;3720	0;435;2370;3901;4523;4769;5511	0;543;2926;4818;5579;5920;6787	0;543;2926;4818;5579;5920;6787
A0A140N9D5	A0A140N9D5	tr|A0A140N9D5|A0A140N9D5_ECOBD Cysteine desulfurase IscS OS=Escherichia coli (strain B / BL21-DE3) OX=469008 GN=iscS PE=3 SV=1	1	11	11	33.7	33.7	45.089	404	404	0	56.802	NaN	NaN	NaN	0	0	Median	1414100000	1414100000	0				392	294;525;712;887;1761;1806;2568;2570;2855;3335;3728	True;True;True;True;True;True;True;True;True;True;True	301;537;726;903;1799;1845;1846;2627;2629;2927;3424;3822	472;775;1049;1285;2756;2833;2834;2835;3916;3918;4425;4426;5142;5143;5624	590;946;1277;1545;3405;3530;3531;3532;4835;4837;5460;5461;6331;6332;6917	590;946;1277;1545;3405;3531;4835;4837;5460;6332;6917	60	230
A0A140N3L9	A0A140N3L9	tr|A0A140N3L9|A0A140N3L9_ECOBD 50S ribosomal protein L28 OS=Escherichia coli (strain B / BL21-DE3) OX=469008 GN=rpmB PE=3 SV=1	1	4	4	35.9	35.9	9.0064	78	78	0	56.455	0.141	0.83236	48.177	2	0	Median	1533300000	1352200000	181120000				27	1282;1371;1483;3205	True;True;True;True	1303;1394;1508;3291	1925;1926;2127;2304;4960;4961	2384;2385;2386;2630;2849;2850;2851;6128;6129	2386;2630;2851;6129
A0A140NAF5	A0A140NAF5	tr|A0A140NAF5|A0A140NAF5_ECOBD AMP nucleosidase OS=Escherichia coli (strain B / BL21-DE3) OX=469008 GN=amn PE=3 SV=1	1	7	7	20.2	20.2	53.994	484	484	0	55.884	NaN	NaN	NaN	0	0	Median	611320000	611320000	0				474	222;1334;2917;3262;3511;4228;4318	True;True;True;True;True;True;True	228;1355;2995;3348;3604;4331;4422	369;1991;4510;4511;5033;5353;6328;6429	462;2461;5564;5565;6203;6577;7744;7853	462;2461;5564;6203;6577;7744;7853
A0A140NAY7	A0A140NAY7	tr|A0A140NAY7|A0A140NAY7_ECOBD Glycoprotein/polysaccharide metabolism OS=Escherichia coli (strain B / BL21-DE3) OX=469008 GN=ECBD_3202 PE=4 SV=1	1	2	2	23.2	23.2	19.441	190	190	0	55.321	NaN	NaN	NaN	0	0	Median	142770000	142770000	0				516	3152;3685	True;True	3238;3779	4875;5577	6034;6864	6034;6864
A0A140NG27	A0A140NG27	tr|A0A140NG27|A0A140NG27_ECOBD Lipoate-protein ligase A OS=Escherichia coli (strain B / BL21-DE3) OX=469008 GN=lplA PE=3 SV=1	1	3	3	10.1	10.1	37.88	338	338	0	54.935	NaN	NaN	NaN	0	0	Median	272970000	272970000	0				850	122;439;3900	True;True;True	124;448;3999	232;671;5863	298;830;7185;7186	298;830;7186
A0A140N5X8	A0A140N5X8	tr|A0A140N5X8|A0A140N5X8_ECOBD Sulfate adenylyltransferase subunit 2 OS=Escherichia coli (strain B / BL21-DE3) OX=469008 GN=cysD PE=3 SV=1	1	9	9	33.4	33.4	35.188	302	302	0	54.653	NaN	NaN	NaN	0	0	Median	1082800000	1082800000	0				118	146;557;746;1035;1104;1319;3122;3838;4233	True;True;True;True;True;True;True;True;True	148;570;760;1054;1124;1340;3208;3936;4336	257;835;1087;1465;1621;1974;4843;5784;6333	326;1030;1319;1746;2006;2442;5999;7094;7749	326;1030;1319;1746;2006;2442;5999;7094;7749
A0A140N7J3	A0A140N7J3	tr|A0A140N7J3|A0A140N7J3_ECOBD Sulfate/thiosulfate import ATP-binding protein CysA OS=Escherichia coli (strain B / BL21-DE3) OX=469008 GN=cysA PE=3 SV=1	1	5	5	18.4	18.4	41.07	365	365	0	54.517	NaN	NaN	NaN	0	0	Median	415360000	415360000	0				249	274;1073;1886;2327;3798	True;True;True;True;True	281;1093;1929;2382;3896	439;440;1537;2944;2945;3589;5724;5725	547;548;1833;3656;3657;4463;7025;7026	548;1833;3656;4463;7025
A0A140N690	A0A140N690	tr|A0A140N690|A0A140N690_ECOBD Glycine--tRNA ligase alpha subunit OS=Escherichia coli (strain B / BL21-DE3) OX=469008 GN=glyQ PE=3 SV=1	1	5	5	19.8	19.8	34.716	303	303	0	54.383	NaN	NaN	NaN	0	0	Median	495560000	495560000	0				135	256;836;966;3512;4231	True;True;True;True;True	262;852;982;983;3605;4334	419;1207;1208;1380;1381;5354;6331	526;1452;1453;1652;1653;6578;7747	526;1452;1653;6578;7747	30	107
A0A140N8S8	A0A140N8S8	tr|A0A140N8S8|A0A140N8S8_ECOBD Lysine--tRNA ligase OS=Escherichia coli (strain B / BL21-DE3) OX=469008 GN=lysS PE=3 SV=1	1	16	7	31.3	18.8	57.603	505	505	0	53.682	NaN	NaN	NaN	1	0	Median	563340000	553880000	9460500				352	218;342;926;1051;1187;1454;1769;2004;2730;2937;3237;3238;3453;3519;4145;4264	True;False;True;True;False;True;False;False;False;False;False;False;False;True;True;True	224;351;942;1071;1208;1479;1807;2049;2792;3015;3323;3324;3544;3612;4248;4368	364;532;1335;1489;1490;1770;2233;2779;3106;4135;4536;4999;5000;5001;5283;5361;6179;6369	456;663;1601;1773;1774;2205;2761;3439;3862;5079;5593;6168;6169;6170;6497;6586;7547;7787	456;663;1601;1774;2205;2761;3439;3862;5079;5593;6168;6170;6497;6586;7547;7787
A0A140NDB7	A0A140NDB7	tr|A0A140NDB7|A0A140NDB7_ECOBD UPF0246 protein YaaA OS=Escherichia coli (strain B / BL21-DE3) OX=469008 GN=yaaA PE=3 SV=1	1	2	2	14.3	14.3	29.599	258	258	0	53.445	NaN	NaN	NaN	0	0	Median	191870000	191870000	0				678	2846;4313	True;True	2916;4417	4294;6424	5254;7848	5254;7848
A0A140N4P3	A0A140N4P3	tr|A0A140N4P3|A0A140N4P3_ECOBD 4-hydroxy-3-methylbut-2-en-1-yl diphosphate synthase (flavodoxin) OS=Escherichia coli (strain B / BL21-DE3) OX=469008 GN=ispG PE=3 SV=1	1	7	7	25	25	40.683	372	372	0	53.183	NaN	NaN	NaN	1	0	Median	912640000	861250000	51391000				60	2107;2265;2550;2902;3289;3673;4232	True;True;True;True;True;True;True	2155;2319;2609;2977;3375;3767;4335	3282;3510;3894;4481;5076;5564;6332	4106;4372;4810;5520;6251;6850;7748	4106;4372;4810;5520;6251;6850;7748
A0A140NBF4	A0A140NBF4	tr|A0A140NBF4|A0A140NBF4_ECOBD Succinate--CoA ligase [ADP-forming] subunit beta OS=Escherichia coli (strain B / BL21-DE3) OX=469008 GN=sucC PE=3 SV=1	1	8	8	22.4	22.4	41.392	388	388	0	52.842	NaN	NaN	NaN	1	0	Median	683730000	675960000	7774300				556	114;1022;1845;2293;2722;3668;3683;4236	True;True;True;True;True;True;True;True	116;1041;1885;2347;2784;3762;3777;4339	220;1451;2888;3542;4125;5559;5575;6338	285;1729;3594;4407;5069;6844;6845;6861;6862;7756	285;1729;3594;4407;5069;6845;6862;7756
A0A140NGV4	A0A140NGV4	tr|A0A140NGV4|A0A140NGV4_ECOBD UvrABC system protein A OS=Escherichia coli (strain B / BL21-DE3) OX=469008 GN=uvrA PE=3 SV=1	1	9	9	11.1	11.1	103.86	940	940	0	52.287	NaN	NaN	NaN	1	0	Median	538480000	531200000	7280900				869	700;871;963;1252;1324;2988;3396;3430;4321	True;True;True;True;True;True;True;True;True	714;887;979;1273;1345;3067;3487;3521;4425	1036;1037;1265;1377;1888;1979;4600;5215;5253;6432	1263;1264;1524;1648;2342;2447;2448;5673;6416;6459;6460;7856	1264;1524;1648;2342;2448;5673;6416;6459;7856
A0A140N9F5	A0A140N9F5	tr|A0A140N9F5|A0A140N9F5_ECOBD Outer membrane protein assembly factor BamB OS=Escherichia coli (strain B / BL21-DE3) OX=469008 GN=bamB PE=3 SV=1	1	4	4	16.3	16.3	41.857	392	392	0	51.6	NaN	NaN	NaN	0	0	Median	430910000	430910000	0				401	968;1441;2099;3965	True;True;True;True	985;1465;2146;4066	1383;2216;3273;5949	1655;2742;4095;7284	1655;2742;4095;7284
A0A140N5H1	A0A140N5H1	tr|A0A140N5H1|A0A140N5H1_ECOBD Uncharacterized protein OS=Escherichia coli (strain B / BL21-DE3) OX=469008 GN=ECBD_0514 PE=4 SV=1	1	5	5	44.7	44.7	14.961	132	132	0	51.438	NaN	NaN	NaN	1	0	Median	451010000	443160000	7844900				98	97;800;2179;2998;3284	True;True;True;True;True	99;816;2232;3077;3370	199;200;1161;3397;3398;4612;5070	261;262;1400;4244;4245;5687;6244;6245	262;1400;4244;5687;6245
A0A140NCI3	A0A140NCI3	tr|A0A140NCI3|A0A140NCI3_ECOBD Phage shock protein A, PspA OS=Escherichia coli (strain B / BL21-DE3) OX=469008 GN=ECBD_2313 PE=3 SV=1	1	5	5	23.9	23.9	25.493	222	222	0	51.299	NaN	NaN	NaN	0	0	Median	483900000	483900000	0				624	95;1066;3213;3216;3364	True;True;True;True;True	97;1086;3299;3302;3453	197;1527;4970;4975;5176;5177	259;1822;1823;6138;6143;6374;6375	259;1822;6138;6143;6375
A0A140N8H7	A0A140N8H7	tr|A0A140N8H7|A0A140N8H7_ECOBD RNA polymerase sigma factor RpoS OS=Escherichia coli (strain B / BL21-DE3) OX=469008 GN=rpoS PE=3 SV=1	1	11	10	37.3	34.2	37.972	330	330	0	51.077	NaN	NaN	NaN	1	0	Median	1143000000	1136400000	6586300				329	243;359;1001;1224;1326;2052;2610;3112;3204;3235;4160	True;True;True;True;True;True;True;True;True;True;True	249;368;1020;1245;1347;2099;2670;3198;3290;3321;4263	402;576;577;1426;1811;1981;1982;3223;3985;3986;4831;4832;4958;4959;4997;6223	508;726;727;1703;1704;2249;2450;2451;4035;4036;4914;4915;5987;5988;6126;6127;6166;7612	508;726;1703;2249;2450;4036;4914;5988;6127;6166;7612
A0A140N849	A0A140N849	tr|A0A140N849|A0A140N849_ECOBD Aspartate-semialdehyde dehydrogenase OS=Escherichia coli (strain B / BL21-DE3) OX=469008 GN=ECBD_1340 PE=4 SV=1	1	4	4	16.6	16.6	36.364	337	337	0	50.756	NaN	NaN	NaN	0	0	Median	399900000	399900000	0				295	503;2493;3098;3116	True;True;True;True	514;2550;3184;3202	750;3823;4816;4836	921;4731;4732;5970;5992	921;4732;5970;5992
A0A140NF32	A0A140NF32	tr|A0A140NF32|A0A140NF32_ECOBD 50S ribosomal protein L11 OS=Escherichia coli (strain B / BL21-DE3) OX=469008 GN=rplK PE=3 SV=1	1	4	4	31.7	31.7	14.875	142	142	0	50.441	NaN	NaN	NaN	1	0	Median	3012600000	3001700000	10962000				791	11;429;1543;3342	True;True;True;True	11;12;438;1569;3431	14;15;16;17;659;2378;2379;5150	15;16;17;18;19;817;2934;2935;6340	18;817;2934;6340	96;97	117;125
A0A140N7R5	A0A140N7R5	tr|A0A140N7R5|A0A140N7R5_ECOBD Probable 4-deoxy-4-formamido-L-arabinose-phosphoundecaprenol deformylase ArnD OS=Escherichia coli (strain B / BL21-DE3) OX=469008 GN=arnD PE=3 SV=1	1	5	5	28.4	28.4	33.111	296	296	0	50.102	NaN	NaN	NaN	0	0	Median	746900000	746900000	0				267	906;924;1392;3156;3553	True;True;True;True;True	922;940;1415;3242;3647	1308;1331;1332;2152;4880;5402	1571;1596;1597;2659;6039;6631	1571;1597;2659;6039;6631
A0A140N4M0	A0A140N4M0	tr|A0A140N4M0|A0A140N4M0_ECOBD 50S ribosomal protein L17 OS=Escherichia coli (strain B / BL21-DE3) OX=469008 GN=rplQ PE=3 SV=1	1	7	7	45.7	45.7	14.364	127	127	0	49.63	0.10567	0.50221	54.78	2	0	Median	2417200000	2376100000	41061000				53	150;2324;3019;3273;3487;3613;4083	True;True;True;True;True;True;True	153;154;2379;3098;3359;3579;3707;4186	262;263;264;265;3583;4636;5054;5327;5476;5477;6103	331;332;333;334;335;336;4454;5718;5719;6228;6549;6722;6723;7461	335;4454;5718;6228;6549;6722;7461	7	110
A0A140NBD7	A0A140NBD7	tr|A0A140NBD7|A0A140NBD7_ECOBD Pyridoxine/pyridoxamine 5-phosphate oxidase OS=Escherichia coli (strain B / BL21-DE3) OX=469008 GN=pdxH PE=3 SV=1	1	7	7	31.2	31.2	25.545	218	218	0	49.406	0.083539	0.27097	94.381	4	0	Leave out requantified	1909500000	1854100000	55433000				551	214;706;1315;1567;2109;4035;4225	True;True;True;True;True;True;True	220;720;1336;1595;1596;2157;4138;4328	358;359;1043;1969;1970;2414;2415;3284;3285;6034;6035;6325	450;451;1270;2435;2436;2437;2982;2983;4108;4109;7375;7376;7741	451;1270;2435;2982;4109;7375;7741	71	79
A0A140N989	A0A140N989	tr|A0A140N989|A0A140N989_ECOBD ATP-dependent RNA helicase SrmB OS=Escherichia coli (strain B / BL21-DE3) OX=469008 GN=srmB PE=3 SV=1	1	8	8	22.1	22.1	49.898	444	444	0	49.321	NaN	NaN	NaN	0	0	Median	588270000	588270000	0				383	514;956;1482;1942;2824;3350;3462;3474	True;True;True;True;True;True;True;True	526;972;1507;1985;2894;3439;3553;3566	762;1369;1370;2303;3024;4270;5159;5292;5311	933;1640;1641;2846;2847;2848;3756;5230;6354;6355;6508;6509;6531	933;1640;2848;3756;5230;6355;6509;6531
A0A140NBF5	A0A140NBF5	tr|A0A140NBF5|A0A140NBF5_ECOBD Serine--tRNA ligase OS=Escherichia coli (strain B / BL21-DE3) OX=469008 GN=serS PE=3 SV=1	1	7	7	22.8	22.8	48.413	430	430	0	48.989	NaN	NaN	NaN	1	0	Median	1110500000	1066400000	44109000				557	96;870;1156;1431;2827;3654;3937	True;True;True;True;True;True;True	98;886;1176;1455;2897;3748;4037	198;1264;1707;1708;1709;2205;4273;5544;5910;5911	260;1523;2129;2130;2131;2730;5233;6826;7239;7240	260;1523;2131;2730;5233;6826;7240
A0A140N3D6	A0A140N3D6	tr|A0A140N3D6|A0A140N3D6_ECOBD Transcriptional regulator, Crp/Fnr family OS=Escherichia coli (strain B / BL21-DE3) OX=469008 GN=ECBD_0391 PE=4 SV=1	1	9	9	43.3	43.3	23.64	210	210	0	48.95	0.029785	0.16295	159.55	2	0	Median	3501400000	3464500000	36857000				22	108;1774;2620;2829;3094;3126;3424;3547;3815	True;True;True;True;True;True;True;True;True	110;1812;2680;2899;3180;3212;3515;3641;3913	212;2786;3998;4275;4276;4812;4847;5247;5395;5396;5748	275;276;3450;4929;5235;5236;5966;6003;6453;6624;6625;7052;7053	276;3450;4929;5236;5966;6003;6453;6625;7053
A0A140NAR9	A0A140NAR9	tr|A0A140NAR9|A0A140NAR9_ECOBD Holliday junction ATP-dependent DNA helicase RuvB OS=Escherichia coli (strain B / BL21-DE3) OX=469008 GN=ruvB PE=3 SV=1	1	5	5	25.3	25.3	37.173	336	336	0	48.885	NaN	NaN	NaN	0	0	Median	561700000	561700000	0				498	149;1199;2292;2428;2468	True;True;True;True;True	152;1220;2346;2484;2524	261;1785;3541;3714;3759	330;2221;4405;4406;4616;4664	330;2221;4406;4616;4664
A0A140N7V5	A0A140N7V5	tr|A0A140N7V5|A0A140N7V5_ECOBD Transcriptional regulator, LysR family OS=Escherichia coli (strain B / BL21-DE3) OX=469008 GN=ECBD_1371 PE=3 SV=1	1	7	7	28.5	28.5	34.609	312	312	0	48.671	NaN	NaN	NaN	0	0	Median	1156600000	1156600000	0				279	79;175;1437;2198;2238;2512;2812	True;True;True;True;True;True;True	81;179;1461;2251;2292;2569;2881	165;310;311;2211;3423;3470;3844;3845;4255;4256	219;396;397;2737;4274;4328;4329;4756;4757;5215;5216	219;396;2737;4274;4329;4756;5215
A0A140N9F0	A0A140N9F0	tr|A0A140N9F0|A0A140N9F0_ECOBD Adenosine deaminase OS=Escherichia coli (strain B / BL21-DE3) OX=469008 GN=add PE=3 SV=1	1	7	7	26.4	26.4	36.397	333	333	0	48.409	NaN	NaN	NaN	1	0	Median	2079500000	2006400000	73127000				398	450;2414;2802;3261;3506;3509;3674	True;True;True;True;True;True;True	459;2470;2868;3347;3599;3602;3768	684;3698;4226;4227;5032;5347;5350;5351;5565	845;4600;5175;5176;5177;6202;6570;6574;6575;6851	845;4600;5175;6202;6570;6574;6851
A0A140NF74	A0A140NF74	tr|A0A140NF74|A0A140NF74_ECOBD Bifunctional aspartokinase/homoserine dehydrogenase OS=Escherichia coli (strain B / BL21-DE3) OX=469008 GN=ECBD_4083 PE=3 SV=1	1	13	13	19.4	19.4	88.945	810	810	0	48.026	NaN	NaN	NaN	0	0	Median	1284600000	1284600000	0				802	784;815;1024;1060;1927;2164;2165;2247;3378;3528;3566;3879;4159	True;True;True;True;True;True;True;True;True;True;True;True;True	800;831;1043;1080;1970;2217;2218;2301;3467;3621;3660;3977;4262	1140;1181;1454;1520;2996;3378;3379;3380;3479;5192;5371;5416;5836;6222	1376;1377;1420;1733;1815;3717;4224;4225;4226;4339;6391;6597;6647;7151;7611	1377;1420;1733;1815;3717;4224;4225;4339;6391;6597;6647;7151;7611
A0A140N982	A0A140N982	tr|A0A140N982|A0A140N982_ECOBD Bifunctional protein PutA OS=Escherichia coli (strain B / BL21-DE3) OX=469008 GN=ECBD_2580 PE=3 SV=1	1	11	11	11.6	11.6	143.74	1320	1320	0	47.23	NaN	NaN	NaN	1	0	Median	913480000	880810000	32677000				380	42;102;333;430;840;1609;2089;2497;2528;2726;2844	True;True;True;True;True;True;True;True;True;True;True	44;104;342;439;856;1639;2136;2554;2585;2788;2914	62;205;522;660;1225;2466;3263;3827;3862;4129;4130;4292	71;267;652;818;1481;3038;4082;4083;4737;4738;4775;5073;5074;5252	71;267;652;818;1481;3038;4083;4737;4775;5073;5252
A0A140N490	A0A140N490	tr|A0A140N490|A0A140N490_ECOBD Glycogen synthase OS=Escherichia coli (strain B / BL21-DE3) OX=469008 GN=glgA PE=3 SV=1	1	5	5	11.3	11.3	52.822	477	477	0	47.044	NaN	NaN	NaN	0	0	Median	165040000	165040000	0				39	144;181;940;3920;3921	True;True;True;True;True	146;186;956;4020;4021	255;319;1350;5891;5892	324;405;1619;7218;7219;7220	324;405;1619;7218;7220
A0A140N8N0	A0A140N8N0	tr|A0A140N8N0|A0A140N8N0_ECOBD S-ribosylhomocysteine lyase OS=Escherichia coli (strain B / BL21-DE3) OX=469008 GN=luxS PE=3 SV=1	1	1	1	8.2	8.2	19.416	171	171	0	46.647	NaN	NaN	NaN	0	0	Median	134170000	134170000	0				338	1490	TRUE	1515	2312;2313;2314	2860;2861;2862;2863	2863
A0A140N6A8	A0A140N6A8	tr|A0A140N6A8|A0A140N6A8_ECOBD Type I secretion outer membrane protein, TolC family OS=Escherichia coli (strain B / BL21-DE3) OX=469008 GN=ECBD_0704 PE=3 SV=1	1	11	11	20.7	20.7	53.74	493	493	0	46.526	NaN	NaN	NaN	1	0	Median	2209900000	2198200000	11711000				141	356;440;1304;2638;2639;2646;3015;3028;3086;3096;3450	True;True;True;True;True;True;True;True;True;True;True	365;449;1325;2699;2700;2707;3094;3112;3171;3182;3541	573;672;1952;1953;4019;4020;4021;4030;4631;4687;4802;4814;5280	722;831;832;2412;2413;4951;4952;4953;4962;5709;5710;5808;5955;5968;6494	722;832;2412;4951;4953;4962;5709;5808;5955;5968;6494
A0A140NFV5	A0A140NFV5	tr|A0A140NFV5|A0A140NFV5_ECOBD LPS-assembly protein LptD OS=Escherichia coli (strain B / BL21-DE3) OX=469008 GN=lptD PE=3 SV=1	1	11	11	18.2	18.2	89.67	784	784	0	46.179	NaN	NaN	NaN	0	0	Median	765570000	765570000	0				838	720;833;1776;2090;2094;2268;2455;2962;4028;4238;4341	True;True;True;True;True;True;True;True;True;True;True	734;849;1814;2137;2141;2322;2511;3041;4131;4341;4445	1059;1203;2788;3264;3268;3513;3743;4570;6024;6340;6464	1287;1446;3452;4084;4089;4375;4647;5636;7364;7758;7904	1287;1446;3452;4084;4089;4375;4647;5636;7364;7758;7904
A0A140NFA7	A0A140NFA7	tr|A0A140NFA7|A0A140NFA7_ECOBD Methionine import ATP-binding protein MetN OS=Escherichia coli (strain B / BL21-DE3) OX=469008 GN=metN PE=3 SV=1	1	4	4	17.2	17.2	37.802	343	343	0	46.095	NaN	NaN	NaN	0	0	Median	189020000	189020000	0				807	1250;2291;3761;3914	True;True;True;True	1271;2345;3857;4014	1885;3540;5669;5885	2339;4404;6966;7211;7212	2339;4404;6966;7211
A0A140NFV3	A0A140NFV3	tr|A0A140NFV3|A0A140NFV3_ECOBD Chaperone protein DnaK OS=Escherichia coli (strain B / BL21-DE3) OX=469008 GN=dnaK PE=2 SV=1	1	11	11	14.9	14.9	69.114	638	638	0	45.412	NaN	NaN	NaN	1	0	Median	700030000	692000000	8031100				837	266;587;782;1311;1751;1752;1907;2302;3040;3343;3369	True;True;True;True;True;True;True;True;True;True;True	272;600;798;1332;1789;1790;1950;2356;3125;3432;3458	430;871;1138;1963;2742;2743;2971;3552;4740;5151;5182	537;1066;1373;2429;3390;3391;3687;4418;5880;6341;6381	537;1066;1373;2429;3390;3391;3687;4418;5880;6341;6381
A0A140NDV1	A0A140NDV1	tr|A0A140NDV1|A0A140NDV1_ECOBD 50S ribosomal protein L9 OS=Escherichia coli (strain B / BL21-DE3) OX=469008 GN=rplI PE=3 SV=1	1	10	10	61.1	61.1	15.769	149	149	0	45.261	NaN	NaN	NaN	0	0	Median	2350300000	2350300000	0				716	532;656;1972;2141;2182;2884;2954;2978;3689;3866	True;True;True;True;True;True;True;True;True;True	545;670;2017;2193;2235;2957;3033;3057;3783;3964	801;987;3069;3341;3342;3402;3403;3404;4459;4560;4590;5582;5583;5821	992;1214;3809;4178;4179;4250;4251;4252;5497;5498;5626;5663;6870;6871;7133;7134	992;1214;3809;4179;4251;5497;5626;5663;6870;7134
A0A140NAC8	A0A140NAC8	tr|A0A140NAC8|A0A140NAC8_ECOBD Multifunctional fusion protein OS=Escherichia coli (strain B / BL21-DE3) OX=469008 GN=trpF PE=3 SV=1	1	8	8	21	21	49.391	452	452	0	44.949	NaN	NaN	NaN	0	0	Median	853310000	853310000	0				471	263;625;710;830;1650;2454;3942;4327	True;True;True;True;True;True;True;True	269;638;724;846;1684;2510;4042;4431	427;923;1047;1200;2540;3742;5916;5917;6438	534;1126;1275;1443;3135;4646;7245;7246;7862	534;1126;1275;1443;3135;4646;7245;7862
A0A140NAA1	A0A140NAA1	tr|A0A140NAA1|A0A140NAA1_ECOBD Ribonuclease E OS=Escherichia coli (strain B / BL21-DE3) OX=469008 GN=rne PE=3 SV=1	1	10	10	12.5	12.5	118.29	1061	1061	0	44.852	NaN	NaN	NaN	0	0	Median	366820000	366820000	0				461	136;901;1223;2387;2643;2752;3085;3088;3293;3296	True;True;True;True;True;True;True;True;True;True	138;917;1244;2442;2704;2814;3170;3174;3379;3382	247;1301;1302;1810;3665;4027;4161;4801;4805;5082;5085	316;1563;1564;2248;4557;4959;5105;5954;5958;6258;6261	316;1563;2248;4557;4959;5105;5954;5958;6258;6261
A0A140ND98	A0A140ND98	tr|A0A140ND98|A0A140ND98_ECOBD Isoleucine--tRNA ligase OS=Escherichia coli (strain B / BL21-DE3) OX=469008 GN=ileS PE=3 SV=1	1	9	9	10.8	10.8	104.31	938	938	0	44.341	NaN	NaN	NaN	0	0	Median	512120000	512120000	0				671	386;555;716;1134;1664;3166;3201;3298;3491	True;True;True;True;True;True;True;True;True	395;568;730;1154;1700;3252;3287;3384;3584	607;832;833;1053;1654;2569;4895;4943;5087;5332	758;1026;1027;1028;1281;2044;3175;6057;6110;6264;6555	758;1027;1281;2044;3175;6057;6110;6264;6555
A0A140N7N1	A0A140N7N1	tr|A0A140N7N1|A0A140N7N1_ECOBD Glutathione S-transferase domain protein OS=Escherichia coli (strain B / BL21-DE3) OX=469008 GN=ECBD_2008 PE=3 SV=1	1	4	4	27.9	27.9	22.868	201	201	0	44.284	NaN	NaN	NaN	1	0	Median	296670000	288010000	8655400				259	1335;2329;2552;3128	True;True;True;True	1356;2384;2611;3214	1992;3591;3898;4850	2462;4465;4815;6006	2462;4465;4815;6006
A0A140N649	A0A140N649	tr|A0A140N649|A0A140N649_ECOBD Aldehyde dehydrogenase (NAD(+)) OS=Escherichia coli (strain B / BL21-DE3) OX=469008 GN=ECBD_0142 PE=3 SV=1	1	5	5	13.3	13.3	56.336	512	512	0	44.226	NaN	NaN	NaN	0	0	Median	400880000	400880000	0				130	665;882;1100;3573;4141	True;True;True;True;True	679;898;1120;3667;4244	997;998;1280;1617;5423;6175	1224;1225;1540;2000;2001;6654;7543	1224;1540;2001;6654;7543
A0A140NAQ7	A0A140NAQ7	tr|A0A140NAQ7|A0A140NAQ7_ECOBD Uncharacterized protein OS=Escherichia coli (strain B / BL21-DE3) OX=469008 GN=ECBD_2296 PE=4 SV=1	1	4	4	14	14	52.608	465	465	0	43.948	NaN	NaN	NaN	0	0	Median	182400000	182400000	0				496	1344;2236;2858;3467	True;True;True;True	1365;2290;2930;3558	2009;3468;4429;5297	2486;4326;5464;6514	2486;4326;5464;6514
A0A140N3Q3	A0A140N3Q3	tr|A0A140N3Q3|A0A140N3Q3_ECOBD L-lactate dehydrogenase OS=Escherichia coli (strain B / BL21-DE3) OX=469008 GN=lldD PE=3 SV=1	1	10	10	34.1	34.1	42.728	396	396	0	43.482	0.14494	0.4965	19.018	2	0	Median	1450000000	1408300000	41678000				29	593;1003;1208;1409;1953;2637;2801;2808;3057;3247	True;True;True;True;True;True;True;True;True;True	606;1022;1229;1433;1997;2698;2867;2875;3142;3333	880;1428;1795;2177;3041;4017;4018;4225;4234;4767;5015	1076;1706;2232;2690;3778;4949;4950;5174;5185;5918;6185	1076;1706;2232;2690;3778;4950;5174;5185;5918;6185
A0A140N8E1	A0A140N8E1	tr|A0A140N8E1|A0A140N8E1_ECOBD Phosphoglycerate kinase OS=Escherichia coli (strain B / BL21-DE3) OX=469008 GN=pgk PE=3 SV=1	1	6	6	22	22	41.118	387	387	0	42.847	NaN	NaN	NaN	0	0	Median	361830000	361830000	0				316	1152;2681;2889;3544;3929;4186	True;True;True;True;True;True	1172;2743;2963;3637;4029;4289	1702;4073;4465;5388;5389;5901;6252	2120;5008;5504;6615;6616;6617;6618;7229;7642	2120;5008;5504;6617;7229;7642
A0A140N6J6	A0A140N6J6	tr|A0A140N6J6|A0A140N6J6_ECOBD Histidine--tRNA ligase OS=Escherichia coli (strain B / BL21-DE3) OX=469008 GN=hisS PE=3 SV=1	1	6	6	15.8	15.8	47.029	424	424	0	42.628	NaN	NaN	NaN	0	0	Median	731090000	731090000	0				161	169;481;1036;1524;2712;3063	True;True;True;True;True;True	173;492;1055;1549;2774;3148	302;303;725;1466;2355;4115;4773	387;388;893;894;1747;2909;5059;5924	388;893;1747;2909;5059;5924
A0A140N8V9	A0A140N8V9	tr|A0A140N8V9|A0A140N8V9_ECOBD Adenylyl-sulfate kinase OS=Escherichia coli (strain B / BL21-DE3) OX=469008 GN=cysC PE=3 SV=1	1	3	3	26.9	26.9	22.321	201	201	0	42.31	NaN	NaN	NaN	0	0	Median	182950000	182950000	0				358	1247;2381;3795	True;True;True	1268;2436;3893	1842;3653;5721	2290;4540;7022	2290;4540;7022
A0A140N3T4	A0A140N3T4	tr|A0A140N3T4|A0A140N3T4_ECOBD Translation initiation factor IF-2 OS=Escherichia coli (strain B / BL21-DE3) OX=469008 GN=infB PE=3 SV=1	1	12	12	15.5	15.5	97.349	890	890	0	41.579	NaN	NaN	NaN	0	0	Median	925580000	925580000	0				30	43;52;1039;1257;1411;1620;2161;2721;3192;3222;3622;3839	True;True;True;True;True;True;True;True;True;True;True;True	45;54;1058;1278;1435;1650;2214;2783;3278;3308;3716;3937	63;77;1470;1895;1896;2179;2180;2478;3374;4124;4932;4984;5488;5489;5785	72;90;1751;2351;2352;2692;2693;3052;4220;5068;6099;6152;6736;6737;7095	72;90;1751;2352;2692;3052;4220;5068;6099;6152;6737;7095
A0A140N627	A0A140N627	tr|A0A140N627|A0A140N627_ECOBD S-adenosylmethionine synthase OS=Escherichia coli (strain B / BL21-DE3) OX=469008 GN=metK PE=3 SV=1	1	9	9	27.1	27.1	41.951	384	384	0	41.46	0.035544	0.27332	39.289	3	0	Leave out requantified	2690500000	2603300000	87191000				128	908;1090;1200;1352;1739;2127;2964;2995;3151	True;True;True;True;True;True;True;True;True	924;1110;1221;1373;1374;1777;2176;3043;3074;3237	1310;1604;1605;1786;2021;2022;2023;2723;3315;4572;4608;4874	1573;1574;1985;1986;1987;1988;2222;2223;2504;2505;2506;3369;4142;5638;5681;5682;6033	1574;1985;2223;2504;3369;4142;5638;5681;6033	28	237
A0A140N9D7	A0A140N9D7	tr|A0A140N9D7|A0A140N9D7_ECOBD Transcriptional regulator, LysR family OS=Escherichia coli (strain B / BL21-DE3) OX=469008 GN=ECBD_2217 PE=3 SV=1	1	8	8	36.8	36.8	33.401	307	307	0	41.235	NaN	NaN	NaN	1	0	Median	1032600000	1004200000	28392000				393	18;894;1710;2731;3100;3518;3562;3898	True;True;True;True;True;True;True;True	19;910;1747;2793;3186;3611;3656;3997	26;1292;2627;4136;4137;4138;4818;5360;5412;5861	30;1553;3247;5080;5081;5082;5972;6585;6641;6642;6643;7183	30;1553;3247;5080;5972;6585;6641;7183
A0A140NBD3	A0A140NBD3	tr|A0A140NBD3|A0A140NBD3_ECOBD Phospho-2-dehydro-3-deoxyheptonate aldolase OS=Escherichia coli (strain B / BL21-DE3) OX=469008 GN=ECBD_2913 PE=3 SV=1	1	5	5	21.7	21.7	38.009	350	350	0	41.045	NaN	NaN	NaN	0	0	Median	641280000	641280000	0				550	958;990;1305;2518;3677	True;True;True;True;True	974;1009;1326;2575;3771	1372;1413;1954;1955;3851;5568	1643;1687;2414;2415;4764;6854	1643;1687;2414;4764;6854
A0A140NDW9	A0A140NDW9	tr|A0A140NDW9|A0A140NDW9_ECOBD 2,3,4,5-tetrahydropyridine-2,6-dicarboxylate N-succinyltransferase OS=Escherichia coli (strain B / BL21-DE3) OX=469008 GN=dapD PE=3 SV=1	1	6	6	26.3	26.3	29.892	274	274	0	40.917	NaN	NaN	NaN	0	0	Median	603080000	603080000	0				720	527;842;1153;1973;2882;3182	True;True;True;True;True;True	539;858;1173;2018;2955;3268	779;1228;1229;1703;3070;4457;4919	950;951;1484;1485;2121;3810;5495;6086	951;1485;2121;3810;5495;6086
A0A140NDC1	A0A140NDC1	tr|A0A140NDC1|A0A140NDC1_ECOBD UPF0227 protein YcfP OS=Escherichia coli (strain B / BL21-DE3) OX=469008 GN=ycfP PE=3 SV=1	1	8	8	55	55	21.212	180	180	0	40.745	NaN	NaN	NaN	1	0	Median	1080100000	1062200000	17911000				680	1800;1855;2431;2809;2841;2927;2992;3938	True;True;True;True;True;True;True;True	1839;1896;2487;2876;2911;3005;3071;4038	2826;2901;3717;4235;4288;4289;4522;4604;4605;5912	3499;3607;4619;5186;5248;5249;5578;5677;5678;7241	3499;3607;4619;5186;5248;5578;5678;7241
A0A140NEZ7	A0A140NEZ7	tr|A0A140NEZ7|A0A140NEZ7_ECOBD Nucleoside-specific channel-forming protein Tsx OS=Escherichia coli (strain B / BL21-DE3) OX=469008 GN=ECBD_3250 PE=3 SV=1	1	3	3	18.7	18.7	33.589	294	294	0	40.535	NaN	NaN	NaN	0	0	Median	230250000	230250000	0				784	2933;3586;4294	True;True;True	3011;3680;4398	4531;5438;6401;6402	5587;6674;7821;7822	5587;6674;7821
A0A140N8Q6	A0A140N8Q6	tr|A0A140N8Q6|A0A140N8Q6_ECOBD 2-dehydro-3-deoxyphosphooctonate aldolase OS=Escherichia coli (strain B / BL21-DE3) OX=469008 GN=kdsA PE=3 SV=1	1	9	9	42.6	42.6	30.832	284	284	0	40.112	NaN	NaN	NaN	0	0	Median	1582100000	1582100000	0				345	182;220;1585;1788;1913;2352;3186;3515;4031	True;True;True;True;True;True;True;True;True	187;226;1615;1827;1956;2407;3272;3608;4134	320;321;366;2436;2809;2810;2978;2979;3615;3616;4924;4925;5357;6030	406;407;408;458;3008;3476;3477;3478;3696;3697;4491;4492;6091;6092;6581;7370;7371	408;458;3008;3478;3696;4492;6092;6581;7371
A0A140N6N3	A0A140N6N3	tr|A0A140N6N3|A0A140N6N3_ECOBD Phosphoribosylaminoimidazole-succinocarboxamide synthase OS=Escherichia coli (strain B / BL21-DE3) OX=469008 GN=purC PE=3 SV=1	1	3	3	18.1	18.1	26.995	237	237	0	40.011	NaN	NaN	NaN	0	0	Median	194620000	194620000	0				172	2129;3150;3652	True;True;True	2178;3236;3746	3318;4873;5542	4145;6032;6824	4145;6032;6824
A0A140N4Y5	A0A140N4Y5	tr|A0A140N4Y5|A0A140N4Y5_ECOBD Aspartate-semialdehyde dehydrogenase OS=Escherichia coli (strain B / BL21-DE3) OX=469008 GN=asd PE=3 SV=1	1	7	7	24.8	24.8	40.017	367	367	0	39.867	NaN	NaN	NaN	0	0	Median	447390000	447390000	0				66	994;1017;1568;1949;3062;4099;4100	True;True;True;True;True;True;True	1013;1036;1597;1993;3147;4202;4203	1418;1419;1444;2416;3034;3035;4772;6125;6126	1695;1696;1722;2984;3768;3769;5923;7491;7492	1695;1722;2984;3768;5923;7491;7492
A0A140N9Q3	A0A140N9Q3	tr|A0A140N9Q3|A0A140N9Q3_ECOBD GMP synthase [glutamine-hydrolyzing] OS=Escherichia coli (strain B / BL21-DE3) OX=469008 GN=guaA PE=3 SV=1	1	6	6	21	21	58.679	525	525	0	39.637	NaN	NaN	NaN	0	0	Median	349090000	349090000	0				427	513;629;663;1374;1718;2547	True;True;True;True;True;True	525;642;677;1397;1756;2606	761;930;995;2130;2642;3891	932;1137;1222;2633;3262;4807	932;1137;1222;2633;3262;4807
A0A140N7C1	A0A140N7C1	tr|A0A140N7C1|A0A140N7C1_ECOBD Tryptophan--tRNA ligase OS=Escherichia coli (strain B / BL21-DE3) OX=469008 GN=trpS PE=3 SV=1	1	3	3	15.9	15.9	37.437	334	334	0	39.549	NaN	NaN	NaN	0	0	Median	177330000	177330000	0				230	538;1444;3173	True;True;True	551;1468;3259	807;2219;4905	1000;2746;6071	1000;2746;6071
A0A140NDD7	A0A140NDD7	tr|A0A140NDD7|A0A140NDD7_ECOBD Sulfatase OS=Escherichia coli (strain B / BL21-DE3) OX=469008 GN=ECBD_4069 PE=4 SV=1	1	3	3	7.5	7.5	66.569	577	577	0	39.272	NaN	NaN	NaN	0	0	Median	26498000	26498000	0				683	632;2778;2920	True;True;True	646;2841;2998	935;4196;4515	1145;5142;5570	1145;5142;5570
A0A140NDZ1	A0A140NDZ1	tr|A0A140NDZ1|A0A140NDZ1_ECOBD Pyruvate dehydrogenase [ubiquinone] OS=Escherichia coli (strain B / BL21-DE3) OX=469008 GN=poxB PE=3 SV=1	1	6	6	13.1	13.1	62.025	572	572	0	39.19	NaN	NaN	NaN	0	0	Median	381740000	381740000	0				728	166;317;1459;1909;2086;2214	True;True;True;True;True;True	170;324;1484;1952;2133;2267	298;299;501;2240;2973;3260;3443	383;384;627;2769;3689;4078;4079;4298	383;627;2769;3689;4078;4298
A0A140NFV0	A0A140NFV0	tr|A0A140NFV0|A0A140NFV0_ECOBD Transposase IS4 family protein OS=Escherichia coli (strain B / BL21-DE3) OX=469008 GN=ECBD_0970 PE=3 SV=1	1	5	5	15.1	15.1	40.908	370	370	0	39.131	NaN	NaN	NaN	0	0	Median	149810000	149810000	0				836	1163;1181;2690;3356;3376	True;True;True;True;True	1184;1202;2752;3445;3465	1740;1764;4086;5166;5189	2171;2198;5025;5026;6364;6388	2171;2198;5026;6364;6388
A0A140N5D7	A0A140N5D7	tr|A0A140N5D7|A0A140N5D7_ECOBD 50S ribosomal protein L21 OS=Escherichia coli (strain B / BL21-DE3) OX=469008 GN=rplU PE=3 SV=1	1	3	3	29.1	29.1	11.564	103	103	0	38.95	NaN	NaN	NaN	1	0	Median	3878800000	3843400000	35465000				92	109;1875;2908	True;True;True	111;1917;2986	213;2925;4500	277;3633;5552;5553	277;3633;5552
A0A140N6W9	A0A140N6W9	tr|A0A140N6W9|A0A140N6W9_ECOBD Alanine--tRNA ligase OS=Escherichia coli (strain B / BL21-DE3) OX=469008 GN=alaS PE=3 SV=1	1	10	10	13.7	13.7	96.03	876	876	0	38.663	NaN	NaN	NaN	0	0	Median	1005900000	1005900000	0				188	507;1715;1737;2627;2629;2700;3492;3516;3783;4047	True;True;True;True;True;True;True;True;True;True	519;1753;1775;2687;2689;2762;3585;3609;3881;4150	755;2639;2720;2721;4005;4007;4099;5333;5358;5702;5703;6048	926;3259;3366;3367;4937;4939;5041;6556;6582;7001;7002;7390	926;3259;3367;4937;4939;5041;6556;6582;7002;7390
A0A140N2U8	A0A140N2U8	tr|A0A140N2U8|A0A140N2U8_ECOBD Glycine--tRNA ligase beta subunit OS=Escherichia coli (strain B / BL21-DE3) OX=469008 GN=glyS PE=3 SV=1	1	10	10	17.3	17.3	76.812	689	689	0	38.572	NaN	NaN	NaN	1	0	Median	1142900000	1088400000	54511000				11	37;1295;2202;2605;3012;3226;3249;3552;3666;3860	True;True;True;True;True;True;True;True;True;True	39;1316;2255;2665;3091;3312;3335;3646;3760;3958	53;1941;1942;3427;3979;4628;4988;5017;5401;5557;5815	59;2401;2402;4278;4908;5705;5706;6157;6187;6630;6842;7127	59;2401;4278;4908;5706;6157;6187;6630;6842;7127
A0A140N6T7	A0A140N6T7	tr|A0A140N6T7|A0A140N6T7_ECOBD 50S ribosomal protein L19 OS=Escherichia coli (strain B / BL21-DE3) OX=469008 GN=rplS PE=3 SV=1	1	8	8	67.8	67.8	13.133	115	115	0	38.552	NaN	NaN	NaN	1	0	Median	5146800000	5030600000	116210000				182	1530;2128;2581;3091;3124;3230;3774;4124	True;True;True;True;True;True;True;True	1555;2177;2640;3177;3210;3316;3872;4227	2364;3316;3317;3929;3930;3931;3932;3933;3934;3935;3936;3937;3938;3939;3940;3941;3942;3943;3944;3945;3946;3947;3948;3949;3950;3951;3952;4808;4809;4845;4992;5691;5692;6154	2919;2920;4143;4144;4848;4849;4850;4851;4852;4853;4854;4855;4856;4857;4858;4859;4860;4861;4862;4863;4864;4865;4866;4867;4868;4869;4870;4871;4872;4873;4874;4875;4876;4877;4878;4879;4880;5961;5962;6001;6161;6990;6991;7521	2920;4143;4855;5962;6001;6161;6991;7521
A0A140NCG0	A0A140NCG0	tr|A0A140NCG0|A0A140NCG0_ECOBD Thiol peroxidase OS=Escherichia coli (strain B / BL21-DE3) OX=469008 GN=tpx PE=3 SV=1	1	1	1	10.1	10.1	17.835	168	168	0	38.453	NaN	NaN	NaN	0	0	Median	37910000	37910000	0				619	1171	TRUE	1192	1752	2184	2184
A0A140NCK8	A0A140NCK8	tr|A0A140NCK8|A0A140NCK8_ECOBD Aconitate hydratase OS=Escherichia coli (strain B / BL21-DE3) OX=469008 GN=ECBD_2343 PE=3 SV=1	1	9	9	13.5	13.5	97.646	891	891	0	38.283	NaN	NaN	NaN	0	0	Median	393580000	393580000	0				628	512;1212;1348;1629;2013;2641;3211;3916;3924	True;True;True;True;True;True;True;True;True	524;1233;1369;1660;2059;2702;3297;4016;4024	760;1799;2013;2491;3121;4023;4024;4968;5887;5895	931;2236;2491;3066;3879;4955;4956;6136;7214;7223	931;2236;2491;3066;3879;4955;6136;7214;7223
A0A140N7U0	A0A140N7U0	tr|A0A140N7U0|A0A140N7U0_ECOBD Transport-associated OS=Escherichia coli (strain B / BL21-DE3) OX=469008 GN=ECBD_0590 PE=4 SV=1	1	2	2	15.2	15.2	20.028	191	191	0	37.365	NaN	NaN	NaN	0	0	Median	250730000	250730000	0				276	3441;3922	True;True	3532;4022	5268;5893	6479;7221	6479;7221
A0A140NFJ8	A0A140NFJ8	tr|A0A140NFJ8|A0A140NFJ8_ECOBD ABC transporter related OS=Escherichia coli (strain B / BL21-DE3) OX=469008 GN=ECBD_3492 PE=4 SV=1	1	6	6	25.3	25.3	34.647	308	308	0	37.077	NaN	NaN	NaN	1	0	Median	639770000	627900000	11875000				821	1052;2255;2287;2483;3391;3428	True;True;True;True;True;True	1072;2309;2341;2539;3482;3519	1491;1492;3488;3536;3807;3808;5210;5251	1775;1776;4348;4400;4713;4714;6410;6457	1776;4348;4400;4713;6410;6457
A0A140NAB7	A0A140NAB7	tr|A0A140NAB7|A0A140NAB7_ECOBD Glutamine--tRNA ligase OS=Escherichia coli (strain B / BL21-DE3) OX=469008 GN=glnS PE=1 SV=1	1	3	3	8.5	8.5	63.477	554	554	0	36.313	NaN	NaN	NaN	0	0	Median	224000000	224000000	0				465	1519;1648;2740	True;True;True	1544;1682;2802	2349;2538;4147	2903;3133;5091	2903;3133;5091
A0A140N4N4	A0A140N4N4	tr|A0A140N4N4|A0A140N4N4_ECOBD Peptidase B OS=Escherichia coli (strain B / BL21-DE3) OX=469008 GN=pepB PE=3 SV=1	1	2	2	5.2	5.2	46.21	427	427	0	36.189	NaN	NaN	NaN	0	0	Median	98729000	98729000	0				58	2453;2532	True;True	2509;2589	3741;3866	4645;4779	4645;4779
A0A140NCP4	A0A140NCP4	tr|A0A140NCP4|A0A140NCP4_ECOBD Transcription-repair-coupling factor OS=Escherichia coli (strain B / BL21-DE3) OX=469008 GN=mfd PE=3 SV=1	1	12	12	13.4	13.4	131.82	1164	1164	0	35.722	NaN	NaN	NaN	0	0	Median	326310000	326310000	0				635	29;45;77;394;711;823;1757;2755;3001;3225;3601;4023	True;True;True;True;True;True;True;True;True;True;True;True	31;47;79;403;725;839;1795;2817;3080;3311;3695;4126	42;66;162;616;1048;1192;2752;4164;4616;4987;5461;6018;6019	48;75;215;767;1276;1434;3401;5108;5692;6156;6707;7358;7359	48;75;215;767;1276;1434;3401;5108;5692;6156;6707;7359
A0A140N8D7	A0A140N8D7	tr|A0A140N8D7|A0A140N8D7_ECOBD Phosphomethylpyrimidine kinase OS=Escherichia coli (strain B / BL21-DE3) OX=469008 GN=ECBD_1554 PE=4 SV=1	1	5	5	33.1	33.1	28.667	266	266	0	35.639	NaN	NaN	NaN	0	0	Median	324390000	324390000	0				314	1468;1814;3325;3454;3503	True;True;True;True;True	1493;1854;3414;3545;3596	2287;2844;5129;5284;5344	2828;3542;6313;6498;6567	2828;3542;6313;6498;6567
A0A140N3G6	A0A140N3G6	tr|A0A140N3G6|A0A140N3G6_ECOBD Small heat shock protein IbpB OS=Escherichia coli (strain B / BL21-DE3) OX=469008 GN=ibpB PE=3 SV=1	1	7	7	55.6	55.6	16.093	142	142	0	35.586	0.088569	0.62317	234.6	4	0	Leave out requantified	6541700000	6314700000	226970000				23	1759;2043;2203;2941;2947;3092;3171	True;True;True;True;True;True;True	1797;2090;2256;3019;3025;3178;3257	2754;3213;3214;3428;4540;4547;4548;4810;4901	3403;4021;4022;4023;4279;5597;5598;5599;5606;5607;5608;5609;5610;5963;5964;6064	3403;4021;4279;5597;5608;5963;6064
A0A140NBL1	A0A140NBL1	tr|A0A140NBL1|A0A140NBL1_ECOBD HAD-superfamily hydrolase, subfamily IIA OS=Escherichia coli (strain B / BL21-DE3) OX=469008 GN=ECBD_2987 PE=4 SV=1	1	4	4	22.8	22.8	27.163	250	250	0	35.558	NaN	NaN	NaN	1	0	Median	495230000	480310000	14914000				567	65;1243;1460;1544	True;True;True;True	67;1264;1485;1570	147;1836;2241;2380;2381	198;2282;2770;2936;2937;2938	198;2282;2770;2937
A0A140NHP0	A0A140NHP0	tr|A0A140NHP0|A0A140NHP0_ECOBD Branched-chain-amino-acid aminotransferase OS=Escherichia coli (strain B / BL21-DE3) OX=469008 GN=ilvE PE=3 SV=1	1	6	6	23.6	23.6	34.079	309	309	0	35.048	NaN	NaN	NaN	0	0	Median	629150000	629150000	0				886	49;648;964;1593;3435;3828	True;True;True;True;True;True	51;662;980;1623;3526;3926	74;975;976;1378;2447;5259;5260;5768;5769	86;1200;1201;1649;1650;3019;6467;6468;7077;7078	86;1201;1650;3019;6467;7078
A0A140N472	A0A140N472	tr|A0A140N472|A0A140N472_ECOBD Protein-L-isoaspartate O-methyltransferase OS=Escherichia coli (strain B / BL21-DE3) OX=469008 GN=pcm PE=3 SV=1	1	4	4	31.2	31.2	23.257	208	208	0	34.951	NaN	NaN	NaN	0	0	Median	232750000	232750000	0				36	422;3005;3270;3892	True;True;True;True	431;3084;3356;3991	645;646;4620;5051;5854	800;801;802;5696;6225;7176	802;5696;6225;7176
A0A140NC71	A0A140NC71	tr|A0A140NC71|A0A140NC71_ECOBD Glycosyl transferase, family 3-like protein OS=Escherichia coli (strain B / BL21-DE3) OX=469008 GN=ECBD_2823 PE=4 SV=1	1	6	6	22.8	22.8	35.048	320	320	0	33.86	NaN	NaN	NaN	0	0	Median	339240000	339240000	0				602	315;691;1204;2229;2343;2650	True;True;True;True;True;True	322;705;1225;2283;2398;2711	498;1027;1790;3461;3605;4034	623;1254;2227;4319;4481;4966	623;1254;2227;4319;4481;4966
A0A140N8R1	A0A140N8R1	tr|A0A140N8R1|A0A140N8R1_ECOBD Two component transcriptional regulator, winged helix family OS=Escherichia coli (strain B / BL21-DE3) OX=469008 GN=ECBD_1574 PE=4 SV=1	1	2	2	11.2	11.2	27.656	240	240	0	33.78	NaN	NaN	NaN	0	0	Median	53178000	53178000	0				347	1008;2367	True;True	1027;2422	1433;3631	1711;4507	1711;4507
A0A140NCB1	A0A140NCB1	tr|A0A140NCB1|A0A140NCB1_ECOBD Alcohol dehydrogenase zinc-binding domain protein OS=Escherichia coli (strain B / BL21-DE3) OX=469008 GN=ECBD_3982 PE=3 SV=1	1	3	3	11.6	11.6	35.171	327	327	0	33.684	NaN	NaN	NaN	0	0	Median	287160000	287160000	0				612	148;235;1550	True;True;True	151;241;1576	260;394;2390	329;499;2948	329;499;2948
A0A140NBC0	A0A140NBC0	tr|A0A140NBC0|A0A140NBC0_ECOBD DNA repair protein RadA OS=Escherichia coli (strain B / BL21-DE3) OX=469008 GN=radA PE=3 SV=1	1	8	8	21.5	21.5	49.441	460	460	0	33.273	NaN	NaN	NaN	0	0	Median	376080000	376080000	0				545	141;1091;1121;1211;2194;2624;3703;4172	True;True;True;True;True;True;True;True	143;1111;1141;1232;2247;2684;3797;4275	252;1606;1641;1798;3419;4002;5598;6237	321;1989;2031;2235;4270;4934;6888;7627	321;1989;2031;2235;4270;4934;6888;7627
A0A140N9T5	A0A140N9T5	tr|A0A140N9T5|A0A140N9T5_ECOBD NAD-dependent malic enzyme OS=Escherichia coli (strain B / BL21-DE3) OX=469008 GN=maeA PE=3 SV=1	1	6	6	12.2	12.2	63.197	565	565	0	33.067	NaN	NaN	NaN	0	0	Median	463910000	463910000	0				431	898;1644;2715;2989;3770;3868	True;True;True;True;True;True	914;1678;2777;3068;3868;3966	1298;2533;4118;4601;5687;5823	1559;3128;5062;5674;6985;7136	1559;3128;5062;5674;6985;7136
A0A140N8E8	A0A140N8E8	tr|A0A140N8E8|A0A140N8E8_ECOBD (P)ppGpp synthetase I, SpoT/RelA OS=Escherichia coli (strain B / BL21-DE3) OX=469008 GN=ECBD_0945 PE=3 SV=1	1	12	12	18.3	18.3	83.875	744	744	0	32.793	NaN	NaN	NaN	1	0	Median	894100000	876160000	17933000				318	41;76;719;792;2584;2833;3003;3448;3637;3999;4108;4147	True;True;True;True;True;True;True;True;True;True;True;True	43;78;733;808;2643;2903;3082;3539;3731;4102;4211;4250	60;61;161;1058;1151;3955;4280;4618;5277;5525;5989;6134;6135;6181	69;70;214;1286;1389;1390;4883;5240;5694;6491;6804;7327;7500;7501;7549	70;214;1286;1390;4883;5240;5694;6491;6804;7327;7500;7549
A0A140N6C1	A0A140N6C1	tr|A0A140N6C1|A0A140N6C1_ECOBD DNA gyrase subunit B OS=Escherichia coli (strain B / BL21-DE3) OX=469008 GN=gyrB PE=3 SV=1	1	6	6	8.1	8.1	89.949	804	804	0	32.755	NaN	NaN	NaN	1	0	Median	765360000	657360000	108000000				143	143;976;1012;1535;1887;2296	True;True;True;True;True;True	145;994;1031;1560;1930;2350	254;1395;1396;1438;2369;2946;3545	323;1668;1669;1716;2925;3658;4410	323;1668;1716;2925;3658;4410
A0A140NHQ0	A0A140NHQ0	tr|A0A140NHQ0|A0A140NHQ0_ECOBD Methylenetetrahydrofolate reductase OS=Escherichia coli (strain B / BL21-DE3) OX=469008 GN=ECBD_4082 PE=3 SV=1	1	7	7	26	26	33.102	296	296	0	32.297	NaN	NaN	NaN	1	0	Median	568330000	529970000	38360000				887	260;1362;1363;1707;3317;3524;3620	True;True;True;True;True;True;True	266;1384;1385;1744;3405;3406;3617;3714	423;2112;2113;2623;5116;5117;5366;5484;5485	530;2609;2610;3243;6297;6298;6592;6730;6731;6732;6733	530;2609;2610;3243;6298;6592;6731
A0A140N8X2	A0A140N8X2	tr|A0A140N8X2|A0A140N8X2_ECOBD Two component transcriptional regulator, winged helix family OS=Escherichia coli (strain B / BL21-DE3) OX=469008 GN=ECBD_2469 PE=4 SV=1	1	6	6	32.7	32.7	25.535	223	223	0	32.059	NaN	NaN	NaN	0	0	Median	441860000	441860000	0				363	1084;1599;1999;2656;3392;3960	True;True;True;True;True;True	1104;1629;2044;2717;3483;4060	1561;1562;2454;3100;4041;5211;5939	1861;1862;3026;3854;3855;4973;6411;7271	1861;3026;3855;4973;6411;7271
A0A140N7M5	A0A140N7M5	tr|A0A140N7M5|A0A140N7M5_ECOBD Acetate kinase OS=Escherichia coli (strain B / BL21-DE3) OX=469008 GN=ackA PE=3 SV=1	1	7	7	22.8	22.8	43.29	400	400	0	31.844	NaN	NaN	NaN	1	0	Median	723600000	720360000	3242900				258	369;582;1082;2378;2714;4250;4320	True;True;True;True;True;True;True	378;595;1102;2433;2776;4353;4354;4424	588;865;866;1558;1559;3649;3650;4117;6353;6354;6431	738;1060;1061;1857;1858;1859;4536;4537;5061;7771;7772;7855	738;1061;1859;4536;5061;7772;7855	57	321
A0A140NDA6	A0A140NDA6	tr|A0A140NDA6|A0A140NDA6_ECOBD Thioredoxin reductase OS=Escherichia coli (strain B / BL21-DE3) OX=469008 GN=ECBD_2707 PE=3 SV=1	1	4	4	25.9	25.9	34.623	321	321	0	31.719	NaN	NaN	NaN	0	0	Median	225010000	225010000	0				673	3554;3704;3730;4019	True;True;True;True	3648;3798;3824;4122	5403;5599;5626;6012	6632;6889;6919;7352	6632;6889;6919;7352
A0A140SS75	A0A140SS75	tr|A0A140SS75|A0A140SS75_ECOBD ATP-dependent 6-phosphofructokinase OS=Escherichia coli (strain B / BL21-DE3) OX=469008 GN=pfkA PE=3 SV=1	1	5	5	17.2	17.2	34.842	320	320	0	31.403	NaN	NaN	NaN	0	0	Median	509540000	509540000	0				906	1306;1471;1873;2035;4306	True;True;True;True;True	1327;1496;1914;1915;2082;4410	1956;1957;2290;2921;2922;2923;3201;6417	2416;2417;2832;3629;3630;3631;4008;7841	2416;2832;3630;4008;7841	107	17
A0A140N6P6	A0A140N6P6	tr|A0A140N6P6|A0A140N6P6_ECOBD 2-oxoglutarate reductase OS=Escherichia coli (strain B / BL21-DE3) OX=469008 GN=ECBD_0825 PE=3 SV=1	1	6	6	12.9	12.9	44.175	410	410	0	31.364	NaN	NaN	NaN	0	0	Median	767640000	767640000	0				175	248;285;592;1276;1389;2162	True;True;True;True;True;True	254;292;605;1297;1412;2215	408;458;878;879;1919;2149;3375	514;573;1074;1075;2378;2656;4221	514;573;1074;2378;2656;4221
A0A140N655	A0A140N655	tr|A0A140N655|A0A140N655_ECOBD Glycine betaine/L-proline ABC transporter, ATPase subunit OS=Escherichia coli (strain B / BL21-DE3) OX=469008 GN=ECBD_1042 PE=3 SV=1	1	6	6	16.5	16.5	44.162	400	400	0	30.759	0.064619	0.29792	111.44	2	0	Median	970190000	932750000	37437000				131	1606;1829;2504;3259;3499;3546	True;True;True;True;True;True	1636;1869;2561;3345;3592;3639;3640	2461;2865;3834;5029;5030;5340;5391;5392;5393;5394	3033;3566;4745;6199;6200;6563;6620;6621;6622;6623	3033;3566;4745;6200;6563;6623	29	229
A0A140NGH2	A0A140NGH2	tr|A0A140NGH2|A0A140NGH2_ECOBD Energy-dependent translational throttle protein EttA OS=Escherichia coli (strain B / BL21-DE3) OX=469008 GN=ettA PE=3 SV=1	1	8	8	21.6	21.6	62.442	555	555	0	30.447	NaN	NaN	NaN	0	0	Median	826820000	826820000	0				863	284;1186;1271;1876;2211;2285;2480;3793	True;True;True;True;True;True;True;True	291;1207;1292;1918;2264;2339;2536;3891	457;1769;1912;1913;2926;3439;3534;3771;5719	572;2204;2371;2372;3634;4294;4398;4677;7020	572;2204;2372;3634;4294;4398;4677;7020
A0A140NC35	A0A140NC35	tr|A0A140NC35|A0A140NC35_ECOBD Bifunctional aspartokinase/homoserine dehydrogenase OS=Escherichia coli (strain B / BL21-DE3) OX=469008 GN=ECBD_3616 PE=3 SV=1	1	8	8	11.1	11.1	89.05	820	820	0	30.393	NaN	NaN	NaN	0	0	Median	571250000	571250000	0				595	893;1194;1217;2193;2457;2482;3349;3754	True;True;True;True;True;True;True;True	909;1215;1238;2246;2513;2538;3438;3850	1291;1780;1804;3418;3745;3806;5158;5660	1552;2215;2241;4268;4269;4649;4712;6353;6954	1552;2215;2241;4268;4649;4712;6353;6954
A0A140NBN7	A0A140NBN7	tr|A0A140NBN7|A0A140NBN7_ECOBD Tyrosine--tRNA ligase OS=Escherichia coli (strain B / BL21-DE3) OX=469008 GN=tyrS PE=3 SV=1	1	3	3	10.4	10.4	47.54	424	424	0	30.07	NaN	NaN	NaN	1	0	Median	152260000	136790000	15470000				578	1375;1380;2704	True;True;True	1398;1403;2766	2131;2137;4103	2634;2640;2641;5046	2634;2640;5046
A0A140N7A3	A0A140N7A3	tr|A0A140N7A3|A0A140N7A3_ECOBD Lipopolysaccharide export system ATP-binding protein LptB OS=Escherichia coli (strain B / BL21-DE3) OX=469008 GN=ECBD_0541 PE=3 SV=1	1	4	4	22.8	22.8	26.8	241	241	0	30.028	NaN	NaN	NaN	0	0	Median	367130000	367130000	0				223	590;739;744;4131	True;True;True;True	603;753;758;4234	874;1079;1080;1085;6163	1070;1310;1311;1312;1317;7531	1070;1310;1317;7531

## Sheet: Peptides
Sequence	Length	Missed cleavages	Mass	Proteins	Leading razor protein	Start position	End position	Unique (Groups)	Unique (Proteins)	Charges	PEP	Score	Ratio H/L	Ratio H/L normalized	Ratio H/L variability [%]	Ratio H/L count	Ratio H/L iso-count	Ratio H/L type	Intensity	Intensity L	Intensity H	Reverse	Potential contaminant	id	Protein group IDs	Mod. peptide IDs	Evidence IDs	MS/MS IDs	Best MS/MS	Oxidation (M) site IDs	MS/MS Count
AQISVTNSDGVTSNGYDFQLLTGK	24	0	2514.22	γCGTase	γCGTase	551	574	yes	yes	2;3	3.5497e-111	266.23	NaN	NaN	NaN	0		Median	188180000	78614000	109570000			405	922	413	578;579;580;581;582;583;584	701;702;703;704;705;706;707	701		7
ASNATNDLSNVNYAEEVIYHIVTDR	25	0	2807.34	γCGTase	γCGTase	2	26	yes	yes	2;3	0	549.76	21.235	199.83	81.002	2		Median	6929500000	278300000	6651200000			436	922	444	619;620	747;748	747		2
AVAYGSTK	8	0	795.413	γCGTase	γCGTase	395	402	yes	yes	2	1.3733e-06	125.25	NaN	NaN	NaN	0		Median	29124000000	29124000000	0			484	922	494	680	818;819	818		2
AVAYGSTKER	10	1	1080.56	γCGTase	γCGTase	395	404	yes	yes	2	5.9582e-17	147.24	NaN	NaN	NaN	0		Median	162480000	162480000	0			485	922	495	681	820	820		1
DGDPDNNPQGQLFSNGCSDLTK	22	0	2378.01	γCGTase	γCGTase	29	50	yes	yes	2;3	4.1655e-20	134.81	0.16209	0.90918	NaN	1		Median	702110000	656970000	45148000			618	922	628	852;853	1009;1010;1011;1012;1013	1012		5
DTKIDVLTWDDETIVITLPETLGGK	25	1	2771.45	γCGTase	γCGTase	526	550	yes	yes	2	7.3077e-13	113.47	NaN	NaN	NaN	0		Median	25312000	25312000	0			723	922	733	992;993	1170;1171	1170		2
ENGTVDSFLLGPGEVSVWQHISESGSAPVIGQVGPPMGK	39	0	3961.95	γCGTase	γCGTase	465	503	yes	yes	3;4;5	4.0583e-50	195.17	0.15356	0.90374	NaN	1		Median	1126500000	1093300000	33182000			1013	922	1028;1029	1361;1362;1363;1364;1365;1366	1577;1578;1579;1580;1581;1582;1583	1577	97	7
ERWINDDVLIYER	13	1	1719.86	γCGTase	γCGTase	403	415	yes	yes	2;3	1.2434e-40	198.14	0.034656	0.42859	5.0755	2		Median	5486900000	5313000000	173870000			1043	922	1059	1422;1423;1424;1425;1426;1427;1428;1429;1430;1431;1432;1433	1653;1654;1655;1656;1657;1658;1659;1660;1661;1662;1663;1664;1665;1666;1667	1657		15
ESIQLWLDTGIDGIR	15	0	1714.89	γCGTase	γCGTase	206	220	yes	yes	2;3	5.5386e-131	347.7	0.20906	3.1235	80.35	7		Plateau	7675300000	5494600000	2180700000			1053	922	1069	1445;1446;1447;1448;1449;1450;1451;1452;1453;1454;1455;1456;1457;1458;1459;1460;1461;1462;1463;1464;1465;1466;1467	1680;1681;1682;1683;1684;1685;1686;1687;1688;1689;1690;1691;1692;1693;1694;1695;1696;1697;1698;1699;1700;1701;1702;1703;1704;1705;1706;1707;1708;1709;1710;1711;1712;1713;1714;1715;1716;1717;1718;1719;1720;1721;1722;1723;1724;1725;1726;1727;1728;1729;1730;1731;1732;1733;1734;1735;1736;1737;1738;1739;1740;1741;1742;1743;1744;1745;1746;1747;1748;1749;1750;1751;1752;1753;1754;1755;1756;1757;1758;1759…	1694		99
ESIQLWLDTGIDGIRVDAVK	20	1	2227.18	γCGTase	γCGTase	206	225	yes	yes	2;3;4	4.3996e-137	288.41	0.018228	0.23292	NaN	1		Median	3919700000	3884900000	34754000			1054	922	1070	1468;1469;1470;1471;1472;1473;1474;1475;1476;1477;1478;1479	1779;1780;1781;1782;1783;1784;1785;1786;1787;1788;1789;1790;1791;1792;1793;1794;1795	1784		17
FIIVDGNGNVTWESGGNHNYR	21	0	2348.09	γCGTase	γCGTase	641	661	yes	yes	2;3;4	0	444.58	0.21906	1.3159	NaN	1		Median	3883800000	2796700000	1087100000			1212	922	1228	1670;1671;1672;1673;1674;1675;1676;1677;1678;1679;1680;1681;1682;1683;1684;1685;1686;1687;1688;1689;1690;1691;1692;1693;1694;1695;1696;1697;1698;1699;1700;1701;1702;1703;1704;1705;1706;1707	2019;2020;2021;2022;2023;2024;2025;2026;2027;2028;2029;2030;2031;2032;2033;2034;2035;2036;2037;2038;2039;2040;2041;2042;2043;2044;2045;2046;2047;2048;2049;2050;2051;2052;2053;2054;2055;2056;2057;2058;2059;2060;2061	2025		43
FKDGDPDNNPQGQLFSNGCSDLTK	24	1	2653.17	γCGTase	γCGTase	27	50	yes	yes	2;3	1.2964e-63	200.39	0.16645	0.98349	NaN	1		Median	711180000	622090000	89096000			1221	922	1237	1720;1721	2076;2077;2078;2079	2079		4
FTVEGR	6	0	707.36	γCGTase	γCGTase	324	329	yes	yes	1;2	0.0098289	89.703	0.39666	6.6372	NaN	1		Median	25836000000	22568000000	3268600000			1300	922	1316	1818;1819;1820;1821;1822	2190;2191;2192;2193;2194;2195;2196;2197	2197		7
FTVEGRDTR	9	1	1079.54	γCGTase	γCGTase	324	332	yes	yes	2;3	0.0013563	84.083	0.26863	1.5746	2.4719	2		Median	1140800000	928280000	212470000			1301	922	1317	1823;1824;1825	2198;2199;2200	2200		3
GDPGNR	6	0	614.277	γCGTase	γCGTase	362	367	yes	yes	2	0.024576	58.661	0.58527	0.75763	NaN	1		Median	9717600	6345200	3372400			1372	922	1391	1924	2324	2324		1
GTMHDIYDMLASTQLDYER	19	0	2258	γCGTase	γCGTase	290	308	yes	yes	2;3	5.0922e-104	259.68	0.37139	1.4811	NaN	1		Median	210010000	167010000	43003000			1581	922	1607	2184;2185	2626;2627	2627		2
GTMHDIYDMLASTQLDYERPQDQVTFIDNHDIDR	34	1	4051.83	γCGTase	γCGTase	290	323	yes	yes	3;4;5;6	1.7352e-258	384.65	0.60244	12.593	80.692	8		Linear	14210000000	9832500000	4377300000			1582	922	1608;1609;1610	2186;2187;2188;2189;2190;2191;2192;2193;2194;2195;2196;2197;2198;2199;2200;2201;2202;2203;2204;2205;2206;2207;2208	2628;2629;2630;2631;2632;2633;2634;2635;2636;2637;2638;2639;2640;2641;2642;2643;2644;2645;2646;2647;2648;2649;2650;2651;2652;2653;2654;2655;2656;2657;2658;2659;2660;2661;2662;2663;2664	2655	98;99	36
GVPAIYYGTENYMTGK	16	0	1762.82	γCGTase	γCGTase	346	361	yes	yes	2;3	5.006e-30	182.08	0.40477	2.9567	91.816	8		Median	6064300000	4747900000	1316400000			1607	922	1636;1637	2239;2240;2241;2242;2243;2244;2245;2246;2247;2248;2249;2250;2251;2252	2701;2702;2703;2704;2705;2706;2707;2708;2709;2710;2711;2712;2713;2714;2715;2716;2717;2718;2719;2720;2721;2722	2704	100	21
HMPLGWQK	8	0	995.501	γCGTase	γCGTase	226	233	yes	yes	2;3	1.5697e-06	110.61	0.1249	0.6722	125.88	4		Median	2213200000	2064400000	148760000			1661	922	1691;1692	2316;2317;2318;2319;2320;2321;2322	2800;2801;2802;2803;2804;2805;2806	2805	101	6
IDVLTWDDETIVITLPETLGGK	22	0	2427.28	γCGTase	γCGTase	529	550	yes	yes	3	1.8971e-29	170.38	0.28341	1.6879	NaN	1		Median	335780000	260280000	75499000			1744	922	1775	2428;2429	2926;2927;2928;2929;2930;2931;2932;2933;2934;2935;2936;2937;2938;2939;2940;2941;2942;2943;2944;2945;2946;2947;2948;2949;2950;2951	2930		26
ISGSGFGSEPGTVYFR	16	0	1659.79	γCGTase	γCGTase	510	525	yes	yes	2;3	7.6126e-66	191.26	0.22956	1.4094	63.221	9		Median	54340000000	43388000000	10952000000			1964	922	2002	2727;2728;2729;2730;2731;2732;2733;2734;2735;2736;2737;2738;2739	3292;3293;3294;3295;3296;3297;3298;3299;3300;3301;3302;3303;3304;3305;3306;3307;3308;3309;3310;3311;3312;3313;3314;3315;3316;3317;3318;3319;3320;3321;3322;3323;3324;3325;3326;3327;3328	3319		37
ISGSGFGSEPGTVYFRDTK	19	1	2003.96	γCGTase	γCGTase	510	528	yes	yes	3	0.0027986	75.215	0.015508	0.090727	NaN	1		Median	499580000	486140000	13432000			1965	922	2003	2740	3329;3330	3330		2
KMMESFDQTTTAYQVIQK	18	1	2148.02	γCGTase	γCGTase	368	385	yes	yes	2;3	3.5374e-14	176.19	0.3746	1.7179	75.305	6		Median	3403600000	2887200000	516350000			2072	922	2114;2115;2116	2877;2878;2879;2880;2881;2882;2883;2884	3488;3489;3490;3491;3492;3493;3494;3495;3496;3497;3498;3499;3500;3501;3502;3503;3504	3501	102;103	17
KTNPFFGDFDDFSR	14	1	1691.76	γCGTase	γCGTase	106	119	yes	yes	2;3	2.3612e-30	168.76	0.31122	2.6694	18.377	2		Median	2752500000	2203800000	548660000			2084	922	2128	2899;2900;2901;2902	3519;3520;3521;3522;3523;3524;3525;3526	3520		8
LAPLRQENK	9	1	1067.61	γCGTase	γCGTase	386	394	yes	yes	2;3	1.656e-10	113.71	0.022718	0.37274	102.73	2		Median	20276000000	19941000000	334300000			2140	922	2185	2976;2977;2978	3609;3610;3611;3612;3613;3614	3612		6
LIETAHAHDIK	11	0	1246.67	γCGTase	γCGTase	120	130	yes	yes	2;3;4	4.8051e-15	163.38	0.18627	3.3401	82.358	3		Plateau	28358000000	24977000000	3380600000			2337	922	2385	3230;3231;3232;3233	3904;3905;3906;3907;3908;3909;3910;3911;3912;3913;3914;3915;3916;3917;3918;3919	3911		16
MMESFDQTTTAYQVIQK	17	0	2019.93	γCGTase	γCGTase	369	385	yes	yes	2;3	1.5921e-130	345.84	0.18603	1.7916	128.6	25		Plateau	25110000000	21263000000	3847000000			2777	922	2839;2840;2841	3824;3825;3826;3827;3828;3829;3830;3831;3832;3833;3834;3835;3836;3837;3838;3839;3840;3841;3842;3843;3844;3845;3846;3847;3848;3849;3850;3851;3852;3853;3854;3855;3856;3857;3858;3859;3860;3861;3862;3863;3864;3865;3866;3867;3868;3869;3870;3871;3872;3873;3874;3875;3876;3877;3878;3879;3880;3881;3882;3883;3884;3885;3886;3887;3888;3889;3890;3891;3892;3893;3894;3895;3896;3897;3898;3899;3900;3901;3902;3903…	4569;4570;4571;4572;4573;4574;4575;4576;4577;4578;4579;4580;4581;4582;4583;4584;4585;4586;4587;4588;4589;4590;4591;4592;4593;4594;4595;4596;4597;4598;4599;4600;4601;4602;4603;4604;4605;4606;4607;4608;4609;4610;4611;4612;4613;4614;4615;4616;4617;4618;4619;4620;4621;4622;4623;4624;4625;4626;4627;4628;4629;4630;4631;4632;4633;4634;4635;4636;4637;4638;4639;4640;4641;4642;4643;4644;4645;4646;4647;4648…	4643	102;103	186
NLYDLASLNQQHSFIDK	17	0	2004.99	γCGTase	γCGTase	186	202	yes	yes	2	1.4569e-28	162.94	NaN	NaN	NaN	0		Median	54628000	54628000	0			2941	922	3012	4150	5006;5007	5006		2
SFNGDYLLVAINK	13	0	1452.76	γCGTase	γCGTase	416	428	yes	yes	2;3	4.1114e-23	192.3	0.14383	0.56382	25.346	3		Median	1028000000	895880000	132150000			3233	922	3310	4539;4540;4541;4542	5447;5448;5449;5450;5451;5452	5449		5
TNPFFGDFDDFSR	13	0	1563.66	γCGTase	γCGTase	107	119	yes	yes	2	7.3025e-97	267.24	0.48151	5.3058	58.952	3		Plateau	6587600000	5398100000	1189400000			3495	922	3576	4852;4853;4854;4855;4856	5816;5817;5818;5819;5820;5821;5822;5823;5824;5825;5826;5827	5820		12
TTDIGLAFLLTSR	13	0	1406.78	γCGTase	γCGTase	333	345	yes	yes	1;2;3	2.2931e-88	254.19	0.34723	1.0023	44.502	5		Median	12235000000	11929000000	305220000			3532	922	3613	4904;4905;4906;4907;4908;4909;4910;4911;4912;4913;4914;4915;4916;4917;4918;4919;4920;4921;4922	5880;5881;5882;5883;5884;5885;5886;5887;5888;5889;5890;5891;5892;5893;5894;5895;5896;5897;5898;5899;5900;5901;5902;5903;5904;5905;5906;5907;5908;5909;5910;5911;5912;5913;5914;5915;5916;5917;5918;5919;5920;5921;5922;5923;5924;5925;5926	5886		46
VDAVKHMPLGWQK	13	1	1507.8	γCGTase	γCGTase	221	233	yes	yes	4	0.052098	24.935	NaN	NaN	NaN	0		Median	29180000	29180000	0			3623	922	3704	5023	6044	6044		1
VTSGSTDTVR	10	0	1021.5	γCGTase	γCGTase	662	671	yes	yes	2;3	6.1168e-16	148.52	0.2281	0.57618	70.194	5		Median	658450000	535460000	123000000			3966	922	4056	5468;5469;5470;5471;5472;5473;5474	6533;6534;6535;6536;6537;6538;6539;6540	6538		8
WINDDVLIYER	11	0	1434.71	γCGTase	γCGTase	405	415	yes	yes	2;3	1.8301e-15	146.11	0.25368	3.8538	26.335	3		Plateau	59200000000	56073000000	3126800000			4057	922	4147	5585;5586;5587;5588;5589;5590;5591;5592;5593;5594;5595;5596;5597;5598;5599;5600;5601;5602;5603;5604;5605;5606;5607;5608;5609;5610;5611;5612	6663;6664;6665;6666;6667;6668;6669;6670;6671;6672;6673;6674;6675;6676;6677;6678;6679;6680;6681;6682;6683;6684;6685;6686;6687;6688;6689;6690;6691;6692;6693;6694;6695;6696;6697;6698;6699;6700;6701;6702;6703;6704;6705;6706;6707;6708;6709;6710;6711;6712;6713;6714;6715	6675		53
YAQVAQDVLR	10	0	1161.61	γCGTase	γCGTase	277	286	yes	yes	2	7.8413e-23	163.32	0.26397	1.5175	68.779	3		Median	36584000000	36318000000	265740000			4100	922	4190	5664;5665;5666;5667;5668	6777;6778;6779;6780;6781;6782;6783;6784;6785;6786;6787;6788;6789	6779		12
AAPANYGNAR	10	0	1003.48	γγCGTasePhaC	γCGTasePhaC	1255	1264	yes	yes	1;2;3	1.8386e-27	182.13	0.011357	0.14462	26.908	2		Median	9916000000	9806600000	109350000			48	925	50	69;70;71;72;73	80;81;82;83;84;85	81		6
AEATGPLHDR	10	0	1065.52	γγCGTasePhaC	γCGTasePhaC	782	791	yes	yes	2;3	2.8254e-36	187.22	0.017827	0.26896	NaN	1		Median	25834000000	25732000000	102340000			88	925	90	174;175;176;177;178	231;232;233;234;235;236;237	232		7
AEATGPLHDRR	11	1	1221.62	γγCGTasePhaC	γCGTasePhaC	782	792	yes	yes	1;2;3;4	7.9799e-76	253.91	0.018766	0.34595	NaN	1		Median	60927000000	60628000000	298770000			89	925	91	179;180;181;182;183;184;185;186;187	238;239;240;241;242;243;244;245;246;247;248;249	238		12
AGVRNMMEDLTR	12	1	1391.66	γγCGTasePhaC	γCGTasePhaC	872	883	yes	yes	3	0.0030068	56.139	NaN	NaN	NaN	0		Median	13994000	13994000	0			196	925	201	334	424	424		1
AIEPAPGR	8	0	809.44	γγCGTasePhaC	γCGTasePhaC	1267	1274	yes	yes	2	4.0458e-07	122.79	NaN	NaN	NaN	0		Median	44201000000	44201000000	0			224	925	229	367;368;369;370	458;459;460;461;462;463;464;465	459		8
AIEVAR	6	0	657.381	γγCGTasePhaC	γCGTasePhaC	991	996	yes	yes	1;2	3.1874e-08	131.65	0.011064	0.21389	NaN	1		Median	43521000000	43159000000	361460000			225	925	230	371;372;373;374;375	466;467;468;469;470;471;472;473	472		8
ALTELADAVEADAK	14	0	1415.71	γγCGTasePhaC	γCGTasePhaC	817	830	yes	yes	2;3	7.5451e-140	310.27	0.017962	0.21889	NaN	1		Median	37633000000	37601000000	31769000			341	925	349	525;526;527;528;529;530;531;532;533;534;535;536;537;538;539;540;541;542;543;544;545;546;547;548;549	653;654;655;656;657;658;659;660;661;662;663;664;665;666;667;668;669;670;671;672;673;674;675;676;677;678;679;680;681;682;683;684;685;686;687;688;689;690;691;692;693;694;695;696	662		44
ALTELADAVEADAKTR	16	1	1672.86	γγCGTasePhaC	γCGTasePhaC	817	832	yes	yes	2;3	7.6291e-121	300.27	NaN	NaN	NaN	0		Median	397380000	397380000	0			342	925	350	550;551	697;698	698		2
AQISVTNSDGVTSNGYDFQLLTGK	24	0	2514.22	γγCGTasePhaC	γCGTasePhaC	551	574	yes	yes	2;3	1.9654e-101	266.23	NaN	NaN	NaN	0		Median	188180000	78614000	109570000			415	925	423	631;632;633;634;635;636;637	787;788;789;790;791;792;793	787		7
ASNATNDLSNVNYAEEVIYHIVTDR	25	0	2807.34	γγCGTasePhaC	γCGTasePhaC	2	26	yes	yes	2;3	0	549.76	21.235	199.83	81.002	2		Median	6929500000	278300000	6651200000			446	925	454	672;673	833;834	833		2
AVAYGSTK	8	0	795.413	γγCGTasePhaC	γCGTasePhaC	395	402	yes	yes	2	3.4672e-07	125.25	NaN	NaN	NaN	0		Median	29124000000	29124000000	0			493	925	503	732	903;904	903		2
AVAYGSTKER	10	1	1080.56	γγCGTasePhaC	γCGTasePhaC	395	404	yes	yes	2	1.0976e-13	147.24	NaN	NaN	NaN	0		Median	162480000	162480000	0			494	925	504	733	905	905		1
DFSALWQAMAEGK	13	0	1452.67	γγCGTasePhaC	γCGTasePhaC	769	781	yes	yes	2	1.2325e-32	180.97	NaN	NaN	NaN	0		Median	3429000000	3429000000	0			621	925	632;633	897;898;899	1089;1090;1091;1092;1093;1094	1091	109	6
DGDPDNNPQGQLFSNGCSDLTK	22	0	2378.01	γγCGTasePhaC	γCGTasePhaC	29	50	yes	yes	2;3	1.8181e-15	134.81	0.16209	0.90918	NaN	1		Median	702110000	656970000	45148000			627	925	639	907;908	1102;1103;1104;1105;1106	1105		5
DISGQDK	7	0	761.356	γγCGTasePhaC	γCGTasePhaC	997	1003	yes	yes	2	0.010644	79.469	NaN	NaN	NaN	0		Median	1925100000	1925100000	0			672	925	684	982	1194	1194		1
DISGQDKINVLGFCVGGTIVSTALAVLAAR	30	1	3044.63	γγCGTasePhaC	γCGTasePhaC	997	1026	yes	yes	2	6.8754e-24	156.92	NaN	NaN	NaN	0		Median	2494700	2494700	0			673	925	685	983	1195	1195		1
DTKIDVLTWDDETIVITLPETLGGK	25	1	2771.45	γγCGTasePhaC	γCGTasePhaC	526	550	yes	yes	2	2.0669e-09	113.47	NaN	NaN	NaN	0		Median	25312000	25312000	0			738	925	750	1054;1055	1271;1272	1271		2
EATLGGGAGAPCALLR	16	0	1512.77	γγCGTasePhaC	γCGTasePhaC	1062	1077	yes	yes	2;3	3.0643e-103	276.95	NaN	NaN	NaN	0		Median	33719000000	33719000000	0			824	925	838	1171;1172;1173;1174;1175;1176;1177;1178;1179;1180;1181;1182;1183;1184	1400;1401;1402;1403;1404;1405;1406;1407;1408;1409;1410;1411;1412;1413;1414;1415;1416;1417;1418;1419;1420;1421;1422;1423	1405		24
EDHIVPWTAAYASTALLANK	20	0	2170.11	γγCGTasePhaC	γCGTasePhaC	1170	1189	yes	yes	2;3	3.3156e-06	95.854	NaN	NaN	NaN	0		Median	52162000	52162000	0			832	925	846	1194;1195;1196	1433;1434;1435	1434		3
EDHIVPWTAAYASTALLANKLR	22	1	2439.29	γγCGTasePhaC	γCGTasePhaC	1170	1191	yes	yes	2	1.3395e-21	141.85	NaN	NaN	NaN	0		Median	85174000	85174000	0			833	925	847	1197	1436	1436		1
ENGTVDSFLLGPGEVSVWQHISESGSAPVIGQVGPPMGK	39	0	3961.95	γγCGTasePhaC	γCGTasePhaC	465	503	yes	yes	3;4;5	3.964e-44	195.17	0.15356	0.90374	NaN	1		Median	1126500000	1093300000	33182000			1028	925	1045;1046	1436;1437;1438;1439;1440;1441	1700;1701;1702;1703;1704;1705;1706	1700	110	7
ERWINDDVLIYER	13	1	1719.86	γγCGTasePhaC	γCGTasePhaC	403	415	yes	yes	2;3	1.8234e-35	198.14	0.034656	0.42859	5.0755	2		Median	5486900000	5313000000	173870000			1060	925	1078	1500;1501;1502;1503;1504;1505;1506;1507;1508;1509;1510;1511	1779;1780;1781;1782;1783;1784;1785;1786;1787;1788;1789;1790;1791;1792;1793	1783		15
ESIQLWLDTGIDGIR	15	0	1714.89	γγCGTasePhaC	γCGTasePhaC	206	220	yes	yes	2;3	2.106e-104	347.7	0.20906	3.1235	80.35	7		Plateau	7675300000	5494600000	2180700000			1070	925	1088	1523;1524;1525;1526;1527;1528;1529;1530;1531;1532;1533;1534;1535;1536;1537;1538;1539;1540;1541;1542;1543;1544;1545	1806;1807;1808;1809;1810;1811;1812;1813;1814;1815;1816;1817;1818;1819;1820;1821;1822;1823;1824;1825;1826;1827;1828;1829;1830;1831;1832;1833;1834;1835;1836;1837;1838;1839;1840;1841;1842;1843;1844;1845;1846;1847;1848;1849;1850;1851;1852;1853;1854;1855;1856;1857;1858;1859;1860;1861;1862;1863;1864;1865;1866;1867;1868;1869;1870;1871;1872;1873;1874;1875;1876;1877;1878;1879;1880;1881;1882;1883;1884;1885…	1820		99
ESIQLWLDTGIDGIRVDAVK	20	1	2227.18	γγCGTasePhaC	γCGTasePhaC	206	225	yes	yes	2;3;4	5.6003e-129	288.41	0.018228	0.23292	NaN	1		Median	4047600000	4012900000	34754000			1071	925	1089	1546;1547;1548;1549;1550;1551;1552;1553;1554;1555;1556;1557;1558;1559;1560;1561	1905;1906;1907;1908;1909;1910;1911;1912;1913;1914;1915;1916;1917;1918;1919;1920;1921;1922;1923;1924;1925	1910		21
FAAAFYLLNAR	11	0	1255.67	γγCGTasePhaC	γCGTasePhaC	806	816	yes	yes	2;3	7.9824e-75	242.21	0.041907	0.25494	59.982	4		Median	10845000000	10394000000	451670000			1132	925	1150	1630;1631;1632;1633;1634;1635;1636;1637;1638;1639;1640;1641;1642;1643;1644;1645;1646;1647;1648;1649;1650;1651;1652;1653;1654;1655;1656;1657	2005;2006;2007;2008;2009;2010;2011;2012;2013;2014;2015;2016;2017;2018;2019;2020;2021;2022;2023;2024;2025;2026;2027;2028;2029;2030;2031;2032;2033;2034;2035;2036;2037;2038;2039;2040;2041;2042;2043;2044;2045;2046;2047;2048;2049;2050;2051;2052;2053;2054;2055;2056;2057;2058;2059	2006		54
FAGDAWR	7	0	821.382	γγCGTasePhaC	γCGTasePhaC	793	799	yes	yes	2	2.5131e-06	128.75	NaN	NaN	NaN	0		Median	29208000000	29208000000	0			1140	925	1158	1665;1666	2067;2068;2069;2070;2071;2072	2068		6
FAISQWVDAMSPANFLATNPEAQR	24	0	2663.28	γγCGTasePhaC	γCGTasePhaC	837	860	yes	yes	2;3;4	0	540.04	0.065949	0.47142	47.995	2		Median	16350000000	16223000000	127080000			1142	925	1160;1161	1670;1671;1672;1673;1674;1675;1676;1677;1678;1679;1680;1681;1682;1683;1684;1685;1686;1687;1688;1689;1690;1691;1692	2076;2077;2078;2079;2080;2081;2082;2083;2084;2085;2086;2087;2088;2089;2090;2091;2092;2093;2094;2095;2096;2097;2098;2099;2100;2101;2102;2103;2104;2105	2085	111	30
FIIVDGNGNVTWESGGNHNYR	21	0	2348.09	γγCGTasePhaC	γCGTasePhaC	641	661	yes	yes	2;3;4	0	444.58	0.21906	1.3159	NaN	1		Median	3883800000	2796700000	1087100000			1234	925	1253	1805;1806;1807;1808;1809;1810;1811;1812;1813;1814;1815;1816;1817;1818;1819;1820;1821;1822;1823;1824;1825;1826;1827;1828;1829;1830;1831;1832;1833;1834;1835;1836;1837;1838;1839;1840;1841;1842	2239;2240;2241;2242;2243;2244;2245;2246;2247;2248;2249;2250;2251;2252;2253;2254;2255;2256;2257;2258;2259;2260;2261;2262;2263;2264;2265;2266;2267;2268;2269;2270;2271;2272;2273;2274;2275;2276;2277;2278;2279;2280;2281	2245		43
FKDGDPDNNPQGQLFSNGCSDLTK	24	1	2653.17	γγCGTasePhaC	γCGTasePhaC	27	50	yes	yes	2;3	1.0879e-53	200.39	0.16645	0.98349	NaN	1		Median	711180000	622090000	89096000			1243	925	1262	1855;1856	2296;2297;2298;2299	2299		4
FTVEGR	6	0	707.36	γγCGTasePhaC	γCGTasePhaC	324	329	yes	yes	1;2	0.011726	89.703	0.39666	6.6372	NaN	1		Median	25836000000	22568000000	3268600000			1324	925	1343	1955;1956;1957;1958;1959	2412;2413;2414;2415;2416;2417;2418;2419	2419		7
FTVEGRDTR	9	1	1079.54	γγCGTasePhaC	γCGTasePhaC	324	332	yes	yes	2;3	0.00071653	84.083	0.26863	1.5746	2.4719	2		Median	1140800000	928280000	212470000			1325	925	1344	1960;1961;1962	2420;2421;2422;2423	2422		4
FVLGASGHIAGVINPPAK	18	0	1746.98	γγCGTasePhaC	γCGTasePhaC	1192	1209	yes	yes	2;3;4	1.0831e-71	250.13	0.11001	0.65586	29.135	3		Median	5458600000	5346100000	112540000			1339	925	1359	1983;1984;1985;1986;1987;1988;1989;1990;1991;1992;1993;1994;1995;1996;1997;1998;1999;2000;2001;2002;2003;2004;2005;2006;2007;2008;2009;2010;2011;2012;2013;2014;2015;2016;2017;2018;2019;2020;2021;2022;2023;2024;2025;2026;2027;2028;2029;2030;2031;2032;2033;2034;2035;2036;2037;2038;2039;2040;2041;2042;2043;2044;2045;2046;2047;2048;2049;2050;2051;2052;2053;2054;2055;2056;2057;2058;2059;2060;2061;2062	2451;2452;2453;2454;2455;2456;2457;2458;2459;2460;2461;2462;2463;2464;2465;2466;2467;2468;2469;2470;2471;2472;2473;2474;2475;2476;2477;2478;2479;2480;2481;2482;2483;2484;2485;2486;2487;2488;2489;2490;2491;2492;2493;2494;2495;2496;2497;2498;2499;2500;2501;2502;2503;2504;2505;2506;2507;2508;2509;2510;2511;2512;2513;2514;2515;2516;2517;2518;2519;2520;2521;2522;2523;2524;2525;2526;2527;2528;2529;2530…	2451		93
GAAASTQEGK	10	0	918.441	γγCGTasePhaC	γCGTasePhaC	697	706	yes	yes	2	9.8601e-57	226.47	NaN	NaN	NaN	0		Median	0	0	0			1362	925	1383	2092	2580	2580		1
GAAASTQEGKSQPFK	15	1	1505.75	γγCGTasePhaC	γCGTasePhaC	697	711	yes	yes	2	1.0544e-26	166.24	NaN	NaN	NaN	0		Median	40004000	40004000	0			1363	925	1384	2093	2581	2581		1
GDPGNR	6	0	614.277	γγCGTasePhaC	γCGTasePhaC	362	367	yes	yes	2	0.023915	58.661	0.58527	0.75763	NaN	1		Median	9717600	6345200	3372400			1400	925	1422	2143	2641	2641		1
GEHPAASVTLLTTLLDFADTGILDVFVDEGHVQLR	35	0	3748.93	γγCGTasePhaC	γCGTasePhaC	1027	1061	yes	yes	3	7.7122e-145	289.98	NaN	NaN	NaN	0		Median	2037800000	2020700000	17095000			1414	925	1436	2159;2160;2161;2162	2658;2659;2660;2661;2662;2663;2664;2665;2666;2667;2668;2669;2670;2671;2672	2659		15
GGGSGGGSGGGSLEATGK	18	0	1391.63	γγCGTasePhaC	γCGTasePhaC	679	696	yes	yes	2;3	1.4899e-185	356.01	0.1616	0.98112	3.5189	3		Median	2757700000	2646100000	111590000			1449	925	1472	2204;2205;2206;2207;2208;2209;2210;2211;2212;2213;2214;2215;2216;2217;2218;2219;2220;2221;2222;2223;2224;2225;2226;2227;2228;2229;2230;2231;2232;2233;2234;2235;2236;2237;2238;2239;2240	2719;2720;2721;2722;2723;2724;2725;2726;2727;2728;2729;2730;2731;2732;2733;2734;2735;2736;2737;2738;2739;2740;2741;2742;2743;2744;2745;2746;2747;2748;2749;2750;2751;2752;2753;2754;2755;2756;2757;2758;2759;2760;2761;2762;2763;2764;2765;2766	2721		48
GKISQTDESAFEVGR	15	1	1622.79	γγCGTasePhaC	γCGTasePhaC	884	898	yes	yes	2;3	2.943e-60	231.52	NaN	NaN	NaN	0		Median	77193000	77193000	0			1497	925	1520	2296;2297	2837;2838	2837		2
GLELANTFSFLR	12	0	1366.72	γγCGTasePhaC	γCGTasePhaC	1078	1089	yes	yes	2	4.2131e-66	248.73	NaN	NaN	NaN	0		Median	1759500000	1759500000	0			1510	925	1533	2313	2855	2855		1
GLELANTFSFLRPNDLVWNYVVDNYLK	27	1	3199.63	γγCGTasePhaC	γCGTasePhaC	1078	1104	yes	yes	2;4	0.00062975	72.184	NaN	NaN	NaN	0		Median	45846000	45846000	0			1511	925	1534	2314;2315;2316;2317	2856;2857;2858;2859;2860	2858		5
GNTPVPFDLLFWNGDATNLPGPWYCWYLR	29	0	3468.64	γγCGTasePhaC	γCGTasePhaC	1105	1133	yes	yes	2	1.6678e-165	316.25	NaN	NaN	NaN	0		Median	221770000	221770000	0			1562	925	1590	2383	2941	2941		1
GTMHDIYDMLASTQLDYER	19	0	2258	γγCGTasePhaC	γCGTasePhaC	290	308	yes	yes	2;3	4.8503e-95	259.68	0.37139	1.4811	NaN	1		Median	210010000	167010000	43003000			1618	925	1648	2453;2454	3017;3018	3018		2
GTMHDIYDMLASTQLDYERPQDQVTFIDNHDIDR	34	1	4051.83	γγCGTasePhaC	γCGTasePhaC	290	323	yes	yes	3;4;5;6	7.5296e-217	384.65	0.61731	10.085	67.071	9		Linear	16046000000	11306000000	4740500000			1619	925	1649;1650;1651	2455;2456;2457;2458;2459;2460;2461;2462;2463;2464;2465;2466;2467;2468;2469;2470;2471;2472;2473;2474;2475;2476;2477;2478	3019;3020;3021;3022;3023;3024;3025;3026;3027;3028;3029;3030;3031;3032;3033;3034;3035;3036;3037;3038;3039;3040;3041;3042;3043;3044;3045;3046;3047;3048;3049;3050;3051;3052;3053;3054;3055;3056;3057;3058;3059;3060;3061;3062	3053	112;113	43
GVPAIYYGTENYMTGK	16	0	1762.82	γγCGTasePhaC	γCGTasePhaC	346	361	yes	yes	2;3	1.3309e-25	180.2	0.27096	5.4532	96.24	6		Plateau	5473600000	4261700000	1211900000			1644	925	1677;1678	2509;2510;2511;2512;2513;2514;2515;2516;2517;2518;2519	3099;3100;3101;3102;3103;3104;3105;3106;3107;3108;3109;3110;3111;3112;3113;3114;3115;3116;3117	3102	114	18
HMPLGWQK	8	0	995.501	γγCGTasePhaC	γCGTasePhaC	226	233	yes	yes	2;3	6.5229e-08	110.61	0.1249	0.6722	125.88	4		Median	2456600000	2064400000	392160000			1697	925	1732;1733	2584;2585;2586;2587;2588;2589;2590;2591	3198;3199;3200;3201;3202;3203;3204;3205	3204	115	7
HVVEQGHTVFLVSWR	15	0	1792.94	γγCGTasePhaC	γCGTasePhaC	955	969	yes	yes	2;4	6.7385e-72	273.3	0.35047	1.635	64.617	3		Plateau	11079000000	11015000000	63509000			1713	925	1749	2608;2609;2610;2611;2612;2613;2614;2615;2616;2617;2618;2619;2620;2621;2622;2623;2624;2625;2626;2627;2628;2629;2630;2631;2632;2633;2634;2635;2636;2637;2638;2639;2640;2641;2642;2643;2644;2645;2646;2647;2648;2649;2650;2651;2652;2653;2654;2655;2656;2657;2658;2659;2660;2661;2662;2663;2664	3222;3223;3224;3225;3226;3227;3228;3229;3230;3231;3232;3233;3234;3235;3236;3237;3238;3239;3240;3241;3242;3243;3244;3245;3246;3247;3248;3249;3250;3251;3252;3253;3254;3255;3256;3257;3258;3259;3260;3261;3262;3263;3264;3265;3266;3267;3268;3269;3270;3271;3272;3273;3274;3275;3276;3277;3278;3279;3280;3281;3282;3283;3284;3285;3286;3287;3288;3289;3290;3291;3292;3293;3294;3295;3296	3225		74
IAPAQLGDIQQR	12	0	1308.71	γγCGTasePhaC	γCGTasePhaC	754	765	yes	yes	2;3	4.1713e-33	193.38	NaN	NaN	NaN	0		Median	52812000000	52812000000	0			1750	925	1786	2714;2715;2716;2717;2718;2719;2720;2721;2722;2723;2724;2725	3349;3350;3351;3352;3353;3354;3355;3356;3357;3358;3359;3360;3361;3362;3363;3364;3365;3366;3367;3368;3369	3359		21
IDVLTWDDETIVITLPETLGGK	22	0	2427.28	γγCGTasePhaC	γCGTasePhaC	529	550	yes	yes	3	7.5588e-25	170.38	0.28341	1.6879	NaN	1		Median	335780000	260280000	75499000			1783	925	1819	2766;2767	3421;3422;3423;3424;3425;3426;3427;3428;3429;3430;3431;3432;3433;3434;3435;3436;3437;3438;3439;3440;3441;3442;3443;3444;3445;3446	3425		26
INVLGFCVGGTIVSTALAVLAAR	23	0	2301.29	γγCGTasePhaC	γCGTasePhaC	1004	1026	yes	yes	3	3.9676e-32	168.78	NaN	NaN	NaN	0		Median	48600000	48600000	0			1965	925	2007	3020	3743;3744;3745;3746;3747;3748;3749;3750;3751;3752;3753;3754	3754		12
ISGSGFGSEPGTVYFR	16	0	1659.79	γγCGTasePhaC	γCGTasePhaC	510	525	yes	yes	2;3	6.249e-59	191.26	0.22956	1.4094	63.221	9		Median	54340000000	43388000000	10952000000			2003	925	2046	3067;3068;3069;3070;3071;3072;3073;3074;3075;3076;3077;3078;3079	3805;3806;3807;3808;3809;3810;3811;3812;3813;3814;3815;3816;3817;3818;3819;3820;3821;3822;3823;3824;3825;3826;3827;3828;3829;3830;3831;3832;3833;3834;3835;3836;3837;3838;3839;3840;3841	3832		37
ISGSGFGSEPGTVYFRDTK	19	1	2003.96	γγCGTasePhaC	γCGTasePhaC	510	528	yes	yes	3	0.0041298	75.215	0.015508	0.090727	NaN	1		Median	530140000	516710000	13432000			2004	925	2047	3080;3081	3842;3843;3844	3843		3
ISQTDESAFEVGR	13	0	1437.67	γγCGTasePhaC	γCGTasePhaC	886	898	yes	yes	1;2;3	1.8432e-42	189.72	0.58458	2.1202	NaN	1		Median	44335000000	44302000000	33058000			2010	925	2054	3089;3090;3091;3092;3093;3094;3095;3096;3097;3098;3099;3100;3101;3102;3103;3104;3105;3106;3107;3108;3109;3110;3111;3112;3113;3114;3115;3116;3117;3118;3119;3120;3121;3122;3123;3124;3125;3126;3127;3128;3129;3130;3131	3853;3854;3855;3856;3857;3858;3859;3860;3861;3862;3863;3864;3865;3866;3867;3868;3869;3870;3871;3872;3873;3874;3875;3876;3877;3878;3879;3880;3881;3882;3883;3884;3885;3886;3887;3888;3889;3890;3891;3892;3893;3894;3895;3896;3897;3898;3899;3900;3901;3902;3903;3904;3905;3906;3907;3908;3909;3910;3911;3912;3913;3914;3915;3916;3917;3918;3919	3871		67
KMMESFDQTTTAYQVIQK	18	1	2148.02	γγCGTasePhaC	γCGTasePhaC	368	385	yes	yes	2;3	8.0676e-12	176.19	0.3746	1.7179	75.305	6		Median	3403600000	2887200000	516350000			2112	925	2159;2160;2161	3260;3261;3262;3263;3264;3265;3266;3267	4068;4069;4070;4071;4072;4073;4074;4075;4076;4077;4078;4079;4080;4081;4082;4083;4084	4081	116;117	17
KTNPFFGDFDDFSR	14	1	1691.76	γγCGTasePhaC	γCGTasePhaC	106	119	yes	yes	2;3	7.1171e-26	168.76	0.31122	2.6694	18.377	2		Median	2752500000	2203800000	548660000			2124	925	2173	3282;3283;3284;3285	4099;4100;4101;4102;4103;4104;4105;4106	4100		8
LAPLRQENK	9	1	1067.61	γγCGTasePhaC	γCGTasePhaC	386	394	yes	yes	2;3	5.6025e-13	113.71	0.022718	0.37274	102.73	2		Median	20276000000	19941000000	334300000			2180	925	2230	3360;3361;3362	4191;4192;4193;4194;4195;4196;4197	4195		7
LIETAHAHDIK	11	0	1246.67	γγCGTasePhaC	γCGTasePhaC	120	130	yes	yes	2;4	3.6378e-12	163.38	0.18752	1.4498	94.457	2		Median	15389000000	14271000000	1118000000			2388	925	2441	3624;3625;3626	4496;4497;4498;4499;4500;4501;4502;4503;4504;4505;4506	4498		11
LLIESGGESLR	11	0	1172.64	γγCGTasePhaC	γCGTasePhaC	861	871	yes	yes	2;3	7.4498e-28	201.58	NaN	NaN	NaN	0		Median	355070000	355070000	0			2459	925	2512	3704;3705;3706;3707;3708;3709;3710;3711;3712;3713;3714;3715;3716;3717;3718;3719;3720;3721;3722;3723;3724;3725;3726;3727;3728;3729;3730;3731;3732;3733;3734;3735;3736;3737	4588;4589;4590;4591;4592;4593;4594;4595;4596;4597;4598;4599;4600;4601;4602;4603;4604;4605;4606;4607;4608;4609;4610;4611;4612;4613;4614;4615;4616;4617;4618;4619;4620;4621	4593		34
LTVCGVPVDLASIDVPTYIYGSR	23	0	2494.28	γγCGTasePhaC	γCGTasePhaC	1147	1169	yes	yes	2;3;4	1.0807e-179	402.46	NaN	NaN	NaN	0		Median	28839000000	28839000000	0			2658	925	2717	4003;4004;4005;4006	4918;4919;4920;4921;4922;4923;4924;4925	4919		8
MMESFDQTTTAYQVIQK	17	0	2019.93	γγCGTasePhaC	γCGTasePhaC	369	385	yes	yes	2;3	3.217e-148	345.84	0.18603	1.7916	128.6	25		Plateau	27802000000	23889000000	3913400000			2826	925	2893;2894;2895	4231;4232;4233;4234;4235;4236;4237;4238;4239;4240;4241;4242;4243;4244;4245;4246;4247;4248;4249;4250;4251;4252;4253;4254;4255;4256;4257;4258;4259;4260;4261;4262;4263;4264;4265;4266;4267;4268;4269;4270;4271;4272;4273;4274;4275;4276;4277;4278;4279;4280;4281;4282;4283;4284;4285;4286;4287;4288;4289;4290;4291;4292;4293;4294;4295;4296;4297;4298;4299;4300;4301;4302;4303;4304;4305;4306;4307;4308;4309;4310…	5176;5177;5178;5179;5180;5181;5182;5183;5184;5185;5186;5187;5188;5189;5190;5191;5192;5193;5194;5195;5196;5197;5198;5199;5200;5201;5202;5203;5204;5205;5206;5207;5208;5209;5210;5211;5212;5213;5214;5215;5216;5217;5218;5219;5220;5221;5222;5223;5224;5225;5226;5227;5228;5229;5230;5231;5232;5233;5234;5235;5236;5237;5238;5239;5240;5241;5242;5243;5244;5245;5246;5247;5248;5249;5250;5251;5252;5253;5254;5255…	5302	116;117	191
NLYDLASLNQQHSFIDK	17	0	2004.99	γγCGTasePhaC	γCGTasePhaC	186	202	yes	yes	2	6.5085e-30	162.94	NaN	NaN	NaN	0		Median	54628000	54628000	0			2992	925	3068	4565	5628;5629	5628		2
NMMEDLTR	8	0	1008.44	γγCGTasePhaC	γCGTasePhaC	876	883	yes	yes	2;3	3.3048e-12	134.81	0.068066	0.47379	41.869	12		Median	13796000000	12789000000	1006900000			2997	925	3075;3076;3077	4587;4588;4589;4590;4591;4592;4593;4594;4595;4596;4597;4598;4599;4600;4601;4602;4603;4604;4605;4606;4607;4608;4609;4610;4611	5671;5672;5673;5674;5675;5676;5677;5678;5679;5680;5681;5682;5683;5684;5685;5686;5687;5688;5689;5690;5691;5692;5693;5694;5695;5696;5697;5698;5699;5700;5701;5702;5703;5704;5705;5706;5707;5708;5709;5710;5711;5712;5713;5714	5698	118;119	44
NPDASMAGSTWDDYIEHAAIR	21	0	2319.02	γγCGTasePhaC	γCGTasePhaC	970	990	yes	yes	2;3;4	4.2916e-54	224.97	0.11727	0.68018	234.63	4		Median	27652000000	26583000000	1069300000			3007	925	3088;3089	4624;4625;4626;4627;4628;4629;4630;4631;4632;4633;4634;4635;4636;4637;4638;4639;4640;4641;4642;4643;4644;4645;4646;4647;4648;4649;4650;4651;4652;4653;4654;4655;4656;4657;4658;4659;4660;4661;4662;4663;4664	5730;5731;5732;5733;5734;5735;5736;5737;5738;5739;5740;5741;5742;5743;5744;5745;5746;5747;5748;5749;5750;5751;5752;5753;5754;5755;5756;5757;5758;5759;5760;5761;5762;5763;5764;5765;5766;5767;5768;5769;5770;5771;5772;5773;5774;5775;5776;5777;5778;5779;5780;5781;5782;5783;5784;5785;5786;5787;5788	5771	120	58
NVAVTEGAVVFENEYFQLLQYK	22	0	2560.28	γγCGTasePhaC	γCGTasePhaC	899	920	yes	yes	2	2.2227e-54	206.06	NaN	NaN	NaN	0		Median	45438000	45438000	0			3027	925	3109	4688	5815	5815		1
NVAVTEGAVVFENEYFQLLQYKPLTDK	27	1	3114.59	γγCGTasePhaC	γCGTasePhaC	899	925	yes	yes	2;3;4	1.8872e-12	131.57	NaN	NaN	NaN	0		Median	166040000	144200000	21848000			3028	925	3110	4689;4690;4691;4692;4693;4694;4695;4696	5816;5817;5818;5819;5820;5821;5822;5823;5824;5825;5826;5827;5828;5829;5830;5831	5821		16
NVAVTEGAVVFENEYFQLLQYKPLTDKVHAR	31	2	3577.86	γγCGTasePhaC	γCGTasePhaC	899	929	yes	yes	3	3.5152e-19	139.72	NaN	NaN	NaN	0		Median	67281000	67281000	0			3029	925	3111	4697	5832	5832		1
QWQGTEGNGHAAASGIPGLDALAGVK	26	0	2504.24	γγCGTasePhaC	γCGTasePhaC	728	753	yes	yes	2;4	1.4321e-22	143.39	NaN	NaN	NaN	0		Median	379930000	379930000	0			3144	925	3227	4831;4832;4833	5978;5979;5980;5981;5982;5983	5978		6
RAAPANYGNAR	11	1	1159.58	γγCGTasePhaC	γCGTasePhaC	1254	1264	yes	yes	2;3	1.6425e-16	123.86	NaN	NaN	NaN	0		Median	5369500000	5369500000	0			3149	925	3232	4838;4839;4840	5988;5989;5990	5990		3
RFAGDAWR	8	1	977.483	γγCGTasePhaC	γCGTasePhaC	792	799	yes	yes	2;3	1.6956e-10	119.21	0.01516	0.098463	NaN	1		Median	4232300000	4217200000	15136000			3175	925	3258	4874;4875;4876;4877;4878;4879;4880;4881;4882;4883;4884;4885	6025;6026;6027;6028;6029;6030;6031;6032;6033;6034;6035;6036;6037	6036		13
SFNGDYLLVAINK	13	0	1452.76	γγCGTasePhaC	γCGTasePhaC	416	428	yes	yes	2;3	4.0874e-26	192.3	0.14383	0.56382	25.346	3		Median	997470000	865320000	132150000			3293	925	3379	5050;5051;5052	6215;6216;6217;6218;6219	6217		4
TNLPYR	6	0	762.402	γγCGTasePhaC	γCGTasePhaC	800	805	yes	yes	2	0.057357	42.719	NaN	NaN	NaN	0		Median	0	0	0			3554	925	3645	5362	6580	6580		1
TNLPYRFAAAFYLLNAR	17	1	2000.06	γγCGTasePhaC	γCGTasePhaC	800	816	yes	yes	2;3	1.1136e-17	160.81	0.22521	1.3406	NaN	1		Median	641240000	566980000	74263000			3555	925	3646	5363;5364	6581;6582;6583	6582		3
TNPFFGDFDDFSR	13	0	1563.66	γγCGTasePhaC	γCGTasePhaC	107	119	yes	yes	2	4.9311e-89	267.24	0.48151	5.3058	58.952	3		Plateau	6587600000	5398100000	1189400000			3557	925	3648	5366;5367;5368;5369;5370	6585;6586;6587;6588;6589;6590;6591;6592;6593;6594;6595;6596	6589		12
TTDIGLAFLLTSR	13	0	1406.78	γγCGTasePhaC	γCGTasePhaC	333	345	yes	yes	1;2;3	6.6474e-80	254.19	0.34723	1.0023	44.502	5		Median	12235000000	11929000000	305220000			3594	925	3685	5418;5419;5420;5421;5422;5423;5424;5425;5426;5427;5428;5429;5430;5431;5432;5433;5434;5435;5436	6649;6650;6651;6652;6653;6654;6655;6656;6657;6658;6659;6660;6661;6662;6663;6664;6665;6666;6667;6668;6669;6670;6671;6672;6673;6674;6675;6676;6677;6678;6679;6680;6681;6682;6683;6684;6685;6686;6687;6688;6689;6690;6691;6692;6693;6694;6695	6655		46
VDAVKHMPLGWQK	13	1	1507.8	γγCGTasePhaC	γCGTasePhaC	221	233	yes	yes	4	0.055427	24.935	NaN	NaN	NaN	0		Median	29180000	29180000	0			3685	925	3776	5537	6813	6813		1
VHARPLLMVPPCINK	15	1	1743.96	γγCGTasePhaC	γCGTasePhaC	926	940	yes	yes	2;4	2.145e-08	114.4	NaN	NaN	NaN	0		Median	629180000	629180000	0			3790	925	3885	5682;5683;5684;5685;5686	6972;6973;6974;6975;6976;6977	6974		6
VTPGPFDPATWLEWSR	16	0	1857.9	γγCGTasePhaC	γCGTasePhaC	712	727	yes	yes	2;3	4.6384e-60	198.32	0.0028603	0.070034	NaN	1		Median	57328000000	57217000000	111360000			4031	925	4131	5989;5990;5991;5992;5993;5994;5995	7312;7313;7314;7315;7316;7317;7318;7319;7320;7321;7322;7323;7324;7325;7326;7327;7328;7329	7328		18
VTSGSTDTVR	10	0	1021.5	γγCGTasePhaC	γCGTasePhaC	662	671	yes	yes	2;3	1.8881e-18	148.52	0.2281	0.57618	70.194	5		Median	658450000	535460000	123000000			4033	925	4133	5997;5998;5999;6000;6001;6002;6003	7331;7332;7333;7334;7335;7336;7337;7338;7339	7336		9
WINDDVLIYER	11	0	1434.71	γγCGTasePhaC	γCGTasePhaC	405	415	yes	yes	2;3	3.2657e-13	146.11	0.25368	3.8538	26.335	3		Plateau	59200000000	56073000000	3126800000			4123	925	4223	6112;6113;6114;6115;6116;6117;6118;6119;6120;6121;6122;6123;6124;6125;6126;6127;6128;6129;6130;6131;6132;6133;6134;6135;6136;6137;6138;6139	7459;7460;7461;7462;7463;7464;7465;7466;7467;7468;7469;7470;7471;7472;7473;7474;7475;7476;7477;7478;7479;7480;7481;7482;7483;7484;7485;7486;7487;7488;7489;7490;7491;7492;7493;7494;7495;7496;7497;7498;7499;7500;7501;7502;7503;7504;7505;7506;7507;7508;7509;7510	7471		52
YAQVAQDVLR	10	0	1161.61	γγCGTasePhaC	γCGTasePhaC	277	286	yes	yes	2	2.1218e-19	163.32	0.26397	1.5175	68.779	3		Median	36584000000	36318000000	265740000			4166	925	4266	6189;6190;6191;6192;6193	7569;7570;7571;7572;7573;7574;7575;7576;7577;7578;7579;7580;7581	7571		12
YYILDLQPESSLVR	14	0	1694.89	γγCGTasePhaC	γCGTasePhaC	941	954	yes	yes	2;3	1.9664e-47	237.93	0.048391	0.42856	NaN	1		Median	52813000000	52751000000	61518000			4304	925	4405	6369;6370;6371;6372;6373;6374;6375;6376;6377;6378;6379;6380	7777;7778;7779;7780;7781;7782;7783;7784;7785;7786;7787;7788;7789;7790;7791;7792;7793;7794;7795;7796;7797;7798;7799;7800;7801;7802	7786		26
AAAAVYR	7	0	720.392	A0A140NCE7	A0A140NCE7	380	386	yes	yes	2	0.0056957	87.627	NaN	NaN	NaN	0		Median	57232000	57232000	0			0	618	0	0	0	0		1
AAAEGEMK	8	0	805.364	A0A140N783	A0A140N783	262	269	yes	yes	2	0.0020009	84.568	NaN	NaN	NaN	0		Median	239130000	239130000	0			1	217	1	1	1	1		1
AAAEQSWSLSALTLPHPLVR	20	0	2146.15	A0A140NCA5	A0A140NCA5	114	133	yes	yes	3	1.2454e-10	116.65	NaN	NaN	NaN	0		Median	147820000	147820000	0			3	610	3	3	3	3		1
AAAFEGELIPASQIDR	16	0	1686.86	A0A140NDB6	A0A140NDB6	110	125	yes	yes	2;3	1.9185e-48	200.44	NaN	NaN	NaN	0		Median	850340000	850340000	0			4	677	4	4;5	4;5;6	4		3
AAAICAER	8	0	860.417	A0A140NA84	A0A140NA84	420	427	yes	yes	2	0.0010837	91.626	NaN	NaN	NaN	0		Median	418870000	418870000	0			5	457	5	6	7	7		1
AAALAAADAR	10	0	899.482	A0A140NCE4	A0A140NCE4	37	46	yes	yes	2	2.6933e-14	145.16	NaN	NaN	NaN	0		Median	764330000	764330000	0			6	616	6	7	8	8		1
AAATQEMTLVDTPNAK	16	0	1659.81	A0A140NDE0	A0A140NDE0	246	261	yes	yes	2	4.3194e-20	147.26	NaN	NaN	NaN	0		Median	76991000	76991000	0			7	684	7	8	9	9		1
AAATQHNLEVLASR	14	0	1479.78	A0A140N465	A0A140N465	131	144	yes	yes	2;3	3.519e-09	83.633	NaN	NaN	NaN	0		Median	24897000	24897000	0			8	35	8	9;10	10;11	10		2
AADFWR	6	0	764.361	A0A140N8G3	A0A140N8G3	204	209	yes	yes	2	0.0402	68.033	NaN	NaN	NaN	0		Median	99353000	99353000	0			9	324	9	11	12	12		1
AADIVLQAAIAAGAPK	16	0	1478.85	A0A140NCE4	A0A140NCE4	149	164	yes	yes	2	2.3962e-09	110.66	NaN	NaN	NaN	0		Median	103850000	103850000	0			10	616	10	12;13	13;14	13		2
AADMTGADIEAMTR	14	0	1451.64	A0A140NF32	A0A140NF32	114	127	yes	yes	2	0.0060104	61.11	0.009095	0.094418	NaN	1		Median	1830300000	1819300000	10962000			11	791	11;12	14;15;16;17	15;16;17;18;19	18	96;97	5
AAEGSLR	7	0	702.366	A0A140NCN5	A0A140NCN5	209	215	yes	yes	2	0.051571	44.721	0.0087431	0.075865	NaN	1		Median	1337600000	1288100000	49559000			12	633	13	18	20	20		1
AAEIIHIGQAIMEQK	15	0	1650.88	A0A140NHM8	A0A140NHM8	417	431	yes	yes	2;3	3.4929e-10	119.56	NaN	NaN	NaN	0		Median	217320000	217320000	0			13	885	14	19;20	21;22;23	23		3
AAELAGNDTIPVEITR	16	0	1668.87	A0A140SSA1	A0A140SSA1	144	159	yes	yes	2	4.4903e-20	146.79	NaN	NaN	NaN	0		Median	79464000	79464000	0			14	911	15	21	24	24		1
AAEQLGQANSAVSR	14	0	1400.7	A0A140NDA9	A0A140NDA9	23	36	yes	yes	2	0.00035493	98.902	NaN	NaN	NaN	0		Median	77795000	77795000	0			15	674	16	22	25	25		1
AAESALNIDVPVNAQYIR	18	0	1943.01	A0A140N6F1	A0A140N6F1	75	92	yes	yes	2;3	1.8356e-22	152	NaN	NaN	NaN	0		Median	146630000	146630000	0			16	149	17	23;24	26;27	26		2
AAESLYLTQSAVSFR	15	0	1641.84	A0A140NFQ2	A0A140NFQ2	21	35	yes	yes	2	1.0225e-13	134.18	NaN	NaN	NaN	0		Median	52846000	52846000	0			17	830	18	25	28;29	29		2
AAETLNLSQPALSK	14	0	1441.78	A0A140N9D7	A0A140N9D7	31	44	yes	yes	2	2.1025e-13	132.59	NaN	NaN	NaN	0		Median	158950000	158950000	0			18	393	19	26	30	30		1
AAFAFPAPVANVESDVGCLELFHGPTLAFK	30	0	3174.58	A0A140NG09	A0A140NG09	78	107	yes	yes	3	3.8461e-05	65.69	NaN	NaN	NaN	0		Median	31071000	31071000	0			19	846	20	27	31	31		1
AAFDITQLD	9	0	992.481	A0A140N812	A0A140N812	199	207	yes	yes	1	0.0029581	79.597	NaN	NaN	NaN	0		Median	24640000	24640000	0			20	289	21	28	32	32		1
AAGAELVGMEDLADQIK	17	0	1729.86	A0A140NFM7	A0A140NFM7	89	105	yes	yes	2;3	2.4901e-16	131.32	NaN	NaN	NaN	0		Median	1056900000	1056900000	0			21	825	22	29;30;31	33;34;35	34		3
AAGATTANITQAIEQMR	17	0	1745.87	A0A140N6A5	A0A140N6A5	128	144	yes	yes	2;3	2.3336e-30	169.79	NaN	NaN	NaN	0		Median	426880000	426880000	0			22	140	23	32;33	36;37	36		2
AAGLHLQESIAEQGALR	17	0	1762.93	A0A140NA80	A0A140NA80	414	430	yes	yes	2;3	4.2262e-16	96.866	NaN	NaN	NaN	0		Median	209230000	209230000	0			23	455	24	34;35	38;39;40	38		3
AAGMDAVDVR	10	0	1003.48	A0A140N6P5	A0A140N6P5	177	186	yes	yes	2	0.002845	74.173	NaN	NaN	NaN	0		Median	102050000	102050000	0			24	174	25;26	36;37	41;42	42	40	2
AAGYELGK	8	0	807.413	A0A140N6G0	A0A140N6G0	232	239	yes	yes	2	0.0015609	85.813	NaN	NaN	NaN	0		Median	187100000	187100000	0			25	152	27	38	43;44	43		2
AAIDAANR	8	0	800.414	A0A140N6Z3	A0A140N6Z3	52	59	yes	yes	2	0.035575	48.756	NaN	NaN	NaN	0		Median	102880000	102880000	0			26	195	28	39	45	45		1
AAIEAAGGK	9	0	786.424	A0A140N711	A0A140N711	133	141	yes	yes	2	0.0024031	76.478	NaN	NaN	NaN	0		Median	198230000	198230000	0			27	199	29	40	46	46		1
AAIEAAGGKIEE	12	1	1157.59	A0A140N711	A0A140N711	133	144	yes	yes	2	0.00029106	94.309	NaN	NaN	NaN	0		Median	112760000	112760000	0			28	199	30	41	47	47		1
AAIELFR	7	0	818.465	A0A140NCP4	A0A140NCP4	238	244	yes	yes	2	0.029715	61.561	NaN	NaN	NaN	0		Median	45556000	45556000	0			29	635	31	42	48	48		1
AAIEYAIANDR	11	0	1205.6	A0A140NAN3	A0A140NAN3	212	222	yes	yes	2	0.039361	46.475	NaN	NaN	NaN	0		Median	103500000	103500000	0			30	489	32	43	49	49		1
AAIEYAIANDRDSVTLVHK	19	1	2085.09	A0A140NAN3	A0A140NAN3	212	230	yes	yes	2;3;4	3.7014e-16	133.66	NaN	NaN	NaN	0		Median	270910000	270910000	0			31	489	33	44;45;46	50;51;52	51		3
AAISNSFCEVSLQPYGVFTHR	21	0	2382.14	A0A140NH47	A0A140NH47	193	213	yes	yes	3	0.0019647	55.337	NaN	NaN	NaN	0		Median	39645000	39645000	0			32	875	34	47	53	53		1
AAITAEVR	8	0	829.466	A0A140N711	A0A140N711	71	78	yes	yes	2	0.0043436	79.116	NaN	NaN	NaN	0		Median	589560000	589560000	0			33	199	35	48	54	54		1
AALDAGHPVDLPR	13	0	1330.7	A0A140ND38	A0A140ND38	223	235	yes	yes	2;3	2.4156e-06	103.21	NaN	NaN	NaN	0		Median	156500000	156500000	0			34	659	36	49;50	55;56	56		2
AALELAEQR	9	0	999.535	A0A140N548	A0A140N548	157	165	yes	yes	2	1.2992e-05	103.42	0.010598	0.064728	NaN	1		Median	761520000	752900000	8624100			35	77	37	51	57	57		1
AALELFEQEGLAPYLSR	17	0	1905.98	A0A140NH36	A0A140NH36	248	264	yes	yes	2	0.00055872	70.373	NaN	NaN	NaN	0		Median	19908000	19908000	0			36	874	38	52	58	58		1
AALGVLR	7	0	698.444	A0A140N2U8	A0A140N2U8	483	489	yes	yes	2	0.015842	88.627	0.18913	1.0907	NaN	1		Median	370140000	315630000	54511000			37	11	39	53	59	59		0
AALIDCLAPDR	11	0	1213.61	A0A140NDE3	A0A140NDE3	318	328	yes	yes	2;3	2.0172e-26	192.92	0.01419	0.22107	NaN	1		Median	7074500000	6971700000	102840000			38	685	40	54;55;56	60;61;62;63;64	61		5
AALIDCLAPDRR	12	1	1369.71	A0A140NDE3	A0A140NDE3	318	329	yes	yes	2	3.6892e-53	229.48	NaN	NaN	NaN	0		Median	236460000	236460000	0			39	685	41	57;58	65;66;67	66		3
AALLAALR	8	0	797.512	A0A140NB91	A0A140NB91	447	454	yes	yes	2	0.0092317	67.741	NaN	NaN	NaN	0		Median	21823000	21823000	0			40	537	42	59	68	68		1
AALLFPLADANVVSEDVLR	19	0	2012.09	A0A140N8E8	A0A140N8E8	78	96	yes	yes	2;3	7.0492e-07	97.352	NaN	NaN	NaN	0		Median	81313000	81313000	0			41	318	43	60;61	69;70	70		2
AALTQPLNALR	11	0	1166.68	A0A140N982	A0A140N982	1137	1147	yes	yes	2	0.040165	46.39	NaN	NaN	NaN	0		Median	57646000	57646000	0			42	380	44	62	71	71		1
AAMSGMLSPELK	12	0	1233.61	A0A140N3T4	A0A140N3T4	780	791	yes	yes	2	1.8729e-18	152.54	NaN	NaN	NaN	0		Median	153270000	153270000	0			43	30	45	63	72	72		1
AANAGGVATSGLEMAQNAAR	20	0	1858.9	A0A140NBC5	A0A140NBC5	371	390	yes	yes	2;3	4.3013e-23	132.23	NaN	NaN	NaN	0		Median	187500000	187500000	0			44	547	46	64;65	73;74	74		2
AANANLGFEK	10	0	1033.52	A0A140NCP4	A0A140NCP4	364	373	yes	yes	2	0.047226	46.033	NaN	NaN	NaN	0		Median	12212000	12212000	0			45	635	47	66	75	75		1
AANIIGIQIEFAK	13	0	1386.79	A0A140N711	A0A140N711	97	109	yes	yes	2	0.00075073	78.548	NaN	NaN	NaN	0		Median	204000000	204000000	0			46	199	48	67	76;77;78	77		3
AAPCIIFIDEIDAVGR	16	0	1758.9	A0A140N5L3	A0A140N5L3	246	261	yes	yes	2	3.6507e-06	120.55	NaN	NaN	NaN	0		Median	68507000	68507000	0			48	103	50	73	85	85		1
AAPNTIPTAAK	11	0	1053.58	A0A140NHP0	A0A140NHP0	150	160	yes	yes	2	0.015528	52.705	NaN	NaN	NaN	0		Median	87594000	87594000	0			49	886	51	74	86	86		1
AAPSYEELSNSQELLETGIK	20	0	2178.07	A0A140NHS0	A0A140NHS0	113	132	yes	yes	2	5.2008e-94	251.68	NaN	NaN	NaN	0		Median	145220000	145220000	0			50	888	52	75	87;88	88		2
AAQCLLGENDFTSFR	15	0	1727.79	A0A140N7T2	A0A140N7T2	151	165	yes	yes	2	6.3653e-28	171.26	NaN	NaN	NaN	0		Median	65338000	65338000	0			51	270	53	76	89	89		1
AAQVPVVVAVNK	12	0	1193.71	A0A140N3T4	A0A140N3T4	488	499	yes	yes	2	0.0065067	63.184	NaN	NaN	NaN	0		Median	180570000	180570000	0			52	30	54	77	90	90		1
AAQYVASHPGEVCPAK	16	0	1683.8	A0A140NC97	A0A140NC97	154	169	yes	yes	2	1.4861e-09	115.12	NaN	NaN	NaN	0		Median	48220000	48220000	0			53	609	55	78	91	91		1
AASAAGLSIHVPFAPGR	17	0	1620.87	A0A140NF66	A0A140NF66	540	556	yes	yes	3	3.5178e-16	101.67	NaN	NaN	NaN	0		Median	40372000	40372000	0			54	800	56	79	92	92		1
AASIPDATER	10	0	1029.51	A0A140NDM3	A0A140NDM3	335	344	yes	yes	2	0.031647	47.732	NaN	NaN	NaN	0		Median	8697900	8697900	0			55	704	57	80	93	93		1
AATHDVLAGLTAR	13	0	1294.7	A0A140N683	A0A140N683	542	554	yes	yes	3	0.00020911	77.22	NaN	NaN	NaN	0		Median	84209000	84209000	0			56	133	58	81	94	94		1
AATILAEQLEAFVDLR	16	0	1758.95	A0A140N2U0	A0A140N2U0	220	235	yes	yes	2	4.8742e-14	132.59	NaN	NaN	NaN	0		Median	24726000	24726000	0			57	10	59	82	95	95		1
AATLFNDAQR	10	0	1105.55	A0A140N8G3	A0A140N8G3	156	165	yes	yes	2	0.0013368	80.755	NaN	NaN	NaN	0		Median	60072000	60072000	0			58	324	60	83	96	96		1
AAVAGIAMGLVK	12	0	1099.64	A0A140N5F4	A0A140N5F4	459	470	yes	yes	2	9.3567e-08	112.84	NaN	NaN	NaN	0		Median	39471000	39471000	0			59	96	61	84	97	97		1
AAVELAVK	8	0	799.48	A0A140NBG5	A0A140NBG5	380	387	yes	yes	2	0.001275	89.296	NaN	NaN	NaN	0		Median	62298000	62298000	0			60	560	62	85	98	98		1
AAVHNLLAQR	10	0	1091.62	A0A140NB96	A0A140NB96	112	121	yes	yes	2;3	2.5239e-20	169.97	0.029649	0.19006	NaN	1		Median	1156300000	1122900000	33377000			61	538	63	86;87	99;100;101;102	102		4
AAVLCFAAESVATDCQR	17	0	1867.86	A0A140N6E5	A0A140N6E5	145	161	yes	yes	2;3	1.4383e-162	331.57	NaN	NaN	NaN	0		Median	3080000000	3080000000	0			62	146	64	88;89;90;91;92;93;94;95;96;97;98;99;100;101;102;103;104;105;106;107;108;109;110;111;112;113;114;115;116;117;118;119;120;121;122;123;124;125;126;127;128;129;130;131;132;133;134;135;136;137;138;139;140;141;142;143	103;104;105;106;107;108;109;110;111;112;113;114;115;116;117;118;119;120;121;122;123;124;125;126;127;128;129;130;131;132;133;134;135;136;137;138;139;140;141;142;143;144;145;146;147;148;149;150;151;152;153;154;155;156;157;158;159;160;161;162;163;164;165;166;167;168;169;170;171;172;173;174;175;176;177;178;179;180;181;182;183;184;185;186;187;188;189;190;191;192;193	114		91
AAVLVK	6	0	599.401	A0A140N2S3	A0A140N2S3	43	48	yes	yes	2	0.041065	67.377	NaN	NaN	NaN	0		Median	150430000	150430000	0			63	8	65	144;145	194;195	194		2
AAVLWHQVGGGR	12	0	1249.67	A0A140NCY4	A0A140NCY4	177	188	yes	yes	2	4.3651e-05	97.635	NaN	NaN	NaN	0		Median	32338000	32338000	0			64	652	66	146	196;197	196		2
AAYFVANGAR	10	0	1038.52	A0A140NBL1	A0A140NBL1	130	139	yes	yes	2	0.0090144	62.573	NaN	NaN	NaN	0		Median	13262000	13262000	0			65	567	67	147	198	198		1
AAYLLLGNDPLLLQESQDAVR	21	0	2298.22	A0A140NEC8	A0A140NEC8	19	39	yes	yes	2;3	0.0052099	82.55	NaN	NaN	NaN	0		Median	115080000	115080000	0			66	751	68	148;149	199;200	200		2
AAYWELVR	8	0	1006.52	A0A140N6E5	A0A140N6E5	265	272	yes	yes	2	2.3122e-36	185.42	0.018319	0.22289	NaN	1		Median	2304400000	2264600000	39806000			67	146	69	150;151	201;202;203;204	201		4
AAYWELVRDHFAILK	15	1	1830.98	A0A140N6E5	A0A140N6E5	265	279	yes	yes	3;4	5.2636e-14	125.28	NaN	NaN	NaN	0		Median	190730000	190730000	0			68	146	70	152;153	205;206	205		2
AAYYLIQR	8	0	996.539	A0A140NA43	A0A140NA43	270	277	yes	yes	2	0.028759	53.554	NaN	NaN	NaN	0		Median	10739000	10739000	0			69	451	71	154	207	207		1
ACAEAGVFLISPFVGR	16	0	1692.87	A0A140NDV9;A0A140N991	A0A140NDV9	166	181	yes	no	2	0.012062	55.291	NaN	NaN	NaN	0		Median	37906000	37906000	0			70	718	72	155	208	208		1
ACLIQR	6	0	759.406	A0A140N7V2	A0A140N7V2	193	198	yes	yes	2	0.013108	90.631	NaN	NaN	NaN	0		Median	129510000	129510000	0			71	278	73	156	209	209		1
ACMNMGTLSGAPK	13	0	1336.59	A0A140NAK8	A0A140NAK8	419	431	yes	yes	2	4.7675e-05	88.596	NaN	NaN	NaN	0		Median	101120000	101120000	0			72	482	74	157	210	210		1
ACVIPEGMVIGENAEEDAR	19	0	2058.93	A0A140N2G7	A0A140N2G7	387	405	yes	yes	2	0.01481	56.951	NaN	NaN	NaN	0		Median	0	0	0			73	4	75	158	211	211		1
ADAGAIVAQLR	11	0	1083.6	A0A140N587	A0A140N587	139	149	yes	yes	2	1.5605e-28	182.29	NaN	NaN	NaN	0		Median	71140000	71140000	0			74	86	76	159	212	212		1
ADAVVVLENDLHR	13	0	1449.76	A0A140N9P3	A0A140N9P3	561	573	yes	yes	3	1.3324e-09	121.04	NaN	NaN	NaN	0		Median	14535000	14535000	0			75	425	77	160	213	213		1
ADCEQLAELR	10	0	1203.56	A0A140N8E8	A0A140N8E8	636	645	yes	yes	2	0.0034744	71.425	NaN	NaN	NaN	0		Median	80463000	80463000	0			76	318	78	161	214	214		1
ADHFGLAQLHQLR	13	0	1504.79	A0A140NCP4	A0A140NCP4	904	916	yes	yes	4	9.2927e-06	88.021	NaN	NaN	NaN	0		Median	19114000	19114000	0			77	635	79	162	215	215		1
ADIDYNTSEAHTTYGVIGVK	20	0	2153.03	A0A140N4K1	A0A140N4K1	180	199	yes	yes	2;3	1.5373e-163	331.64	0.045501	0.3376	NaN	1		Median	1188400000	1147800000	40595000			78	51	80	163;164	216;217;218	218		3
ADIPWR	6	0	756.392	A0A140N7V5	A0A140N7V5	209	214	yes	yes	2	0.058803	58.661	NaN	NaN	NaN	0		Median	68748000	68748000	0			79	279	81	165	219	219		1
ADQIQWSAGIEPGDPR	16	0	1738.83	A0A140NF15	A0A140NF15	131	146	yes	yes	2	0.019695	50.088	NaN	NaN	NaN	0		Median	0	0	0			80	789	82	166	220	220		1
ADSVASALITQGVDASR	17	0	1659.84	A0A140N6A0	A0A140N6A0	169	185	yes	yes	3	5.4222e-07	63.691	NaN	NaN	NaN	0		Median	19332000	19332000	0			81	138	83	167	221	221		1
ADVAPSNLAIVGR	13	0	1281.7	A0A140N8N3	A0A140N8N3	205	217	yes	yes	2	5.5128e-05	86.189	NaN	NaN	NaN	0		Median	147270000	147270000	0			82	341	84	168	222	222		1
ADWEQVK	7	0	874.418	A0A140N7T5	A0A140N7T5	204	210	yes	yes	2	0.034514	58.679	NaN	NaN	NaN	0		Median	17065000	17065000	0			83	272	85	169	223	223		1
AEAAEINLR	9	0	985.519	A0A140N4G4	A0A140N4G4	405	413	yes	yes	2	0.014064	59.597	NaN	NaN	NaN	0		Median	47823000	47823000	0			84	48	86	170	224	224		1
AEAFEESVR	9	0	1036.48	A0A140N8M5	A0A140N8M5	140	148	yes	yes	2	0.0043195	68.016	NaN	NaN	NaN	0		Median	22004000	22004000	0			85	336	87	171	225	225		1
AEAIHYIGDLVQR	13	0	1483.78	A0A140N2U0	A0A140N2U0	272	284	yes	yes	2;3	1.6723e-05	120.77	NaN	NaN	NaN	0		Median	161100000	161100000	0			86	10	88	172;173	226;227	227		2
AEAPAAAPAAK	11	0	966.513	A0A140NE27	A0A140NE27	303	313	yes	yes	2	0.001068	81.95	NaN	NaN	NaN	0		Median	85291000	85291000	0			87	737	89	174	228	228		1
AEEAGVDLVEISPNAEPPVCR	21	0	2251.08	A0A140N9R4	A0A140N9R4	46	66	yes	yes	2;3	2.4784e-68	281.93	NaN	NaN	NaN	0		Median	141480000	141480000	0			90	429	92	189;190	248;249;250	249		3
AEEIVASNPEK	11	0	1185.59	A0A140N5L9	A0A140N5L9	127	137	yes	yes	2	2.5537e-07	107.24	NaN	NaN	NaN	0		Median	359460000	359460000	0			91	105	93	191	251	251		1
AEFASQVR	8	0	906.456	A0A140N5R8	A0A140N5R8	33	40	yes	yes	2	0.028299	53.878	NaN	NaN	NaN	0		Median	39455000	39455000	0			92	110	94	192	252	252		1
AEFGEVDILVNNAGITR	17	0	1816.93	A0A140ND23	A0A140ND23	75	91	yes	yes	2;3	3.1877e-22	182.33	NaN	NaN	NaN	0		Median	227490000	227490000	0			93	657	95	193;194	253;254;255;256	255		4
AEIEGEIGDSHMGLAAR	17	0	1754.83	A0A140N4Y8	A0A140N4Y8	154	170	yes	yes	2;3	0.00012863	64.65	NaN	NaN	NaN	0		Median	156640000	156640000	0			94	68	96	195;196	257;258	257		2
AELALLK	7	0	756.475	A0A140NCI3	A0A140NCI3	75	81	yes	yes	2	0.035366	58.167	NaN	NaN	NaN	0		Median	30239000	30239000	0			95	624	97	197	259	259		1
AELDALQAEIR	11	0	1227.65	A0A140NBF5	A0A140NBF5	87	97	yes	yes	2	9.6179e-09	121.83	NaN	NaN	NaN	0		Median	321600000	321600000	0			96	557	98	198	260	260		1
AELDEYREELVSHFAR	16	1	1962.94	A0A140N5H1	A0A140N5H1	43	58	yes	yes	3;4	3.9203e-15	137.81	NaN	NaN	NaN	0		Median	173720000	173720000	0			97	98	99	199;200	261;262	262		2
AELFLR	6	0	747.428	A0A140NCC1	A0A140NCC1	651	656	yes	yes	2	0.008935	95.9	NaN	NaN	NaN	0		Median	52409000	52409000	0			98	613	100	201	263	263		1
AELGIPK	7	0	726.428	A0A140NCE4	A0A140NCE4	807	813	yes	yes	2	0.02265	65.803	NaN	NaN	NaN	0		Median	271190000	271190000	0			99	616	101	202	264	264		1
AELLYGVIDNSDFYR	15	0	1773.86	A0A140NDI4	A0A140NDI4	273	287	yes	yes	2	0.00025069	71.176	NaN	NaN	NaN	0		Median	0	0	0			100	696	102	203	265	265		1
AELMAVLAHAGMTR	14	0	1469.75	A0A140N5H6	A0A140N5H6	153	166	yes	yes	3	3.0069e-06	73.022	NaN	NaN	NaN	0		Median	13322000	13322000	0			101	99	103	204	266	266		1
AENITAQPFDAVIFHGDSDQLR	22	0	2443.18	A0A140N982	A0A140N982	1245	1266	yes	yes	3	0.0023336	49.638	NaN	NaN	NaN	0		Median	76223000	76223000	0			102	380	104	205	267	267		1
AENMLWHK	8	0	1027.49	A0A140NCE4	A0A140NCE4	448	455	yes	yes	3	0.0092193	48.283	NaN	NaN	NaN	0		Median	17182000	17182000	0			103	616	105	206	268	268		1
AENQYYGTGR	10	0	1157.51	A0A140N2Z9	A0A140N2Z9	2	11	yes	yes	2	8.141e-27	172.88	0.021274	0.21893	NaN	1		Median	1610000000	1578800000	31163000			104	13	106	207	269;270	269		2
AEPEHYLALPDFYR	14	0	1719.83	A0A140NEB3	A0A140NEB3	283	296	yes	yes	3	0.0022498	63.037	0.3002	0.65033	NaN	1		Median	54932000	43454000	11478000			105	749	107	208	271	271		1
AEQHLAGQIFSGLTR	15	0	1626.85	A0A140NEW0	A0A140NEW0	143	157	yes	yes	2;3	2.0792e-14	139.48	NaN	NaN	NaN	0		Median	64370000	64370000	0			106	776	108	209;210	272;273	273		2
AEQQGINAEK	10	0	1086.53	A0A140N753	A0A140N753	242	251	yes	yes	2	0.018901	52.716	NaN	NaN	NaN	0		Median	21061000	21061000	0			107	210	109	211	274	274		1
AETLYYIVK	9	0	1098.6	A0A140N3D6	A0A140N3D6	37	45	yes	yes	2	0.00027263	89.698	NaN	NaN	NaN	0		Median	134860000	134860000	0			108	22	110	212	275;276	276		2
AEVVAHGR	8	0	837.446	A0A140N5D7	A0A140N5D7	61	68	yes	yes	2	3.1728e-19	162.51	0.021373	0.20839	NaN	1		Median	1518200000	1482800000	35465000			109	92	111	213	277	277		1
AEWLSVLK	8	0	944.533	A0A140NFW2	A0A140NFW2	50	57	yes	yes	1	0.0060188	81.191	NaN	NaN	NaN	0		Median	11620000	11620000	0			110	839	112	214	278	278		1
AEWTPQDLDLMEINEAFAAQALAVHQQMGWDTSK	34	0	3843.79	PhaA	PhaA	304	337	yes	yes	3	1.5418e-13	119.58	NaN	NaN	NaN	0		Median	49289000	49289000	0			111	923	113	215	279	279		1
AEYTPHVDTGDYIIVLNADK	20	0	2233.09	A0A140N598	A0A140N598	42	61	yes	yes	2;3	2.3501e-52	204.43	NaN	NaN	NaN	0		Median	447200000	447200000	0			112	87	114	216;217	280;281;282	280		3
AFAAGVTPAQCFEMLALIR	19	0	2065.05	A0A140N9V2	A0A140N9V2	71	89	yes	yes	2;3	3.8183e-10	116.84	0.29862	0.59181	NaN	1		Median	85563000	75006000	10557000			113	437	115	218;219	283;284	284		2
AFAENWLGK	9	0	1034.52	A0A140NBF4	A0A140NBF4	71	79	yes	yes	2	0.0024031	76.478	NaN	NaN	NaN	0		Median	39073000	39073000	0			114	556	116	220	285	285		1
AFAHYR	6	0	763.377	A0A140N6W8	A0A140N6W8	150	155	yes	yes	2	2.069e-07	112.58	0.12076	0.79991	NaN	1		Median	907770000	854070000	53693000			115	187	117	221	286	286		1
AFAHYRW	7	1	949.456	A0A140N6W8	A0A140N6W8	150	156	yes	yes	3	0.0065226	60.961	NaN	NaN	NaN	0		Median	57268000	57268000	0			116	187	118	222	287	287		1
AFALAGLR	8	0	817.481	A0A140N8D8	A0A140N8D8	215	222	yes	yes	2	0.0009962	92.692	NaN	NaN	NaN	0		Median	19111000	19111000	0			117	315	119	223	288	288		1
AFASVGVDPALMGIAPVYATR	21	0	2105.1	A0A140N6A4	A0A140N6A4	277	297	yes	yes	2	0.0007036	76.358	NaN	NaN	NaN	0		Median	32089000	32089000	0			118	139	120	224	289	289		1
AFDFACLPNEGVGLAR	16	0	1735.84	A0A140NB77	A0A140NB77	496	511	yes	yes	2	0.024299	47.915	NaN	NaN	NaN	0		Median	0	0	0			119	536	121	225	290	290		1
AFDQIDNAPEEK	12	0	1375.63	A0A140NCI6;A0A140N6W0	A0A140NCI6	46	57	yes	no	2	6.924e-08	115.33	NaN	NaN	NaN	0		Median	527060000	527060000	0			120	184	122	226;227	291;292	292		2
AFDQIDNAPEEKAR	14	1	1602.76	A0A140NCI6;A0A140N6W0	A0A140NCI6	46	59	yes	no	2;3	7.9287e-61	222.49	0.035927	0.30405	NaN	1		Median	3043500000	2991900000	51572000			121	184	123	228;229;230;231	293;294;295;296;297	293		5
AFFAHYGER	9	0	1096.51	A0A140NG27	A0A140NG27	207	215	yes	yes	3	0.00087328	70.816	NaN	NaN	NaN	0		Median	132960000	132960000	0			122	850	124	232	298	298		1
AFGELAMTPQSQALR	15	0	1618.81	A0A140N5R8	A0A140N5R8	272	286	yes	yes	2	1.4456e-13	131.43	NaN	NaN	NaN	0		Median	75914000	75914000	0			123	110	125	233	299	299		1
AFGGGADFVMLGGMLAGHEESGGR	24	0	2322.05	A0A140NE35	A0A140NE35	231	254	yes	yes	3	0.00015373	71.656	NaN	NaN	NaN	0		Median	65225000	65225000	0			124	739	126	234	300	300		1
AFGRPLDFVFYR	12	1	1486.77	A0A140NFW2	A0A140NFW2	217	228	yes	yes	3	1.2301e-12	125.36	NaN	NaN	NaN	0		Median	39594000	39594000	0			125	839	127	235	301	301		1
AFIDFLQNTVMR	12	0	1453.74	A0A140N692	A0A140N692	36	47	yes	yes	2	6.2728e-13	145.34	NaN	NaN	NaN	0		Median	272680000	266270000	6407800			126	136	128	236	302;303	303		2
AFIDFLSEHVK	11	0	1304.68	A0A140NDA9	A0A140NDA9	284	294	yes	yes	3	0.0073473	47.361	NaN	NaN	NaN	0		Median	16448000	16448000	0			127	674	129	237	304	304		1
AFIGLELVPGTR	12	0	1271.72	A0A140NE26	A0A140NE26	211	222	yes	yes	2	6.6564e-05	94.297	NaN	NaN	NaN	0		Median	59277000	59277000	0			128	736	130	238	305	305		1
AFLEGR	6	0	691.365	A0A140NDL0	A0A140NDL0	152	157	yes	yes	2	0.02485	72.618	0.021888	0.12578	NaN	1		Median	467390000	453050000	14346000			129	700	131	239	306	306		0
AFLGVPIIQR	10	0	1112.67	A0A140N6W3	A0A140N6W3	109	118	yes	yes	2	1.3712e-10	134.66	NaN	NaN	NaN	0		Median	40450000	40450000	0			130	185	132	240	307	307		1
AFLNELAR	8	0	932.508	A0A140NAN1	A0A140NAN1	11	18	yes	yes	2	0.027902	54.157	NaN	NaN	NaN	0		Median	44949000	44949000	0			131	487	133	241	308	308		1
AFLPGSLVDVRPVR	14	1	1524.88	A0A140NBA5	A0A140NBA5	129	142	yes	yes	2;3	9.3217e-38	151.7	NaN	NaN	NaN	0		Median	267090000	267090000	0			132	541	134	242;243	309;310;311;312	309		4
AFNEALPLTGVVLTK	15	0	1571.89	A0A140N536	A0A140N536	235	249	yes	yes	2	0.0030655	64.798	NaN	NaN	NaN	0		Median	45466000	45466000	0			133	74	135	244	313	313		1
AFNEMQPIVDR	11	0	1318.63	A0A140NFU3	A0A140NFU3	50	60	yes	yes	2	0.0034301	72.2	NaN	NaN	NaN	0		Median	119110000	119110000	0			134	835	136	245	314	314		1
AFNLDVQR	8	0	961.498	A0A140N5T5	A0A140N5T5	283	290	yes	yes	2	3.4154e-07	123.69	NaN	NaN	NaN	0		Median	24159000	24159000	0			135	113	137	246	315	315		1
AFRDYLR	7	1	939.493	A0A140NAA1	A0A140NAA1	217	223	yes	yes	3	0.011682	46.426	NaN	NaN	NaN	0		Median	5572100	5572100	0			136	461	138	247	316	316		1
AFSQFLNLANTAEQYHSISPK	21	0	2365.17	A0A140SS67	A0A140SS67	74	94	yes	yes	3	0.0027517	49.662	NaN	NaN	NaN	0		Median	161650000	161650000	0			137	903	139	248	317	317		1
AFTGVGGTPLFIEK	14	0	1435.77	A0A140NDH1	A0A140NDH1	25	38	yes	yes	2	0.0025024	65.563	NaN	NaN	NaN	0		Median	99926000	99926000	0			138	692	140	249	318	318		1
AFTNYLPGFNIPMLPR	16	0	1849.95	A0A140N9R6	A0A140N9R6	249	264	yes	yes	3	9.9291e-05	74.296	NaN	NaN	NaN	0		Median	17506000	17506000	0			139	430	141	250	319	319		1
AFTSEEFTHFLEELTK	16	0	1927.92	A0A140N6G0	A0A140N6G0	267	282	yes	yes	3	8.625e-07	90.793	NaN	NaN	NaN	0		Median	395400000	395400000	0			140	152	142	251	320	320		1
AFVCNECGADYPR	13	0	1557.63	A0A140NBC0	A0A140NBC0	8	20	yes	yes	2	0.00094211	76.619	NaN	NaN	NaN	0		Median	18068000	18068000	0			141	545	143	252	321	321		1
AFVEVAR	7	0	790.434	A0A140NA43	A0A140NA43	12	18	yes	yes	2	0.039635	55.604	NaN	NaN	NaN	0		Median	51335000	51335000	0			142	451	144	253	322	322		1
AFVEYLNK	8	0	982.512	A0A140N6C1	A0A140N6C1	224	231	yes	yes	2	6.8787e-05	104.45	NaN	NaN	NaN	0		Median	15807000	15807000	0			143	143	145	254	323	323		1
AFVLWSR	7	0	877.481	A0A140N490	A0A140N490	438	444	yes	yes	2	0.0027207	97.473	NaN	NaN	NaN	0		Median	41099000	41099000	0			144	39	146	255	324	324		1
AFYGSVAR	8	0	869.44	A0A140N587	A0A140N587	40	47	yes	yes	2	0.00088835	94.006	NaN	NaN	NaN	0		Median	633290000	633290000	0			145	86	147	256	325	325		1
AFYPGTLPFPLLHVDTGWK	19	0	2158.13	A0A140N5X8	A0A140N5X8	50	68	yes	yes	3	9.2442e-08	103.1	NaN	NaN	NaN	0		Median	98816000	98816000	0			146	118	148	257	326	326		1
AGAPFGPGANPMHGR	15	0	1435.68	A0A140NBE7	A0A140NBE7	626	640	yes	yes	3	2.6375e-20	109.15	NaN	NaN	NaN	0		Median	119770000	119770000	0			147	553	149;150	258;259	327;328	328	72	2
AGAWQVINYREENLVER	17	1	2046.03	A0A140NCB1	A0A140NCB1	184	200	yes	yes	3	7.3812e-17	113.69	NaN	NaN	NaN	0		Median	126860000	126860000	0			148	612	151	260	329	329		1
AGDLAAMLTNLEPHDVLFIDEIHR	24	0	2689.35	A0A140NAR9	A0A140NAR9	94	117	yes	yes	4	7.3221e-33	131.77	NaN	NaN	NaN	0		Median	93779000	93779000	0			149	498	152	261	330	330		1
AGDNAPMAYIELVDR	15	0	1633.78	A0A140N4M0	A0A140N4M0	104	118	yes	yes	2;3	2.7156e-37	184.65	NaN	NaN	NaN	0		Median	889870000	889870000	0			150	53	153;154	262;263;264;265	331;332;333;334;335;336	335	7	6
AGDQIQSGVDAAIKPGNTLPMR	22	1	2238.14	A0A140N7J1	A0A140N7J1	112	133	yes	yes	2;3	7.1638e-82	241.08	0.023026	0.16717	NaN	1		Median	1123700000	1103900000	19800000			151	247	155	266;267	337;338;339	339		3
AGDRPINLR	9	1	1010.56	A0A140NG17	A0A140NG17	272	280	yes	yes	3	0.009586	47.198	NaN	NaN	NaN	0		Median	48571000	48571000	0			152	847	156	268	340	340		1
AGEHIGICSVCSAHPLVIEAALAFDR	26	0	2792.37	A0A140N6E5	A0A140N6E5	10	35	yes	yes	2;3;4	7.4907e-83	282.49	NaN	NaN	NaN	0		Median	4604800000	4604800000	0			153	146	157	269;270;271;272;273;274;275;276;277;278;279	341;342;343;344;345;346;347;348;349;350;351;352;353;354;355;356;357;358;359;360;361;362	344		22
AGEIFQVVPSRR	12	1	1357.75	A0A140NAK8	A0A140NAK8	258	269	yes	yes	2	0.012522	51.762	NaN	NaN	NaN	0		Median	0	0	0			154	482	158	280	363	363		1
AGENVGVLLR	10	0	1026.58	A0A140NCI6;A0A140N6W0	A0A140NCI6	271	280	yes	no	2	2.3679e-48	204.86	0.012158	0.13561	NaN	1		Median	1917800000	1877100000	40690000			155	184	159	281;282;283;284;285;286	364;365;366;367;368;369;370	365		7
AGETLGLVGESGSGK	15	0	1360.68	A0A140N9V0	A0A140N9V0	311	325	yes	yes	2	0.0001682	82.069	NaN	NaN	NaN	0		Median	49463000	49463000	0			156	436	160	287	371	371		1
AGFAQVFVLK	10	0	1078.62	A0A140N2P2	A0A140N2P2	117	126	yes	yes	2	0.0023168	76.478	NaN	NaN	NaN	0		Median	11964000	11964000	0			157	7	161	288	372	372		1
AGFEVR	6	0	677.35	A0A140SS80	A0A140SS80	543	548	yes	yes	2	0.055442	60.294	NaN	NaN	NaN	0		Median	179880000	179880000	0			158	907	162	289	373	373		1
AGFLAAIAK	9	0	860.512	A0A140NFP9	A0A140NFP9	65	73	yes	yes	2	0.0598	45.081	NaN	NaN	NaN	0		Median	64417000	64417000	0			159	828	163	290	374	374		1
AGFVTR	6	0	649.355	A0A140N2Z9	A0A140N2Z9	101	106	yes	yes	2	0.0016416	110.54	NaN	NaN	NaN	0		Median	773940000	773940000	0			160	13	164	291;292	375;376;377	376		3
AGFYVNR	7	0	825.413	A0A140N5R8	A0A140N5R8	491	497	yes	yes	2	0.0018698	91.093	NaN	NaN	NaN	0		Median	0	0	0			161	110	165	293	378	378		1
AGGASSFLADRVEEEGEVR	19	1	1977.94	A0A140N8G9	A0A140N8G9	418	436	yes	yes	3	0.00010493	78.674	NaN	NaN	NaN	0		Median	73863000	73863000	0			162	326	166	294	379	379		1
AGGGSATLSMGQAAAR	16	0	1404.68	A0A140N775	A0A140N775	218	233	yes	yes	2	1.3129e-28	174.23	NaN	NaN	NaN	0		Median	76798000	76798000	0			163	214	167	295	380	380		1
AGGMGLILGR	10	0	943.527	A0A140NAH0	A0A140NAH0	312	321	yes	yes	2	0.023857	49.097	NaN	NaN	NaN	0		Median	0	0	0			164	477	168	296	381	381		1
AGGVIGILGELDR	13	0	1268.71	A0A140NF10	A0A140NF10	329	341	yes	yes	2	0.00050585	81.017	NaN	NaN	NaN	0		Median	90707000	90707000	0			165	787	169	297	382	382		1
AGGYLTDGTELHDTNFAR	18	0	1936.89	A0A140NDZ1	A0A140NDZ1	472	489	yes	yes	2;3	9.6416e-11	150.21	NaN	NaN	NaN	0		Median	107550000	107550000	0			166	728	170	298;299	383;384	383		2
AGIAGGADSSSVLPIGVSK	19	0	1684.9	A0A140N9I7	A0A140N9I7	120	138	yes	yes	2	1.0501e-09	107.11	NaN	NaN	NaN	0		Median	41034000	41034000	0			167	412	171	300	385	385		1
AGIALNDNFVK	11	0	1160.62	A0A140N783	A0A140N783	297	307	yes	yes	2	2.2544e-07	109.02	NaN	NaN	NaN	0		Median	400860000	400860000	0			168	217	172	301	386	386		1
AGIEHGLLYNQEQR	14	0	1626.81	A0A140N6J6	A0A140N6J6	91	104	yes	yes	2;3	5.3998e-28	174.4	NaN	NaN	NaN	0		Median	101600000	101600000	0			169	161	173	302;303	387;388	388		2
AGIELTLFHGR	11	0	1212.66	A0A140SS67	A0A140SS67	571	581	yes	yes	2;3	6.4485e-22	167.67	NaN	NaN	NaN	0		Median	333430000	333430000	0			170	903	174	304;305	389;390	389		2
AGIIRPVLDPAR	12	1	1276.76	C5W865	C5W865	555	566	yes	yes	3	0.045058	22.885	NaN	NaN	NaN	0		Median	123490000	123490000	0			171	920	175	306	391	391		1
AGILAQVPAGR	11	0	1051.61	A0A140ND23	A0A140ND23	198	208	yes	yes	2	2.4801e-11	130.22	NaN	NaN	NaN	0		Median	42788000	42788000	0			172	657	176	307	392	392		1
AGKFDEEIVPVLIPQR	16	1	1810	PhaA	PhaA	192	207	yes	yes	3	0.0017889	59.862	NaN	NaN	NaN	0		Median	1284700000	1284700000	0			173	923	177	308	393;394	393		2
AGLADPNRPIGSFLFLGPTGVGK	23	1	2283.24	A0A140N6A5	A0A140N6A5	589	611	yes	yes	3	0.031338	35.019	NaN	NaN	NaN	0		Median	117780000	117780000	0			174	140	178	309	395	395		1
AGLGVTARPVEMMSPDLR	18	1	1898.97	A0A140N7V5	A0A140N7V5	231	248	yes	yes	2;3	1.4681e-05	93.011	NaN	NaN	NaN	0		Median	161220000	161220000	0			175	279	179	310;311	396;397	396		2
AGLGYVHNSLSNMQPQVAMWR	21	0	2358.14	A0A140NBL4	A0A140NBL4	527	547	yes	yes	2	1.9187e-22	146.59	NaN	NaN	NaN	0		Median	36262000	36262000	0			176	568	180	312	398	398		1
AGLHGFTMALAQEVATK	17	0	1743.9	PhaB	PhaB	199	215	yes	yes	2;3	2.2177e-40	192.4	0.017334	0.16109	NaN	1		Median	2058900000	2032300000	26548000			177	924	181;182	313;314;315	399;400;401	400	122	3
AGLLNR	6	0	642.381	A0A140NF10	A0A140NF10	342	347	yes	yes	2	0.021617	82.141	NaN	NaN	NaN	0		Median	62751000	62751000	0			178	787	183	316	402	402		1
AGLPAMVPAMTINK	14	0	1412.75	PhaA	PhaA	73	86	yes	yes	3	8.144e-07	100.04	NaN	NaN	NaN	0		Median	32694000	32694000	0			179	923	184	317	403	403		1
AGLTLGVDPLGGSGIEYWK	19	0	1932	A0A140NC67	A0A140NC67	227	245	yes	yes	2	1.0229e-15	136.17	NaN	NaN	NaN	0		Median	21329000	21329000	0			180	601	185	318	404	404		1
AGLYYADHITAVSPTYAR	18	0	1967.97	A0A140N490	A0A140N490	200	217	yes	yes	2	9.3545e-24	147.73	NaN	NaN	NaN	0		Median	0	0	0			181	39	186	319	405	405		1
AGMAVGLAGLFIEAHPDPEHAK	22	0	2230.12	A0A140N8Q6	A0A140N8Q6	227	248	yes	yes	3;4	3.211e-05	83.063	NaN	NaN	NaN	0		Median	96143000	96143000	0			182	345	187	320;321	406;407;408	408		3
AGMELFDLR	9	0	1050.52	A0A140N8W2	A0A140N8W2	90	98	yes	yes	2	0.00014735	96.367	NaN	NaN	NaN	0		Median	18035000	18035000	0			183	360	188	322	409	409		1
AGMIVVNVNPLYTPR	15	0	1642.89	A0A140N8F0	A0A140N8F0	119	133	yes	yes	2	2.5712e-12	119.76	NaN	NaN	NaN	0		Median	0	0	0			184	319	189	323	410	410		1
AGMYTTVQDGGR	12	0	1254.57	A0A140NC43	A0A140NC43	7	18	yes	yes	2	5.3892e-05	96.143	NaN	NaN	NaN	0		Median	74405000	74405000	0			185	596	190	324	411	411		1
AGPGSLGPVNMPIPVVIDR	19	0	1888.02	A0A140NDE0	A0A140NDE0	333	351	yes	yes	2;3	1.8592e-16	180.27	NaN	NaN	NaN	0		Median	765200000	765200000	0			186	684	191	325;326	412;413	412		2
AGPLAGYPVVDMGIR	15	0	1514.79	A0A140N7C7	A0A140N7C7	563	577	yes	yes	2	4.5389e-72	236.77	NaN	NaN	NaN	0		Median	1142500000	1142500000	0			187	233	192;193	327;328	414;415	415	51	2
AGQLNPDTR	9	0	970.483	A0A140N899	A0A140N899	36	44	yes	yes	2	0.0032181	72.879	NaN	NaN	NaN	0		Median	9693100	9693100	0			188	305	194	329	416	416		1
AGQLSPGDPVLFR	13	0	1355.72	A0A140NB70	A0A140NB70	167	179	yes	yes	2	0.0019096	84.896	0.34594	1.0401	NaN	1		Median	93293000	64340000	28953000			189	532	195	330	417	417		1
AGQTFTFTTDK	11	0	1215.58	A0A140N9V8	A0A140N9V8	87	97	yes	yes	2	0.0030216	73.887	NaN	NaN	NaN	0		Median	52390000	52390000	0			190	438	196	331	418	418		1
AGQTSMIAR	9	0	933.47	A0A140N821	A0A140N821	337	345	yes	yes	2	0.011405	61.691	NaN	NaN	NaN	0		Median	17929000	17929000	0			191	290	197	332	419	419		1
AGQYAYR	7	0	827.393	A0A140NBS1	A0A140NBS1	42	48	yes	yes	2	0.0050533	74.717	1.7959	10.75	NaN	1		Median	553880000	207130000	346750000			192	585	198	333	420	420		1
AGSPVHR	7	0	722.382	A0A140NEQ9	A0A140NEQ9	165	171	yes	yes	2	0.0041259	92.822	NaN	NaN	NaN	0		Median	22127000	22127000	0			193	769	199	334	421	421		1
AGTPQITILGR	11	0	1125.65	A0A140NF70	A0A140NF70	17	27	yes	yes	2	0.017227	50.452	NaN	NaN	NaN	0		Median	140670000	140670000	0			194	801	200	335	422	422		1
AGTVTAANASGLNDGAAAVVVMSAAK	26	0	2316.17	PhaA	PhaA	239	264	yes	yes	2	4.3443e-204	357.38	NaN	NaN	NaN	0		Median	216320000	216320000	0			195	923	201	336	423;424	423		2
AGVEAGR	7	0	658.34	A0A140N3G7	A0A140N3G7	71	77	yes	yes	2	2.0943e-05	118.01	NaN	NaN	NaN	0		Median	0	0	0			196	24	202	337	425	425		1
AGVEVDDR	8	0	859.404	A0A140NBS3	A0A140NBS3	285	292	yes	yes	2	0.00019881	102.41	NaN	NaN	NaN	0		Median	243300000	243300000	0			197	586	203	338	426	426		1
AGVEVDDRGFIR	12	1	1332.68	A0A140NBS3	A0A140NBS3	285	296	yes	yes	3	0.00019087	61.419	NaN	NaN	NaN	0		Median	148470000	148470000	0			198	586	204	339	427;428	428		2
AGVHFGHQTR	10	0	1108.55	A0A140NFK2	A0A140NFK2	12	21	yes	yes	2;3	0.00053797	89.542	0.068612	0.55168	42.845	2		Median	2288000000	2170600000	117460000			199	823	205	340;341	429;430	429		2
AGVKPEQVSEVIMGQVLTAGSGQNPAR	27	1	2722.41	PhaA	PhaA	41	67	yes	yes	2;3	1.0639e-43	192.75	NaN	NaN	NaN	0		Median	625290000	625290000	0			200	923	206	342;343	431;432;433;434;435	433		5
AGVPVQDMEMWQFHPTGIAGAGVLVTEGCR	30	0	3212.52	A0A140NA80	A0A140NA80	229	258	yes	yes	3	4.5657e-70	220.92	NaN	NaN	NaN	0		Median	86453000	86453000	0			201	455	207	344	436	436		1
AGVSYVDYHIQFHQR	15	0	1818.88	A0A140SSA6	A0A140SSA6	290	304	yes	yes	4	0.0005952	50.116	NaN	NaN	NaN	0		Median	16711000	16711000	0			203	914	209	346	438	438		1
AGVWPLEDNPLVNAPHIQNELVAEWAHPYSR	31	0	3521.75	A0A140N4G4	A0A140N4G4	887	917	yes	yes	4	3.43e-06	66.825	NaN	NaN	NaN	0		Median	51657000	51657000	0			204	48	210	347	439	439		1
AGWLLAR	7	0	785.455	A0A140NB91	A0A140NB91	230	236	yes	yes	2	0.043807	53.098	NaN	NaN	NaN	0		Median	15458000	15458000	0			205	537	211	348	440	440		1
AGYNLVASATEGQMR	15	0	1566.75	A0A140NBN8	A0A140NBN8	249	263	yes	yes	2	9.7517e-14	134.49	NaN	NaN	NaN	0		Median	166860000	166860000	0			206	579	212	349	441	441		1
AHFDAGEFVQSWDDDAAR	18	0	2035.87	A0A140NDP4	A0A140NDP4	239	256	yes	yes	3	0.0031128	52.612	NaN	NaN	NaN	0		Median	63629000	63629000	0			207	709	213	350	442	442		1
AHFGWIDR	8	0	1000.49	A0A140N7M4	A0A140N7M4	33	40	yes	yes	3	0.020741	42.287	NaN	NaN	NaN	0		Median	6838600	6838600	0			208	257	214	351	443	443		1
AHGVITASAGNHAQGVAFSSAR	22	0	2108.05	A0A140ND38	A0A140ND38	80	101	yes	yes	2;3	9.0767e-17	168.05	NaN	NaN	NaN	0		Median	94601000	94601000	0			209	659	215	352;353	444;445	444		2
AHIVELVR	8	0	935.555	A0A140NAM8	A0A140NAM8	26	33	yes	yes	3	0.0066118	54.157	NaN	NaN	NaN	0		Median	23520000	23520000	0			210	486	216	354	446	446		1
AHPDVFNILLQVLDDGR	17	0	1921.01	A0A140N6A5	A0A140N6A5	682	698	yes	yes	3	5.7352e-05	79.013	NaN	NaN	NaN	0		Median	7396100	7396100	0			211	140	217	355	447	447		1
AHPDVFNILLQVLDDGRLTDGQGR	24	1	2648.37	A0A140N6A5	A0A140N6A5	682	705	yes	yes	4	9.4225e-05	76.421	NaN	NaN	NaN	0		Median	39445000	39445000	0			212	140	218	356	448	448		1
AHPLSLGMLGMHGVR	15	0	1574.82	A0A140N2H0	A0A140N2H0	253	267	yes	yes	4	0.0039143	48.467	NaN	NaN	NaN	0		Median	25994000	25994000	0			213	5	219	357	449	449		1
AHQIENNPR	9	0	1077.53	A0A140NBD7	A0A140NBD7	90	98	yes	yes	2;3	1.2999e-08	128.61	0.083539	0.27097	NaN	1		Median	133910000	130920000	2991600			214	551	220	358;359	450;451	451		2
AHYVLMNVEAPQEVIDELETTFR	23	0	2703.32	A0A140NGG7	A0A140NGG7	57	79	yes	yes	2;3	1.8829e-68	278.4	NaN	NaN	NaN	0		Median	346680000	346680000	0			215	861	221	360;361	452;453	453		2
AIAEATEAGLLGK	13	0	1242.68	A0A140N9Z7	A0A140N9Z7	146	158	yes	yes	2	1.393e-12	130.94	NaN	NaN	NaN	0		Median	147120000	147120000	0			216	446	222	362	454	454		1
AIAEQLK	7	0	771.449	A0A140N4L0	A0A140N4L0	57	63	yes	yes	2	0.031002	60.788	NaN	NaN	NaN	0		Median	512200000	512200000	0			217	52	223	363	455	455		1
AIAESIGIHVEK	12	0	1265.7	A0A140N8S8	A0A140N8S8	353	364	yes	yes	3	0.02521	39.005	0.25594	0.46809	NaN	1		Median	42615000	33154000	9460500			218	352	224	364	456	456		1
AIATAHHAQETF	12	0	1295.63	A0A140NAK8	A0A140NAK8	509	520	yes	yes	3	0.0041241	38.791	NaN	NaN	NaN	0		Median	109910000	109910000	0			219	482	225	365	457	457		1
AIDDLVK	7	0	772.433	A0A140N8Q6	A0A140N8Q6	269	275	yes	yes	2	0.04599	51.787	NaN	NaN	NaN	0		Median	90039000	90039000	0			220	345	226	366	458	458		1
AIDKPFLLPIEDVFSISGR	19	1	2116.16	A0A140NCI6;A0A140N6W0	A0A140NCI6	206	224	yes	no	2;3	4.8686e-51	201.24	NaN	NaN	NaN	0		Median	3292400000	3292400000	0			221	184	227	367;368	459;460;461	461		3
AIDLLR	6	0	699.428	A0A140NAF5	A0A140NAF5	459	464	yes	yes	2	0.016035	86.935	NaN	NaN	NaN	0		Median	111910000	111910000	0			222	474	228	369	462	462		1
AIDMHISNLR	10	0	1168.6	A0A140NFA1	A0A140NFA1	196	205	yes	yes	3	4.5338e-05	89.317	NaN	NaN	NaN	0		Median	64976000	64976000	0			223	806	229	370	463	463		1
AIDVIDEAGAR	11	0	1128.58	A0A140NBG5	A0A140NBG5	398	408	yes	yes	2	2.1802e-11	131.5	NaN	NaN	NaN	0		Median	146300000	146300000	0			224	560	230	371	464	464		1
AIEAEPR	7	0	784.408	A0A140N5P0	A0A140N5P0	158	164	yes	yes	2	0.057198	43.124	0.16353	0.62682	NaN	1		Median	132310000	111270000	21044000			225	106	231	372	465	465		1
AIEALTEAIK	10	0	1057.6	A0A140NBG5	A0A140NBG5	466	475	yes	yes	2	0.00015574	92.051	NaN	NaN	NaN	0		Median	35702000	35702000	0			226	560	232	373;374	466;467	466		2
AIEEFGPYK	9	0	1052.52	A0A140N8R5	A0A140N8R5	407	415	yes	yes	2	0.054325	45.7	NaN	NaN	NaN	0		Median	14712000	14712000	0			227	348	233	375	468	468		1
AIEIPVHHAER	11	0	1270.68	A0A140N779	A0A140N779	195	205	yes	yes	4	0.014726	37.94	NaN	NaN	NaN	0		Median	36880000	36880000	0			228	215	234	376	469	469		1
AIELLGTMQGGYNIHPLIDALDDAK	25	0	2667.36	A0A140NFP9	A0A140NFP9	86	110	yes	yes	3	0.022542	38.006	NaN	NaN	NaN	0		Median	28027000	28027000	0			229	828	235	377	470	470		1
AIFPNPDHTLLPGMFVR	17	0	1924	A0A140ND70	A0A140ND70	278	294	yes	yes	3	3.5159e-08	103.01	NaN	NaN	NaN	0		Median	240370000	240370000	0			232	667	238	387	487;488;489	488		3
AIGEAKDDDTADILTAASR	19	1	1931.94	A0A140NDN9	A0A140NDN9	135	153	yes	yes	2;3	2.7716e-64	222.45	NaN	NaN	NaN	0		Median	2664900000	2664900000	0			233	708	239	388;389;390;391;392	490;491;492;493;494;495;496;497	493		8
AIGIAR	6	0	599.375	A0A140NA86	A0A140NA86	164	169	yes	yes	2	0.039401	68.64	NaN	NaN	NaN	0		Median	128360000	128360000	0			234	459	240	393	498	498		1
AIGINFIDTYIR	12	0	1394.76	A0A140NCB1	A0A140NCB1	37	48	yes	yes	2	8.7472e-19	156.12	NaN	NaN	NaN	0		Median	148830000	148830000	0			235	612	241	394	499	499		1
AIIFANTK	8	0	876.507	A0A140SSA5	A0A140SSA5	259	266	yes	yes	2	0.013545	64.265	NaN	NaN	NaN	0		Median	24223000	24223000	0			236	913	242	395	500	500		1
AIIGLVK	7	0	712.485	A0A140NCH2	A0A140NCH2	69	75	yes	yes	2	0.020668	66.994	NaN	NaN	NaN	0		Median	30016000	30016000	0			237	622	243	396	501	501		1
AIIPVAEEVGVR	12	0	1251.72	A0A140NE56	A0A140NE56	218	229	yes	yes	2	0.0024557	72.006	NaN	NaN	NaN	0		Median	45677000	45677000	0			238	743	244	397	502	502		1
AIIPVHYAGAPADIDAIR	18	0	1862.01	A0A140N9N7	A0A140N9N7	124	141	yes	yes	3	9.75e-13	122.31	NaN	NaN	NaN	0		Median	747290000	747290000	0			239	421	245	398	503	503		1
AILAAAGIAEDVK	13	0	1240.7	A0A140N5B4	A0A140N5B4	32	44	yes	yes	2	1.6444e-12	129.16	NaN	NaN	NaN	0		Median	125440000	125440000	0			240	89	246	399	504	504		1
AILPAQYR	8	0	930.529	A0A140NFW3	A0A140NFW3	189	196	yes	yes	2	0.0072491	72.355	NaN	NaN	NaN	0		Median	50410000	50410000	0			241	840	247	400	505;506	505		2
AILWMIVPK	9	0	1069.64	A0A140NH27	A0A140NH27	577	585	yes	yes	2	5.8278e-09	135.35	NaN	NaN	NaN	0		Median	26173000	26173000	0			242	873	248	401	507	507		1
AIMNQTR	7	0	832.423	A0A140N8H7	A0A140N8H7	157	163	yes	yes	2	0.010224	80.462	NaN	NaN	NaN	0		Median	121060000	121060000	0			243	329	249	402	508	508		1
AIMVNGR	7	0	759.406	A0A140N548	A0A140N548	122	128	yes	yes	2	0.016246	72.618	NaN	NaN	NaN	0		Median	1052600000	1052600000	0			244	77	250	403	509	509		1
AINEDAAGNYIHYGVR	16	0	1761.84	A0A140N810	A0A140N810	395	410	yes	yes	2;3	4.9619e-14	161.94	NaN	NaN	NaN	0		Median	162860000	162860000	0			245	287	251	404;405	510;511	511		2
AINHDFR	7	0	871.43	A0A140N7T5	A0A140N7T5	186	192	yes	yes	3	0.053986	23.955	NaN	NaN	NaN	0		Median	48762000	48762000	0			246	272	252	406	512	512		1
AIPEGAVDNGQLR	13	0	1338.69	A0A140NI72	A0A140NI72	447	459	yes	yes	2	3.8261e-05	91.636	NaN	NaN	NaN	0		Median	130770000	130770000	0			247	894	253	407	513	513		1
AIPGTIR	7	0	726.439	A0A140N6P6	A0A140N6P6	399	405	yes	yes	2	0.00018293	118.01	NaN	NaN	NaN	0		Median	113260000	113260000	0			248	175	254	408	514	514		1
AIPNYNVMGLAK	12	0	1289.68	A0A140NA83	A0A140NA83	152	163	yes	yes	2	5.2601e-05	96.331	NaN	NaN	NaN	0		Median	486290000	486290000	0			249	456	255	409	515	515		1
AIPWIFAWTQNR	12	0	1501.78	A0A140SS67	A0A140SS67	714	725	yes	yes	2	9.7791e-53	228.05	NaN	NaN	NaN	0		Median	257510000	257510000	0			250	903	256	410	516	516		1
AIQVLCR	7	0	858.475	A0A140NBG5	A0A140NBG5	198	204	yes	yes	2	0.0031946	80.555	NaN	NaN	NaN	0		Median	0	0	0			251	560	257	411	517	517		1
AIQVTTGAK	9	0	887.508	A0A140N3G7	A0A140N3G7	47	55	yes	yes	2	3.7784e-06	107.01	NaN	NaN	NaN	0		Median	989730000	989730000	0			252	24	258	412;413	518;519	518		2
AIRQDVLDK	9	1	1056.59	PhaB	PhaB	234	242	yes	yes	3	0.0052025	53.124	NaN	NaN	NaN	0		Median	56455000	56455000	0			253	924	259	414	520	520		1
AISIVENALAIYGAPIYVR	19	0	2032.14	A0A140NGD5	A0A140NGD5	18	36	yes	yes	2;3	2.67e-22	183.79	NaN	NaN	NaN	0		Median	49096000	49096000	0			254	855	260	415;416	521;522	522		2
AISLSVR	7	0	744.449	A0A140NBA5	A0A140NBA5	514	520	yes	yes	2	3.5479e-07	138.85	NaN	NaN	NaN	0		Median	275680000	275680000	0			255	541	261	417;418	523;524;525	524		3
AISVTER	7	0	774.424	A0A140N690	A0A140N690	263	269	yes	yes	2	0.043699	53.163	NaN	NaN	NaN	0		Median	171270000	171270000	0			256	135	262	419	526	526		1
AITESGLR	8	0	845.461	A0A140NB96	A0A140NB96	259	266	yes	yes	2	0.006072	58.917	0.015043	0.17655	NaN	1		Median	1962400000	1935400000	26925000			257	538	263	420	527	527		1
AITIDFVR	8	0	933.528	A0A140N2D9	A0A140N2D9	353	360	yes	yes	2	2.0868e-11	150.84	NaN	NaN	NaN	0		Median	51980000	51980000	0			258	3	264	421	528	528		1
AITIEELAQYPLVTYTFGFTGR	22	0	2489.28	A0A140NAK1	A0A140NAK1	183	204	yes	yes	2	1.9625e-22	144.68	NaN	NaN	NaN	0		Median	12883000	12883000	0			259	481	265	422	529	529		1
AITQFFFDVESYLR	14	0	1734.86	A0A140NHQ0	A0A140NHQ0	180	193	yes	yes	2	4.6155e-06	130.16	NaN	NaN	NaN	0		Median	35502000	35502000	0			260	887	266	423	530	530		1
AIVEAAHEFGR	11	0	1198.61	A0A140N702	A0A140N702	141	151	yes	yes	3	0.0020577	49.934	NaN	NaN	NaN	0		Median	36647000	36647000	0			261	198	267	424	531	531		1
AIVVTPDHPLAGK	13	0	1316.75	A0A140NAK1	A0A140NAK1	169	181	yes	yes	2;3	1.3431e-08	119.16	NaN	NaN	NaN	0		Median	234260000	234260000	0			262	481	268	425;426	532;533	533		2
AIWVETR	7	0	873.471	A0A140NAC8	A0A140NAC8	13	19	yes	yes	2	0.03428	58.819	NaN	NaN	NaN	0		Median	143480000	143480000	0			263	471	269	427	534	534		1
AKDFEDAVEK	10	1	1150.55	A0A140NCE4	A0A140NCE4	346	355	yes	yes	3	0.060521	21.55	NaN	NaN	NaN	0		Median	29745000	29745000	0			264	616	270	428	535	535		1
AKELGLTPLATIK	13	1	1353.82	PhaA	PhaA	265	277	yes	yes	3	1.2798e-05	86.291	NaN	NaN	NaN	0		Median	154200000	154200000	0			265	923	271	429	536	536		1
AKLESLVEDLVNR	13	1	1484.82	A0A140NFV3	A0A140NFV3	303	315	yes	yes	2	0.0014512	82.774	NaN	NaN	NaN	0		Median	65979000	65979000	0			266	837	272	430	537	537		1
AKPVLLEPIMK	11	1	1237.75	A0A140N7C7	A0A140N7C7	608	618	yes	yes	3	0.030389	36.847	NaN	NaN	NaN	0		Median	50588000	50588000	0			267	233	273	431	538	538		1
ALAAALGQIEK	11	0	1083.63	A0A140N4Y8	A0A140N4Y8	10	20	yes	yes	2	1.1254e-08	121.73	NaN	NaN	NaN	0		Median	122290000	122290000	0			268	68	274	432	539;540	540		2
ALADITDPATGAVIVK	16	0	1553.87	A0A140NFB9	A0A140NFB9	701	716	yes	yes	2	0.062249	42.464	NaN	NaN	NaN	0		Median	0	0	0			269	808	275	433	541	541		1
ALADSLMQLAR	11	0	1187.63	A0A140NB96	A0A140NB96	344	354	yes	yes	2	2.304e-21	169.21	NaN	NaN	NaN	0		Median	1976100000	1976100000	0			270	538	276	434	542	542		1
ALAGQWLAYGVTR	13	0	1404.75	A0A140NCE7	A0A140NCE7	615	627	yes	yes	2	1.5674e-12	129.7	NaN	NaN	NaN	0		Median	75711000	75711000	0			271	618	277	435	543	543		1
ALAMFR	6	0	707.379	A0A140N763	A0A140N763	223	228	yes	yes	2	0.024019	80.317	NaN	NaN	NaN	0		Median	16683000	16683000	0			272	211	278	436	544	544		1
ALANFMFDSDEAMVR	15	0	1715.76	A0A140N6A5	A0A140N6A5	617	631	yes	yes	2	7.8892e-15	140.31	NaN	NaN	NaN	0		Median	224890000	224890000	0			273	140	279;280	437;438	545;546	546	31	2
ALAVEPQILLLDEPFGALDAQVR	23	0	2477.35	A0A140N7J3	A0A140N7J3	150	172	yes	yes	2;3	4.7212e-10	144.33	NaN	NaN	NaN	0		Median	171770000	171770000	0			274	249	281	439;440	547;548	548		2
ALCDEHGIMLIADEVQSGAGR	21	0	2241.05	A0A140N7B3	A0A140N7B3	227	247	yes	yes	3	0.00015443	77.045	NaN	NaN	NaN	0		Median	71947000	71947000	0			275	225	282	441	549	549		1
ALDAYYALQQK	11	0	1282.66	A0A140NCV3	A0A140NCV3	380	390	yes	yes	2	0.03612	46.819	NaN	NaN	NaN	0		Median	88262000	88262000	0			276	649	283	442	550	550		1
ALDILTATPPDVFNHNLENVPR	22	0	2445.27	A0A140NAF9	A0A140NAF9	179	200	yes	yes	2;3;4	3.5915e-07	145.7	NaN	NaN	NaN	0		Median	422400000	422400000	0			277	476	284	443;444;445	551;552;553;554	552		4
ALDIRPPAQPLALVSGAR	18	1	1844.06	A0A140N4S8	A0A140N4S8	79	96	yes	yes	3	0.0033958	50.938	NaN	NaN	NaN	0		Median	170980000	170980000	0			278	63	285	446	555;556	556		2
ALDNVNLK	8	0	885.492	A0A140NAC2	A0A140NAC2	28	35	yes	yes	2	0.025112	56.122	NaN	NaN	NaN	0		Median	7212600	7212600	0			279	468	286	447	557	557		1
ALDREHFTSVVGADQDDAEMLAEELR	26	1	2916.36	A0A140NDN8	A0A140NDN8	150	175	yes	yes	3	0.0003137	63.297	NaN	NaN	NaN	0		Median	33151000	33151000	0			280	707	287	448	558	558		1
ALDVEQIR	8	0	942.513	A0A140NCN5	A0A140NCN5	177	184	yes	yes	2	0.00070908	96.19	NaN	NaN	NaN	0		Median	26538000	26538000	0			281	633	288	449	559	559		1
ALEGDAEWEAK	11	0	1217.56	A0A140NCI6;A0A140N6W0	A0A140NCI6	178	188	yes	no	2	8.4052e-16	153.97	0.174	1.0248	NaN	1		Median	1152400000	1062500000	89836000			282	184	289	450;451;452;453;454;455	560;561;562;563;564;565;566;567;568;569;570	562		11
ALEMIDMHGGDLFSEE	16	0	1792.76	A0A140N582	A0A140N582	332	347	yes	yes	2	0.00066746	67.548	NaN	NaN	NaN	0		Median	51867000	51867000	0			283	84	290	456	571	571		1
ALENALLEFPGCAMVISHDRWFLDR	25	1	2959.45	A0A140NGH2	A0A140NGH2	482	506	yes	yes	4	0.00046181	61.37	NaN	NaN	NaN	0		Median	48350000	48350000	0			284	863	291	457	572	572		1
ALESLR	6	0	687.392	A0A140N6P6	A0A140N6P6	23	28	yes	yes	2	0.053737	61.123	NaN	NaN	NaN	0		Median	234120000	234120000	0			285	175	292	458	573	573		1
ALFSSVR	7	0	778.434	A0A140NBD0	A0A140NBD0	219	225	yes	yes	2	1.8473e-10	153.61	NaN	NaN	NaN	0		Median	873930000	873930000	0			286	549	293	459	574;575	575		2
ALGADEVVNSR	11	0	1129.57	A0A140NBB5	A0A140NBB5	216	226	yes	yes	2	0.006715	64.39	NaN	NaN	NaN	0		Median	36921000	36921000	0			287	544	294	460	576	576		1
ALGALR	6	0	599.375	A0A140NBR4	A0A140NBR4	1153	1158	yes	yes	2	0.0013195	112.88	NaN	NaN	NaN	0		Median	41863000	41863000	0			288	583	295	461	577	577		1
ALGANLVLTEGAK	13	0	1255.71	A0A140N5L9	A0A140N5L9	106	118	yes	yes	2	4.5601e-05	89.266	NaN	NaN	NaN	0		Median	204790000	204790000	0			289	105	296	462;463	578;579	578		2
ALGFDFIASEGNVADWDSTK	20	0	2141.99	PhaB	PhaB	91	110	yes	yes	2	2.3124e-145	324.8	NaN	NaN	NaN	0		Median	97184000	97184000	0			290	924	297	464;465;466;467	580;581;582;583;584	582		5
ALGGASGGYTAAR	13	0	1150.57	A0A140N487	A0A140N487	245	257	yes	yes	2	0.0040388	64.73	NaN	NaN	NaN	0		Median	207190000	207190000	0			291	38	298	468	585	585		1
ALGGGFPVGALLATEECAR	19	0	1887.95	A0A140N9B6	A0A140N9B6	253	271	yes	yes	2;3	4.1704e-65	226.04	NaN	NaN	NaN	0		Median	368760000	368760000	0			292	389	299	469;470	586;587;588	588		3
ALGIELLR	8	0	883.549	A0A140NBG5	A0A140NBG5	511	518	yes	yes	2	0.0010377	92.187	NaN	NaN	NaN	0		Median	149370000	149370000	0			293	560	300	471	589	589		1
ALGLNDELAHSSIR	14	0	1494.78	A0A140N9D5	A0A140N9D5	341	354	yes	yes	3	8.5354e-14	98.654	NaN	NaN	NaN	0		Median	45362000	45362000	0			294	392	301	472	590	590		1
ALGMLAVDNQAR	12	0	1257.65	A0A140NFB9	A0A140NFB9	183	194	yes	yes	2	0.0020846	74.162	NaN	NaN	NaN	0		Median	447230000	447230000	0			295	808	302	473	591	591		1
ALGQMK	6	0	646.347	A0A140NBE7	A0A140NBE7	230	235	yes	yes	1	0.029681	52.693	0.17506	0.52678	NaN	1		Median	93387000	78211000	15175000			296	553	303	474	592	592		0
ALGVTFFLPEGDAISASR	18	0	1849.96	A0A140N5L3	A0A140N5L3	445	462	yes	yes	2;3	8.5903e-11	130.88	NaN	NaN	NaN	0		Median	352630000	352630000	0			297	103	304	475;476	593;594	594		2
ALIAAPLR	8	0	823.528	A0A140NDM3	A0A140NDM3	72	79	yes	yes	2	0.0014768	86.838	NaN	NaN	NaN	0		Median	75838000	75838000	0			298	704	305	477	595	595		1
ALIGFAGPR	9	0	900.518	A0A140N7K3	A0A140N7K3	223	231	yes	yes	2	0.0055663	56.091	0.023918	0.14158	NaN	1		Median	329820000	319160000	10666000			299	251	306	478	596;597;598	596		3
ALILEPK	7	0	782.49	A0A140NCH2	A0A140NCH2	178	184	yes	yes	2	0.030984	60.799	NaN	NaN	NaN	0		Median	42430000	42430000	0			300	622	307	479	599	599		1
ALILTPTR	8	0	883.549	A0A140NBQ1	A0A140NBQ1	78	85	yes	yes	2	0.048648	47.082	NaN	NaN	NaN	0		Median	44306000	44306000	0			301	581	308	480	600	600		1
ALIMAPTR	8	0	871.495	A0A140SSA5	A0A140SSA5	87	94	yes	yes	2	0.0041921	79.469	NaN	NaN	NaN	0		Median	114950000	114950000	0			302	913	309	481	601	601		1
ALIPFGGIK	9	0	914.559	A0A140NBE7	A0A140NBE7	109	117	yes	yes	2	0.0030511	73.616	NaN	NaN	NaN	0		Median	88369000	88369000	0			303	553	310	482;483	602;603	602		2
ALIVTDR	7	0	786.46	A0A140NCE4	A0A140NCE4	482	488	yes	yes	2	0.0028431	97.068	NaN	NaN	NaN	0		Median	921740000	921740000	0			304	616	311	484	604	604		1
ALLAAFDFPFR	11	0	1266.68	A0A140N5A3	A0A140N5A3	168	178	yes	yes	2;3	1.8304e-15	175.51	NaN	NaN	NaN	0		Median	4001300000	4001300000	0			305	88	312	485;486	605;606;607;608	605		4
ALLAAFDFPFRK	12	1	1394.77	A0A140N5A3	A0A140N5A3	168	179	yes	yes	2;3	2.1233e-19	161.19	0.020926	0.13521	39.761	2		Median	1733600000	1685600000	47986000			306	88	313	487;488	609;610;611	610		3
ALLAGQSGISLIDHFDTSAYATK	23	0	2378.21	A0A140NA92	A0A140NA92	27	49	yes	yes	3	5.689e-16	129.85	NaN	NaN	NaN	0		Median	170830000	170830000	0			307	460	314	489	612;613	613		2
ALLDFFLSR	9	0	1080.6	A0A140NB50	A0A140NB50	2	10	yes	yes	2	4.5267e-18	161.02	NaN	NaN	NaN	0		Median	15086000	15086000	0			308	525	315	490	614	614		1
ALLDTLLR	8	0	913.56	A0A140NF41	A0A140NF41	214	221	yes	yes	2	0.0060309	75.189	NaN	NaN	NaN	0		Median	94941000	94941000	0			309	793	316	491	615	615		1
ALLEFDDQEPQLQNEIR	17	0	2057.01	A0A140NB77	A0A140NB77	526	542	yes	yes	2	1.4079e-93	264.55	NaN	NaN	NaN	0		Median	171220000	171220000	0			310	536	317	492	616	616		1
ALLFTVLSR	9	0	1018.62	A0A140SS36	A0A140SS36	120	128	yes	yes	2	7.8763e-05	100.02	NaN	NaN	NaN	0		Median	8455700	8455700	0			311	899	318	493	617	617		1
ALLFVENR	8	0	960.539	A0A140N4Y7	A0A140N4Y7	345	352	yes	yes	2	2.7088e-11	148.33	NaN	NaN	NaN	0		Median	532660000	532660000	0			312	67	319	494;495	618;619;620	618		3
ALLGER	6	0	657.381	A0A140ND61	A0A140ND61	517	522	yes	yes	2	0.012008	74.832	NaN	NaN	NaN	0		Median	0	0	0			313	664	320	496	621	621		1
ALLHVAK	7	0	750.475	A0A140NBS3	A0A140NBS3	55	61	yes	yes	2	0.010289	80.377	NaN	NaN	NaN	0		Median	260060000	260060000	0			314	586	321	497	622	622		1
ALLMHGTEGEVYANPQR	17	0	1884.92	A0A140NC71	A0A140NC71	222	238	yes	yes	2	3.6169e-25	157.78	NaN	NaN	NaN	0		Median	0	0	0			315	602	322	498	623	623		1
ALLNSMVIGVTEGFTK	16	0	1678.9	A0A140N2T1	A0A140N2T1	70	85	yes	yes	2;3	2.1396e-10	120.9	NaN	NaN	NaN	0		Median	120760000	120760000	0			316	9	323	499;500	624;625;626	625	0	3
ALLPLVEEK	9	0	1010.6	A0A140NDZ1	A0A140NDZ1	318	326	yes	yes	2	7.8796e-08	104.06	NaN	NaN	NaN	0		Median	0	0	0			317	728	324	501	627	627		1
ALLQELCFGVLR	12	0	1417.78	A0A140N5C1	A0A140N5C1	42	53	yes	yes	2	0.002928	89.886	NaN	NaN	NaN	0		Median	33362000	33362000	0			318	90	325	502	628	628		1
ALLSMAIR	8	0	873.511	A0A140NB77	A0A140NB77	732	739	yes	yes	2	0.00034136	100.67	NaN	NaN	NaN	0		Median	93662000	93662000	0			319	536	326	503	629;630	630		2
ALLSVR	6	0	657.417	A0A140NFY3	A0A140NFY3	945	950	yes	yes	2	0.036471	70.865	NaN	NaN	NaN	0		Median	103680000	103680000	0			320	842	327	504	631	631		1
ALMEYDESLR	10	0	1225.56	A0A140N2Z9	A0A140N2Z9	86	95	yes	yes	2	2.2419e-10	130.75	NaN	NaN	NaN	0		Median	4894400000	4894400000	0			321	13	328;329	505;506;507	632;633;634;635;636	635	1	5
ALMEYDESLRSELR	14	1	1710.82	A0A140N2Z9	A0A140N2Z9	86	99	yes	yes	2;3	3.9032e-19	153.54	NaN	NaN	NaN	0		Median	327180000	327180000	0			322	13	330;331	508;509;510	637;638;639	639	1	3
ALMGANMQR	9	0	990.474	A0A140SS80	A0A140SS80	679	687	yes	yes	2	1.7143e-06	115.46	NaN	NaN	NaN	0		Median	29201000	29201000	0			323	907	332	511	640	640		1
ALNAAGFR	8	0	818.44	A0A140N7L9	A0A140N7L9	99	106	yes	yes	2	0.00010277	99.384	0.031263	0.4275	NaN	1		Median	3876800000	3783500000	93382000			324	256	333	512	641	641		1
ALNAYLQR	8	0	947.519	A0A140N7E6	A0A140N7E6	228	235	yes	yes	2	2.4803e-07	128.38	NaN	NaN	NaN	0		Median	149850000	149850000	0			325	238	334	513	642	642		1
ALNFLVR	7	0	831.497	A0A140NI35	A0A140NI35	198	204	yes	yes	2	0.012502	77.496	NaN	NaN	NaN	0		Median	50720000	50720000	0			326	892	335	514	643	643		1
ALNLPVLAR	9	0	965.602	A0A140N6A4	A0A140N6A4	266	274	yes	yes	2	3.7503e-07	102.72	NaN	NaN	NaN	0		Median	0	0	0			327	139	336	515	644	644		1
ALNPEHPVIR	10	0	1144.64	A0A140NCM5	A0A140NCM5	203	212	yes	yes	3	0.00186	63.734	NaN	NaN	NaN	0		Median	55707000	55707000	0			328	631	337	516	645	645		1
ALNVMLK	7	0	787.463	A0A140NDL0	A0A140NDL0	502	508	yes	yes	2	0.0053611	88.734	NaN	NaN	NaN	0		Median	114170000	114170000	0			329	700	338	517	646	646		1
ALPAWR	6	0	712.402	A0A140N6Z3	A0A140N6Z3	60	65	yes	yes	2	1.0326e-05	123.07	NaN	NaN	NaN	0		Median	54385000	54385000	0			330	195	339	518	647;648	647		2
ALPDAQFEVVHSLAK	15	0	1623.86	A0A140ND59	A0A140ND59	61	75	yes	yes	2;3	9.8768e-28	167.71	NaN	NaN	NaN	0		Median	298990000	298990000	0			331	663	340	519;520	649;650	650		2
ALPDVR	6	0	669.381	A0A140N626	A0A140N626	33	38	yes	yes	2	0.038619	69.234	NaN	NaN	NaN	0		Median	20965000	20965000	0			332	127	341	521	651	651		1
ALPSAVSER	9	0	928.498	A0A140N982	A0A140N982	1231	1239	yes	yes	2	0.016444	57.722	NaN	NaN	NaN	0		Median	10418000	10418000	0			333	380	342	522	652	652		1
ALQANLFAVLR	11	0	1214.71	A0A140N8R5	A0A140N8R5	92	102	yes	yes	2	9.159e-05	120.87	NaN	NaN	NaN	0		Median	146950000	146950000	0			334	348	343	523	653	653		1
ALQDQLYSR	9	0	1092.56	A0A140NBG0	A0A140NBG0	74	82	yes	yes	2	0.0002978	88.358	NaN	NaN	NaN	0		Median	33886000	33886000	0			335	559	344	524	654;655	655		2
ALQEASGFIR	10	0	1090.58	A0A140N5Y7	A0A140N5Y7	71	80	yes	yes	2	3.5374e-10	124.92	NaN	NaN	NaN	0		Median	107160000	107160000	0			336	120	345	525	656	656		1
ALQGWVLR	8	0	941.545	A0A140N906	A0A140N906	74	81	yes	yes	2	0.0025126	83.377	NaN	NaN	NaN	0		Median	11164000	11164000	0			337	368	346	526	657	657		1
ALQTLVAAK	9	0	913.56	A0A140ND39	A0A140ND39	199	207	yes	yes	2	0.0010893	82.279	NaN	NaN	NaN	0		Median	13186000	13186000	0			338	660	347	527	658	658		1
ALREEGYR	8	1	992.504	A0A140NFY3	A0A140NFY3	36	43	yes	yes	3	0.045199	23.79	NaN	NaN	NaN	0		Median	106430000	106430000	0			339	842	348	528	659	659		1
ALRPDEDR	8	1	970.483	A0A140ND59	A0A140ND59	98	105	yes	yes	2;3	1.5716e-23	185.55	NaN	NaN	NaN	0		Median	366810000	366810000	0			340	663	349	529;530	660;661	660		2
ALRPDEDRLSPLHSVYVDQWDWER	24	2	2981.44	A0A140ND59	A0A140ND59	98	121	yes	yes	3	2.2108e-06	90.468	NaN	NaN	NaN	0		Median	66590000	66590000	0			341	663	350	531	662	662		1
ALRPLPDK	8	1	908.544	A0A140N8S8;A0A140NE14	A0A140NE14	149	156	no	no	3	0.030084	37.191	NaN	NaN	NaN	0		Median	7722700	7722700	0			342	733;352	351	532	663	663		1
ALRPLPDKFHGLQDQEVR	18	2	2118.13	A0A140NE14	A0A140NE14	149	166	yes	yes	4	5.5862e-16	124.26	NaN	NaN	NaN	0		Median	33405000	33405000	0			343	733	352	533	664	664		1
ALSLFCVIMGR	11	0	1265.66	A0A140N9C3	A0A140N9C3	233	243	yes	yes	2	1.1116e-12	140.35	NaN	NaN	NaN	0		Median	22796000	22796000	0			344	390	353	534	665	665		1
ALSNHENDNQQQR	13	0	1552.7	A0A140NBR4	A0A140NBR4	851	863	yes	yes	2;3	6.4735e-67	220.94	0.13255	0.22064	NaN	1		Median	67358000	58735000	8623000			345	583	354	535;536	666;667	667		2
ALSNPDLYEGDGELR	15	0	1647.77	A0A140ND61	A0A140ND61	50	64	yes	yes	2;3	4.0262e-60	231.17	NaN	NaN	NaN	0		Median	556150000	556150000	0			346	664	355	537;538;539	668;669;670	670		3
ALSVLGAR	8	0	785.476	A0A140NAI0	A0A140NAI0	270	277	yes	yes	2	0.0088193	68.7	NaN	NaN	NaN	0		Median	40371000	40371000	0			347	479	356	540	671	671		1
ALSVPCSDSK	10	0	1062.5	A0A140NH65	A0A140NH65	133	142	yes	yes	2	5.7338e-07	105.4	NaN	NaN	NaN	0		Median	41442000	41442000	0			348	876	357	541	672	672		1
ALSWSLGR	8	0	888.482	A0A140NDC8	A0A140NDC8	65	72	yes	yes	2	0.0066383	56.27	1.64	3.1558	NaN	1		Median	45368000	13243000	32125000			349	682	358	542	673	673		1
ALTDFMVEFER	11	0	1356.64	A0A140NDI4	A0A140NDI4	349	359	yes	yes	2	0.011059	58.63	NaN	NaN	NaN	0		Median	107860000	107860000	0			350	696	359	543	674	674		1
ALTFCEAEMDNLTR	14	0	1669.74	A0A140NBR4	A0A140NBR4	1081	1094	yes	yes	2	1.5496e-13	134.75	NaN	NaN	NaN	0		Median	28193000	28193000	0			353	583	362	570	718	718		1
ALTGLSPDEIVNQVK	15	0	1582.86	A0A140N9Z7	A0A140N9Z7	41	55	yes	yes	2	1.5543e-27	161.99	NaN	NaN	NaN	0		Median	54461000	54461000	0			354	446	363	571	719;720	720		2
ALTICTVSDHIR	12	0	1384.71	A0A140NC56	A0A140NC56	197	208	yes	yes	3	0.0001837	64.827	NaN	NaN	NaN	0		Median	57029000	57029000	0			355	598	364	572	721	721		1
ALTLQEK	7	0	801.46	A0A140N6A8	A0A140N6A8	105	111	yes	yes	2	0.051038	48.756	NaN	NaN	NaN	0		Median	174030000	174030000	0			356	141	365	573	722	722		1
ALTPFIDR	8	0	931.513	A0A140ND61	A0A140ND61	507	514	yes	yes	2	0.0038653	80.229	NaN	NaN	NaN	0		Median	59235000	59235000	0			357	664	366	574	723;724	724		2
ALVAVNLASEEPYHNALNEK	20	0	2181.11	A0A140NC74	A0A140NC74	156	175	yes	yes	3	1.9583e-06	89.859	NaN	NaN	NaN	0		Median	78620000	78620000	0			358	603	367	575	725	725		1
ALVEEEPSDNDLAEEELLSQGATQR	25	0	2742.28	A0A140N8H7	A0A140N8H7	29	53	yes	yes	2;3	9.7939e-23	184.41	NaN	NaN	NaN	0		Median	194680000	194680000	0			359	329	368	576;577	726;727	726		2
ALVGIFLNDQYVK	13	0	1478.81	A0A140SS89	A0A140SS89	288	300	yes	yes	2	5.3746e-08	109.42	NaN	NaN	NaN	0		Median	61461000	61461000	0			360	909	369	578	728	728		1
ALVQHNNAEQQAK	13	0	1449.73	A0A140NCV3	A0A140NCV3	488	500	yes	yes	2	5.4297e-34	195.27	NaN	NaN	NaN	0		Median	35168000	35168000	0			361	649	370	579	729	729		1
ALVQYR	6	0	748.423	A0A140NCA6	A0A140NCA6	94	99	yes	yes	2	0.028978	76.553	NaN	NaN	NaN	0		Median	117280000	117280000	0			362	611	371	580	730	730		1
ALVSEMLR	8	0	917.5	A0A140ND69	A0A140ND69	182	189	yes	yes	2	0.0053482	62.464	NaN	NaN	NaN	0		Median	0	0	0			363	666	372	581	731	731		1
ALVSHPR	7	0	778.445	A0A140N394	A0A140N394	171	177	yes	yes	2	0.00064352	106.76	NaN	NaN	NaN	0		Median	362290000	362290000	0			364	20	373	582	732	732		1
ALVVGEPTFGK	11	0	1116.62	A0A140NAW7	A0A140NAW7	467	477	yes	yes	2	0.0033229	72.643	NaN	NaN	NaN	0		Median	46634000	46634000	0			365	508	374	583	733	733		1
ALYDNLHPSR	10	0	1184.59	A0A140NAC7	A0A140NAC7	148	157	yes	yes	2	0.021252	50.372	NaN	NaN	NaN	0		Median	95853000	95853000	0			366	470	375	584	734	734		1
ALYTVVTEGK	10	0	1079.59	A0A140N8V0	A0A140N8V0	242	251	yes	yes	2	0.017547	54.066	NaN	NaN	NaN	0		Median	14445000	14445000	0			367	354	376	585	735	735		1
AMAWEEHDE	9	0	1116.42	A0A140SS73	A0A140SS73	494	502	yes	yes	2	6.472e-06	85.265	NaN	NaN	NaN	0		Median	52264000	52264000	0			368	905	377	586;587	736;737	737		2
AMDVYCHR	8	0	1050.44	A0A140N7M5	A0A140N7M5	302	309	yes	yes	3	3.3938e-05	98.997	0.017182	0.056238	NaN	1		Median	102510000	99270000	3242900			369	258	378	588	738	738		1
AMEAPLR	7	0	786.406	A0A140NH65	A0A140NH65	446	452	yes	yes	2	0.00108	89.427	0.024206	0.14465	NaN	1		Median	724160000	708320000	15836000			370	876	379	589	739	739		1
AMEIVYDEADLRR	13	1	1579.77	A0A140NFY3	A0A140NFY3	724	736	yes	yes	2	1.4748e-08	115.7	NaN	NaN	NaN	0		Median	63300000	63300000	0			371	842	380	590	740	740		1
AMEYGAENAR	10	0	1110.48	A0A140N7C3	A0A140N7C3	60	69	yes	yes	2	3.5261e-07	111.95	NaN	NaN	NaN	0		Median	42793000	42793000	0			372	231	381	591	741	741		1
AMMDNLQTETVINR	14	0	1634.78	A0A140NH27	A0A140NH27	696	709	yes	yes	2	2.5341e-27	162.26	NaN	NaN	NaN	0		Median	43428000	43428000	0			373	873	382	592	742	742		1
AMTDVTGFGLLGHLSEMCQGAGVQAR	26	0	2705.27	A0A140N6I5	A0A140N6I5	224	249	yes	yes	3	0.00027106	64.27	NaN	NaN	NaN	0		Median	88274000	88274000	0			374	158	383	593	743	743		1
AMTPGCTVQACGLR	14	0	1520.69	A0A140N7E4	A0A140N7E4	41	54	yes	yes	2	0.00059581	74.944	NaN	NaN	NaN	0		Median	21288000	21288000	0			375	237	384	594	744	744		1
AMVEVFLER	9	0	1092.56	A0A140N8X9	A0A140N8X9	297	305	yes	yes	2	1.2274e-08	129.29	NaN	NaN	NaN	0		Median	252280000	252280000	0			376	365	385	595	745;746	745		2
AMVVDQFR	8	0	964.48	A0A140N7D6	A0A140N7D6	124	131	yes	yes	2	0.0041996	79.451	NaN	NaN	NaN	0		Median	6665900	6665900	0			377	235	386	596	747	747		1
AMVVDQFREHEGEIITGVVK	20	1	2256.16	A0A140N7D6	A0A140N7D6	124	143	yes	yes	4	0.054372	24.407	NaN	NaN	NaN	0		Median	18928000	18928000	0			378	235	387	597	748	748		1
ANATAWLK	8	0	873.471	A0A140N4Y8	A0A140N4Y8	304	311	yes	yes	2	0.0056952	62.107	NaN	NaN	NaN	0		Median	0	0	0			379	68	388	598	749	749		1
ANATAWLKDNPETAK	15	1	1628.82	A0A140N4Y8	A0A140N4Y8	304	318	yes	yes	3	0.060388	24.784	NaN	NaN	NaN	0		Median	16463000	16463000	0			380	68	389	599	750	750		1
ANAVLLHSCEVTSGTPGCYR	20	0	2191.01	A0A140NBJ5	A0A140NBJ5	101	120	yes	yes	3	6.073e-23	144.72	NaN	NaN	NaN	0		Median	135960000	135960000	0			381	564	390	600	751	751		1
ANAYGHGIER	10	0	1086.52	A0A140NA29	A0A140NA29	36	45	yes	yes	3	0.00025185	72.582	NaN	NaN	NaN	0		Median	160110000	160110000	0			382	449	391	601	752	752		1
ANAYGHGLLETAR	13	0	1371.69	A0A140NHE6	A0A140NHE6	35	47	yes	yes	2;3	0.00050954	80.979	NaN	NaN	NaN	0		Median	44446000	44446000	0			383	880	392	602;603	753;754	753		2
ANDAAGDGTTTATVLAQAIITEGLK	25	0	2401.23	A0A140NH65	A0A140NH65	81	105	yes	yes	3	7.3699e-07	92.412	NaN	NaN	NaN	0		Median	38967000	38967000	0			384	876	393	604	755	755		1
ANDIDVPAALIDSEIDVLR	19	0	2038.06	A0A140NET2	A0A140NET2	297	315	yes	yes	2;3	1.22e-09	125.89	NaN	NaN	NaN	0		Median	57003000	57003000	0			385	772	394	605;606	756;757	756		2
ANDIVVALLQEK	12	0	1311.74	A0A140ND98	A0A140ND98	379	390	yes	yes	2	5.8985e-05	95.401	NaN	NaN	NaN	0		Median	65285000	65285000	0			386	671	395	607	758	758		1
ANDVNYHDSGATIR	14	0	1531.7	A0A140NFN5	A0A140NFN5	276	289	yes	yes	2	0.00058796	75.088	NaN	NaN	NaN	0		Median	13694000	13694000	0			387	826	396	608	759	759		1
ANISDSYVLLR	11	0	1249.67	A0A140N7C8	A0A140N7C8	49	59	yes	yes	2	0.0055514	65.933	NaN	NaN	NaN	0		Median	119390000	119390000	0			388	234	397	609	760	760		1
ANLDLASVVPELDMYDR	17	0	1919.93	A0A140N2G7	A0A140N2G7	286	302	yes	yes	2	4.0214e-22	172.1	NaN	NaN	NaN	0		Median	61168000	61168000	0			389	4	398	610	761	761		1
ANLPVLAIQR	10	0	1093.66	A0A140N725	A0A140N725	165	174	yes	yes	2	0.00076171	83.265	NaN	NaN	NaN	0		Median	21966000	21966000	0			390	200	399	611	762	762		1
ANMQSERER	9	1	1119.51	A0A140N560	A0A140N560	195	203	yes	yes	3	0.060963	16.671	NaN	NaN	NaN	0		Median	4766000	4766000	0			391	78	400	612	763	763		1
ANPWQQFAETHNK	13	0	1569.73	A0A140NBA5	A0A140NBA5	351	363	yes	yes	2;3	6.4701e-09	115.8	NaN	NaN	NaN	0		Median	42909000	42909000	0			392	541	401	613;614	764;765	765		2
ANSSTTTAAEPLK	13	0	1289.65	A0A140NA84	A0A140NA84	59	71	yes	yes	2	0.015557	51.998	NaN	NaN	NaN	0		Median	131840000	131840000	0			393	457	402	615	766	766		1
ANVDILTLTATPIPR	15	0	1593.91	A0A140NCP4	A0A140NCP4	763	777	yes	yes	2	0.00085646	67.102	NaN	NaN	NaN	0		Median	35841000	35841000	0			394	635	403	616	767	767		1
ANVSQVMHIIGDVAGR	16	0	1665.86	A0A140NCS9	A0A140NCS9	221	236	yes	yes	2;3	2.4655e-38	152.25	NaN	NaN	NaN	0		Median	227740000	227740000	0			395	643	404	617;618	768;769	768		2
ANVYEVR	7	0	849.434	A0A140SS95	A0A140SS95	407	413	yes	yes	2	0.0036909	94.262	NaN	NaN	NaN	0		Median	594380000	594380000	0			396	910	405	619	770	770		1
ANYFNTLNLR	10	0	1224.63	A0A140NI72	A0A140NI72	2	11	yes	yes	2	0.018527	53.089	NaN	NaN	NaN	0		Median	109300000	109300000	0			397	894	406	620	771	771		1
ANYGLQGSQPSDVR	14	0	1490.71	A0A140NAZ5	A0A140NAZ5	59	72	yes	yes	2	1.4465e-05	87.363	NaN	NaN	NaN	0		Median	21846000	21846000	0			398	518	407	621	772	772		1
APEGFFYLRPR	11	1	1351.7	A0A140NBC7	A0A140NBC7	68	78	yes	yes	3	0.00094806	55.353	NaN	NaN	NaN	0		Median	30694000	30694000	0			399	548	408	622	773	773		1
APLDIYLK	8	0	931.538	A0A140NA29	A0A140NA29	116	123	yes	yes	2	0.05483	42.109	NaN	NaN	NaN	0		Median	0	0	0			400	449	409	623	774	774		1
APLDNDIGVSEATR	14	0	1456.72	A0A140NDI2	A0A140NDI2	788	801	yes	yes	2	3.0481e-13	128.88	NaN	NaN	NaN	0		Median	146650000	146650000	0			401	694	410	624	775	775		1
APLNWVLVNGETETGVTLHR	20	0	2205.15	A0A140N587	A0A140N587	115	134	yes	yes	3	0.0014684	60.032	NaN	NaN	NaN	0		Median	95943000	95943000	0			402	86	411	625	776	776		1
APLSALR	7	0	726.439	A0A140NFF5	A0A140NFF5	635	641	yes	yes	2	0.048455	50.307	NaN	NaN	NaN	0		Median	47479000	47479000	0			403	817	412	626	777	777		1
APLVMVVDHQR	11	0	1263.68	A0A140N9P3	A0A140N9P3	587	597	yes	yes	3	9.1386e-12	124.33	NaN	NaN	NaN	0		Median	141890000	141890000	0			404	425	413	627	778	778		1
APNLFGLFANR	11	0	1218.65	A0A140NB58	A0A140NB58	139	149	yes	yes	2	0.010795	58.981	NaN	NaN	NaN	0		Median	74807000	74807000	0			405	528	414	628	779	779		1
APQILVLAPTR	11	0	1177.72	A0A140N4Y7	A0A140N4Y7	74	84	yes	yes	3	0.0012034	66.56	NaN	NaN	NaN	0		Median	9163800	9163800	0			406	67	415	629	780	780		1
APRPVDEPR	9	1	1035.55	A0A140N5L3	A0A140N5L3	624	632	yes	yes	3	0.016674	43.77	NaN	NaN	NaN	0		Median	87148000	87148000	0			407	103	416	630	781	781		1
APTGEPAAAAEMTK	14	0	1343.64	A0A140SS95	A0A140SS95	104	117	yes	yes	2	0.000626	74.392	NaN	NaN	NaN	0		Median	251740000	251740000	0			408	910	417	631	782	782		1
APVFQSR	7	0	803.429	A0A140N9P3	A0A140N9P3	828	834	yes	yes	2	0.0032588	79.939	NaN	NaN	NaN	0		Median	0	0	0			409	425	418	632	783	783		1
APVILAVNK	9	0	923.58	A0A140N8X3	A0A140N8X3	117	125	yes	yes	2	0.0063453	65.676	NaN	NaN	NaN	0		Median	26676000	26676000	0			410	364	419	633	784	784		1
APVSVQNFVNYVNSGFYNNTTFHR	24	0	2774.32	A0A140N4Y2	A0A140N4Y2	49	72	yes	yes	3	1.1119e-55	210.36	NaN	NaN	NaN	0		Median	168030000	168030000	0			411	65	420	634	785	785		1
APVVVPAGVDVK	12	0	1149.68	A0A140N2T1	A0A140N2T1	7	18	yes	yes	2	0.00012483	85.807	NaN	NaN	NaN	0		Median	609350000	609350000	0			412	9	421	635	786;787;788	787		3
AQAFEQDRARR	11	2	1346.68	A0A140NFE9	A0A140NFE9	98	108	yes	yes	3	0.062761	23.749	0.1011	0.54233	NaN	1		Median	238680000	212800000	25883000			413	815	422	636	789	789		1
AQAQSNVTQMMR	12	0	1363.63	A0A140NAZ1	A0A140NAZ1	45	56	yes	yes	2	1.3791e-07	108.31	NaN	NaN	NaN	0		Median	78721000	78721000	0			415	517	424	638	791	791		1
AQEEDLPADALR	12	0	1326.64	A0A140N5P0	A0A140N5P0	237	248	yes	yes	2	0.00011275	87.568	NaN	NaN	NaN	0		Median	745830000	745830000	0			416	106	425	639	792;793;794	792		3
AQESYWAGNSTR	12	0	1368.61	A0A140SS95	A0A140SS95	22	33	yes	yes	2	1.0883e-08	121.29	NaN	NaN	NaN	0		Median	303770000	303770000	0			417	910	426	640	795	795		1
AQFDQFLR	8	0	1023.51	A0A140NFQ1	A0A140NFQ1	166	173	yes	yes	2	0.0057853	75.761	NaN	NaN	NaN	0		Median	11696000	11696000	0			418	829	427	641	796	796		1
AQFEEER	7	0	907.404	A0A140NFD7	A0A140NFD7	113	119	yes	yes	2	0.0044045	91.9	NaN	NaN	NaN	0		Median	81294000	81294000	0			419	812	428	642	797	797		1
AQGIEVLLDDR	11	0	1227.65	A0A140NDE0	A0A140NDE0	502	512	yes	yes	2	0.0063905	64.82	NaN	NaN	NaN	0		Median	34505000	34505000	0			420	684	429	643	798	798		1
AQGIEVLLDDRK	12	1	1355.74	A0A140NDE0	A0A140NDE0	502	513	yes	yes	3	0.00054069	74.613	NaN	NaN	NaN	0		Median	48726000	48726000	0			421	684	430	644	799	799		1
AQGIQDEQVLNALAAVPR	18	0	1892.01	A0A140N472	A0A140N472	15	32	yes	yes	2;3	2.0613e-30	201.48	NaN	NaN	NaN	0		Median	74694000	74694000	0			422	36	431	645;646	800;801;802	802		3
AQGVQLTAK	9	0	914.519	A0A140NDE3	A0A140NDE3	95	103	yes	yes	2	1.2187e-12	149.94	NaN	NaN	NaN	0		Median	1544900000	1544900000	0			423	685	432	647	803;804	803		2
AQIVGMNVGTLK	12	0	1229.68	A0A140NHM8	A0A140NHM8	386	397	yes	yes	2	6.5406e-05	94.465	NaN	NaN	NaN	0		Median	116850000	116850000	0			425	885	434	655	812	812		1
AQLETVDSAPVQALR	15	0	1596.85	A0A140N479	A0A140N479	380	394	yes	yes	2	5.502e-09	111.79	NaN	NaN	NaN	0		Median	37413000	37413000	0			426	37	435	656	813;814	814		2
AQLITLR	7	0	813.507	A0A140NHT8	A0A140NHT8	142	148	yes	yes	2	0.012313	77.741	NaN	NaN	NaN	0		Median	55214000	55214000	0			427	890	436	657	815	815		1
AQLLDSDGLLR	11	0	1199.65	A0A140N7H1	A0A140N7H1	194	204	yes	yes	2	0.0025834	86.624	NaN	NaN	NaN	0		Median	162440000	162440000	0			428	243	437	658	816	816		1
AQLQEIAQTK	10	0	1128.61	A0A140NF32	A0A140NF32	104	113	yes	yes	2	3.8446e-15	157.24	NaN	NaN	NaN	0		Median	822640000	822640000	0			429	791	438	659	817	817		1
AQMDGLEGYPVYTR	14	0	1598.74	A0A140N982	A0A140N982	445	458	yes	yes	2	1.3089e-08	107.09	NaN	NaN	NaN	0		Median	50703000	50703000	0			430	380	439	660	818	818		1
AQQIELASSVIR	12	0	1313.73	A0A140NED6	A0A140NED6	8	19	yes	yes	2	0.00012657	102.52	NaN	NaN	NaN	0		Median	47263000	47263000	0			431	753	440	661	819	819		1
AQQLTLTAPEMTALVGGMR	19	0	1987.02	A0A140NF66	A0A140NF66	599	617	yes	yes	2	1.202e-51	200.16	NaN	NaN	NaN	0		Median	37685000	37685000	0			432	800	441	662	820	820		1
AQQTPLYEQHTLCGAR	16	0	1871.89	A0A140N8G3	A0A140N8G3	2	17	yes	yes	2;3	6.293e-05	97.953	NaN	NaN	NaN	0		Median	58678000	58678000	0			433	324	442	663;664	821;822	822		2
AQSPAGFAEEYIIESIWNNR	20	0	2294.1	A0A140NCM4	A0A140NCM4	5	24	yes	yes	3	0.0019295	57.142	NaN	NaN	NaN	0		Median	15515000	15515000	0			434	630	443	665	823	823		1
AQSVVDYLISK	11	0	1221.66	A0A140NDE3	A0A140NDE3	278	288	yes	yes	2	2.1887e-26	168.3	0.021739	0.26376	NaN	1		Median	2275800000	2235900000	39918000			435	685	444	666	824;825	825		2
AQTILEAQGEVAR	13	0	1384.73	A0A140NBZ3	A0A140NBZ3	295	307	yes	yes	2	0.016314	51.162	NaN	NaN	NaN	0		Median	141580000	141580000	0			436	591	445	667	826	826		1
AQTTAENIINTLVIQ	15	0	1627.88	A0A140N729	A0A140N729	171	185	yes	yes	2	9.47e-09	104.14	NaN	NaN	NaN	0		Median	45524000	45524000	0			437	202	446	668	827	827		1
AQVAQIAGKPSSEVSMIHAR	20	1	2079.09	A0A140N9N9	A0A140N9N9	46	65	yes	yes	2;4	5.6077e-17	139.9	NaN	NaN	NaN	0		Median	57513000	57513000	0			438	422	447	669;670	828;829	828		2
AQVFTDSLNPAPLEALAGR	19	0	1969.03	A0A140NG27	A0A140NG27	279	297	yes	yes	2	6.0678e-54	214.47	NaN	NaN	NaN	0		Median	46391000	46391000	0			439	850	448	671	830	830		1
AQYDTVLANEVTAR	14	0	1549.77	A0A140N6A8	A0A140N6A8	181	194	yes	yes	2	1.8717e-19	147.24	NaN	NaN	NaN	0		Median	195170000	195170000	0			440	141	449	672	831;832	832		2
ARLEEGLNPNAILVPQQGVTR	21	1	2274.24	A0A140ND70	A0A140ND70	295	315	yes	yes	2	0.050906	69.805	NaN	NaN	NaN	0		Median	39511000	39511000	0			441	667	450	673	833	833		1
ARPESQELNILR	12	1	1424.77	A0A140N6H9	A0A140N6H9	219	230	yes	yes	3	1.6165e-09	121.69	NaN	NaN	NaN	0		Median	79619000	79619000	0			442	155	451	674	834	834		1
ARPYSGYENFDFEIPVGGGVSDCYTR	26	1	2955.31	A0A140N745	A0A140N745	441	466	yes	yes	3	2.8674e-07	98.326	NaN	NaN	NaN	0		Median	68447000	68447000	0			443	208	452	675	835	835		1
ARVEDALHATR	11	1	1237.65	A0A140NH65	A0A140NH65	394	404	yes	yes	2;3;4	0.0010107	67.214	0.06345	0.16156	NaN	1		Median	309490000	305120000	4371400			444	876	453	676;677;678	836;837;838	838		3
ASAQLETIK	9	0	959.529	A0A140N9N5	A0A140N9N5	50	58	yes	yes	2	0.00029522	88.496	NaN	NaN	NaN	0		Median	15007000	15007000	0			445	420	454	679	839	839		1
ASEGELLAQVEPEDLIK	17	0	1839.95	A0A140NEQ0	A0A140NEQ0	281	297	yes	yes	3	0.0604	24.3	NaN	NaN	NaN	0		Median	35557000	35557000	0			446	767	455	680	840	840		1
ASGTDEAVVLVPPIR	15	0	1522.84	A0A140NHC7	A0A140NHC7	548	562	yes	yes	2	1.6408e-13	130.16	NaN	NaN	NaN	0		Median	109650000	109650000	0			447	877	456	681	841;842	842		2
ASHWFMPTLVR	11	0	1343.68	A0A140N9Y3	A0A140N9Y3	315	325	yes	yes	3	3.8108e-05	73.632	NaN	NaN	NaN	0		Median	20653000	20653000	0			448	443	457	682	843	843		1
ASIFHIEGDPDHPVNR	16	0	1802.87	A0A140NFB9	A0A140NFB9	73	88	yes	yes	4	0.003165	50.324	NaN	NaN	NaN	0		Median	355310000	355310000	0			449	808	458	683	844	844		1
ASINTDDPGVQGVDIIHEYTVAAPAAGLSR	30	0	3036.52	A0A140N9F0	A0A140N9F0	273	302	yes	yes	3	7.9943e-05	62.833	NaN	NaN	NaN	0		Median	113100000	113100000	0			450	398	459	684	845	845		1
ASLATESFISAASFQETTR	19	0	2015.98	A0A140NH27	A0A140NH27	1312	1330	yes	yes	2	3.8736e-33	214.23	NaN	NaN	NaN	0		Median	0	0	0			451	873	460	685	846	846		1
ASLGVDKDVYLTIPR	15	1	1645.9	A0A140NBN8	A0A140NBN8	317	331	yes	yes	2	3.6308e-05	89.26	NaN	NaN	NaN	0		Median	29174000	29174000	0			452	579	461	686	847	847		1
ASLSGTQTIK	10	0	1004.55	A0A140N6A5	A0A140N6A5	467	476	yes	yes	2	0.0044119	67.334	NaN	NaN	NaN	0		Median	36082000	36082000	0			453	140	462	687	848	848		1
ASNQGEPVILDINADAGK	18	0	1810.91	A0A140N8V2	A0A140N8V2	220	237	yes	yes	2	7.5736e-11	120.7	NaN	NaN	NaN	0		Median	50200000	50200000	0			455	355	464	690	851	851		1
ASQVAILNANYIASR	15	0	1589.85	A0A140N4G4	A0A140N4G4	781	795	yes	yes	2	9.4114e-09	104.26	NaN	NaN	NaN	0		Median	53052000	53052000	0			456	48	465	691	852	852		1
ASSAIPGFYR	10	0	1067.54	A0A140NFZ3	A0A140NFZ3	162	171	yes	yes	2	0.003725	70.332	NaN	NaN	NaN	0		Median	8953900	8953900	0			457	843	466	692	853	853		1
ASSIEHDGQAMFAGLTNPLPVAR	23	0	2381.18	A0A140NCY2	A0A140NCY2	109	131	yes	yes	2	1.327e-82	240.63	NaN	NaN	NaN	0		Median	32598000	32598000	0			458	651	467	693	854;855	855		2
ASSIQGIMK	9	0	933.495	A0A140NAC7	A0A140NAC7	315	323	yes	yes	2	0.0015558	80.219	NaN	NaN	NaN	0		Median	29561000	29561000	0			459	470	468	694	856	856		1
ASSVVNTAFEQR	12	0	1307.65	A0A140NFD1	A0A140NFD1	64	75	yes	yes	2	7.7466e-09	121.61	NaN	NaN	NaN	0		Median	29903000	29903000	0			460	810	469	695	857	857		1
ASTISNVVR	9	0	945.524	A0A140ND72	A0A140ND72	202	210	yes	yes	2	3.3863e-07	121.09	NaN	NaN	NaN	0		Median	181020000	181020000	0			461	668	470	696	858	858		1
ASTPLGVGGFGAAR	14	0	1259.66	A0A140NA92	A0A140NA92	194	207	yes	yes	2	1.3529e-07	112.36	0.34688	3.4917	NaN	1		Median	1571700000	1282000000	289690000			462	460	471	697	859	859		1
ASTTMDVQSAADDTGLPMLVVR	22	0	2277.1	A0A140N4S8	A0A140N4S8	224	245	yes	yes	2	1.6453e-57	212.7	NaN	NaN	NaN	0		Median	0	0	0			463	63	472	698	860	860		1
ASTWLNHFDADSLR	14	0	1631.77	A0A140N8C6	A0A140N8C6	344	357	yes	yes	2;3	3.3064e-06	100.19	NaN	NaN	NaN	0		Median	91441000	91441000	0			464	312	473	699;700	861;862	862		2
ASYTMEFLK	9	0	1088.52	A0A140N7C7	A0A140N7C7	678	686	yes	yes	2	0.0068162	65.305	NaN	NaN	NaN	0		Median	157490000	157490000	0			465	233	474	701	863	863		1
ASYVLNSSELHAPLQK	16	0	1755.92	A0A140NBN8	A0A140NBN8	339	354	yes	yes	3	0.0010228	63.337	NaN	NaN	NaN	0		Median	142250000	142250000	0			466	579	475	702	864	864		1
ATAAMMVPFDSIK	13	0	1380.68	A0A140N9H6	A0A140N9H6	254	266	yes	yes	2	0.00084547	77.593	NaN	NaN	NaN	0		Median	59597000	59597000	0			467	410	476	703	865;866	865		2
ATEAAVSEEFGLAPFLPDQIHFVHSQELLSR	31	0	3437.73	A0A140ND59	A0A140ND59	146	176	yes	yes	3	6.1563e-71	217.78	NaN	NaN	NaN	0		Median	68879000	68879000	0			468	663	477	704	867	867		1
ATGASVVLFDHALSPAQER	19	0	1968.01	A0A140NDX8	A0A140NDX8	72	90	yes	yes	3	1.2634e-08	98.165	NaN	NaN	NaN	0		Median	93907000	93907000	0			469	724	478	705	868	868		1
ATGIDFDVRK	10	1	1120.59	A0A140N745	A0A140N745	431	440	yes	yes	3	0.0027606	61.344	NaN	NaN	NaN	0		Median	28015000	28015000	0			470	208	479	706	869	869		1
ATGMTDADFGKPIIAVVNSFTQFVPGHVHLR	31	1	3324.71	A0A140NF10	A0A140NF10	24	54	yes	yes	5	9.4366e-05	53.615	NaN	NaN	NaN	0		Median	15556000	15556000	0			471	787	480	707	870	870		1
ATIDGLENMNSPAMVAAK	18	0	1831.88	A0A140N6Z9	A0A140N6Z9	139	156	yes	yes	2;3	4.4591e-207	366.88	NaN	NaN	NaN	0		Median	1334700000	1334700000	0			472	197	481;482	708;709;710;711	871;872;873;874	873	46	4
ATIVNAGSSDFLEGEQVEYSR	21	0	2271.07	A0A140NH27	A0A140NH27	1264	1284	yes	yes	3	1.3184e-06	64.318	NaN	NaN	NaN	0		Median	56780000	56780000	0			473	873	483	712	875	875		1
ATLEDLGQAK	10	0	1044.55	A0A140NH65	A0A140NH65	312	321	yes	yes	2	2.742e-14	144.9	NaN	NaN	NaN	0		Median	85278000	85278000	0			474	876	484	713	876	876		1
ATLESIAYQTR	11	0	1251.65	A0A140SS73	A0A140SS73	380	390	yes	yes	2	0.0015441	79.986	NaN	NaN	NaN	0		Median	408640000	408640000	0			475	905	485	714	877	877		1
ATLGEVGNAEHMLR	14	0	1496.74	A0A140N7J1	A0A140N7J1	190	203	yes	yes	2;3	1.4775e-86	214.72	0.032114	0.19006	NaN	1		Median	1316100000	1297100000	19031000			476	247	486;487	715;716;717;718;719	878;879;880;881;882;883	880	54	6
ATLLAGIR	8	0	813.507	A0A140NCY4	A0A140NCY4	169	176	yes	yes	2	3.3288e-07	124.12	NaN	NaN	NaN	0		Median	69775000	69775000	0			477	652	488	720	884;885	885		2
ATLLGLGLR	9	0	912.576	A0A140N7G4	A0A140N7G4	22	30	yes	yes	2	7.8763e-05	117.16	NaN	NaN	NaN	0		Median	87471000	87471000	0			478	242	489	721	886;887	886		2
ATMGLDPGLR	10	0	1029.53	A0A140N763	A0A140N763	328	337	yes	yes	2	0.022091	49.536	NaN	NaN	NaN	0		Median	18679000	18679000	0			479	211	490	722	888	888		1
ATNLLYTR	8	0	950.519	A0A140NDN9	A0A140NDN9	11	18	yes	yes	2	1.424e-19	164.53	0.02435	0.29192	NaN	1		Median	2176700000	2126100000	50551000			480	708	491	723;724	889;890;891;892	890		4
ATPAVGFAMGLER	13	0	1318.67	A0A140N6J6	A0A140N6J6	299	311	yes	yes	2	0.015557	51.998	NaN	NaN	NaN	0		Median	170130000	170130000	0			481	161	492	725	893;894	893		2
ATPESEQALQR	11	0	1228.6	A0A140N7Z4	A0A140N7Z4	157	167	yes	yes	2	2.6482e-07	106.68	NaN	NaN	NaN	0		Median	77647000	77647000	0			482	282	493	726	895	895		1
ATSLETLR	8	0	889.487	A0A140NF57	A0A140NF57	221	228	yes	yes	2	0.00057712	97.798	NaN	NaN	NaN	0		Median	41791000	41791000	0			483	797	494	727	896	896		1
ATSTSGDTLFQK	12	0	1254.61	A0A140N9F1	A0A140N9F1	331	342	yes	yes	2	0.0010387	80.24	NaN	NaN	NaN	0		Median	57344000	57344000	0			484	399	495	728	897	897		1
ATVELLNR	8	0	914.519	A0A140NDN9	A0A140NDN9	28	35	yes	yes	2	6.6012e-27	173.59	0.014068	0.11228	NaN	1		Median	1215000000	1191800000	23186000			485	708	496	729	898;899	899		2
ATVFIFPDLNTGNTTYK	17	0	1900.96	A0A140NA84	A0A140NA84	649	665	yes	yes	2	4.5036e-25	157.52	NaN	NaN	NaN	0		Median	0	0	0			486	457	497	730	900	900		1
ATVILAHTIK	10	0	1065.65	A0A140NDL0	A0A140NDL0	384	393	yes	yes	3	0.0038407	55.401	NaN	NaN	NaN	0		Median	56984000	56984000	0			487	700	498	731	901	901		1
ATVLATGGAGR	11	0	972.535	A0A140NA80	A0A140NA80	197	207	yes	yes	2	2.5295e-05	101.65	NaN	NaN	NaN	0		Median	212460000	212460000	0			488	455	499	732	902	902		1
ATVNQLVR	8	0	899.519	A0A140N4H3	A0A140N4H3	2	9	yes	yes	2	6.3845e-05	103.75	0.015187	0.13075	NaN	1		Median	1326300000	1306800000	19498000			489	50	500	733	903	903		1
ATVNVADLDR	10	0	1072.55	A0A140NCS8	A0A140NCS8	10	19	yes	yes	2	0.0032037	72.607	NaN	NaN	NaN	0		Median	26224000	26224000	0			490	642	501	734	904	904		1
ATYYSNDFR	9	0	1135.49	A0A140SS30	A0A140SS30	2	10	yes	yes	2	0.00010683	98.523	NaN	NaN	NaN	0		Median	150520000	150520000	0			491	898	502	735	905	905		1
AVAAALEQMPR	11	0	1155.61	A0A140NE27	A0A140NE27	466	476	yes	yes	2;3	2.1952e-11	131.44	NaN	NaN	NaN	0		Median	1962500000	1962500000	0			492	737	503	736;737	906;907	906		2
AVAAGMNPMDLK	12	0	1216.59	A0A140NH65	A0A140NH65	106	117	yes	yes	2	0.0060899	63.694	NaN	NaN	NaN	0		Median	90664000	90664000	0			493	876	504	738	908	908		1
AVAAGMNPMDLKR	13	1	1372.7	A0A140NH65	A0A140NH65	106	118	yes	yes	3	3.3381e-19	148.13	NaN	NaN	NaN	0		Median	82984000	82984000	0			494	876	505	739	909	909		1
AVAAMASFFR	10	0	1069.54	A0A140NB23	A0A140NB23	74	83	yes	yes	2	0.011999	59.597	NaN	NaN	NaN	0		Median	17666000	17666000	0			495	521	506	740	910	910		1
AVADPWPGAFSYVGNQK	17	0	1805.87	A0A140N587	A0A140N587	223	239	yes	yes	2	3.5113e-11	120.59	NaN	NaN	NaN	0		Median	149510000	149510000	0			496	86	507	741	911	911		1
AVAFALFGLQDR	12	0	1306.7	A0A140NHC7	A0A140NHC7	496	507	yes	yes	2	1.0708e-24	159.4	NaN	NaN	NaN	0		Median	186220000	186220000	0			497	877	508	742;743;744	912;913;914	912		3
AVAGLHIAPEYVLIDGNR	18	0	1907.03	A0A140NDC8	A0A140NDC8	94	111	yes	yes	3	0.00018569	70.235	NaN	NaN	NaN	0		Median	27182000	27182000	0			498	682	509	745	915	915		1
AVALAFK	7	0	718.438	A0A140N7T5	A0A140N7T5	136	142	yes	yes	2	0.042788	53.71	NaN	NaN	NaN	0		Median	58974000	58974000	0			499	272	510	746	916	916		1
AVASVLMSK	9	0	904.505	A0A140NCE4	A0A140NCE4	230	238	yes	yes	2	1.5334e-08	126.41	NaN	NaN	NaN	0		Median	101750000	101750000	0			500	616	511	747	917	917		1
AVDALAGQSAK	11	0	1029.55	A0A140N849	A0A140N849	168	178	yes	yes	2	0.013531	55.353	NaN	NaN	NaN	0		Median	19898000	19898000	0			503	295	514	750	921	921		1
AVDGVTLR	8	0	829.466	A0A140NCH2	A0A140NCH2	39	46	yes	yes	2	0.028281	53.891	NaN	NaN	NaN	0		Median	105250000	105250000	0			504	622	515	751	922	922		1
AVDSMIPIGR	10	0	1057.56	A0A140ND72	A0A140ND72	152	161	yes	yes	2	5.4018e-07	106.38	NaN	NaN	NaN	0		Median	143320000	143320000	0			505	668	516;517	752;753	923;924	924	81	2
AVEAFTR	7	0	792.413	A0A140N487	A0A140N487	383	389	yes	yes	2	1.5634e-06	132.09	NaN	NaN	NaN	0		Median	273270000	273270000	0			506	38	518	754	925	925		1
AVEDLVNTQIR	11	0	1256.67	A0A140N6W9	A0A140N6W9	611	621	yes	yes	2	6.2158e-08	118.71	NaN	NaN	NaN	0		Median	287220000	287220000	0			507	188	519	755	926	926		1
AVEGLAPR	8	0	811.455	A0A140NFK0	A0A140NFK0	324	331	yes	yes	2	0.04243	47.849	NaN	NaN	NaN	0		Median	160750000	160750000	0			508	822	520	756	927	927		1
AVEGSSFPLVALLVR	15	0	1556.89	A0A140NDE0	A0A140NDE0	285	299	yes	yes	2	2.3842e-06	99.752	NaN	NaN	NaN	0		Median	161060000	161060000	0			509	684	521	757	928	928		1
AVEGTPFECLK	11	0	1249.6	A0A140NDB6	A0A140NDB6	63	73	yes	yes	2	2.9364e-11	128.27	NaN	NaN	NaN	0		Median	249480000	249480000	0			510	677	522	758	929	929		1
AVEIGSFLLGR	11	0	1160.66	A0A140NGF8	A0A140NGF8	393	403	yes	yes	2	0.0016794	79.427	NaN	NaN	NaN	0		Median	53706000	53706000	0			511	858	523	759	930	930		1
AVEQVSTEMFR	11	0	1295.62	A0A140NCK8	A0A140NCK8	597	607	yes	yes	2	2.9386e-10	105.2	NaN	NaN	NaN	0		Median	0	0	0			512	628	524	760	931	931		1
AVETIDFMTAHWAHLPYDFLGR	22	0	2589.25	A0A140N9Q3	A0A140N9Q3	474	495	yes	yes	4	2.758e-16	103.26	NaN	NaN	NaN	0		Median	132360000	132360000	0			513	427	525	761	932	932		1
AVETLILDEADR	12	0	1343.69	A0A140N989	A0A140N989	150	161	yes	yes	2	6.2685e-12	141.95	NaN	NaN	NaN	0		Median	148080000	148080000	0			514	383	526	762	933	933		1
AVFHVQSSGR	10	0	1086.56	A0A140NBG5	A0A140NBG5	91	100	yes	yes	2;3	3.9474e-05	100.98	NaN	NaN	NaN	0		Median	291650000	291650000	0			515	560	527	763;764	934;935	935		2
AVGHILFTR	9	0	1012.58	A0A140NEQ4	A0A140NEQ4	59	67	yes	yes	3	0.00092649	71.451	NaN	NaN	NaN	0		Median	31504000	31504000	0			516	768	528	765	936	936		1
AVGLHYFSK	9	0	1020.54	A0A140NAN5	A0A140NAN5	39	47	yes	yes	3	3.5073e-05	96.331	NaN	NaN	NaN	0		Median	4763400000	4763400000	0			517	490	529	766	937	937		1
AVIESENSAER	11	0	1203.57	A0A140NBA5	A0A140NBA5	172	182	yes	yes	2	9.139e-05	95.502	NaN	NaN	NaN	0		Median	98658000	98658000	0			518	541	530	767	938	938		1
AVINLR	6	0	684.428	A0A140N919	A0A140N919	125	130	yes	yes	2	0.013885	67.29	NaN	NaN	NaN	0		Median	0	0	0			519	371	531	768	939	939		1
AVIPVAGLGTR	11	0	1052.63	A0A140N8N3	A0A140N8N3	11	21	yes	yes	2	0.0040088	69.812	NaN	NaN	NaN	0		Median	45551000	45551000	0			520	341	532	769	940	940		1
AVITGDVTQIDLPR	14	0	1496.82	A0A140NAC4	A0A140NAC4	278	291	yes	yes	2	7.4979e-45	184.24	NaN	NaN	NaN	0		Median	0	0	0			521	469	533	770	941	941		1
AVITGLGIVSSIGNNQQEVLASLR	24	0	2438.35	A0A140N9G9	A0A140N9G9	4	27	yes	yes	2;3	1.5099e-82	294.93	NaN	NaN	NaN	0		Median	192360000	192360000	0			522	406	534	771;772	942;943	943		2
AVLAETEQK	9	0	987.524	A0A140SS89	A0A140SS89	409	417	yes	yes	2	2.7314e-09	138.26	NaN	NaN	NaN	0		Median	12602000	12602000	0			523	909	535	773	944	944		1
AVLDISVER	9	0	1000.56	A0A140N781	A0A140N781	136	144	yes	yes	2	0.01451	59.245	NaN	NaN	NaN	0		Median	6286400	6286400	0			524	216	536	774	945	945		1
AVLDTCR	7	0	833.407	A0A140N9D5	A0A140N9D5	106	112	yes	yes	2	0.043047	53.554	NaN	NaN	NaN	0		Median	245550000	245550000	0			525	392	537	775	946	946		1
AVLEVAGVHNVLAK	14	0	1418.82	A0A140N6Z9	A0A140N6Z9	113	126	yes	yes	2;3	1.12e-19	152.07	0.015925	0.11286	NaN	1		Median	2225000000	2210000000	14974000			526	197	538	776;777;778	947;948;949	948		3
AVLLSFR	7	0	804.486	A0A140NDW9	A0A140NDW9	62	68	yes	yes	2	2.3663e-11	158.53	NaN	NaN	NaN	0		Median	85136000	85136000	0			527	720	539	779	950;951	951		2
AVLPEMIAR	9	0	998.558	A0A140N9M5	A0A140N9M5	123	131	yes	yes	2	0.00034884	85.642	NaN	NaN	NaN	0		Median	24258000	24258000	0			528	417	540	780	952	952		1
AVLPGMVER	9	0	970.527	A0A140NBN1	A0A140NBN1	116	124	yes	yes	2	1.9491e-06	114.5	NaN	NaN	NaN	0		Median	102740000	102740000	0			529	575	541	781	953	953		1
AVMLAANAIMAGDAEIVVAGGQENMSAAPHVLPGSR	36	0	3517.75	PhaA	PhaA	94	129	yes	yes	3;4;5	1.2583e-26	157.15	NaN	NaN	NaN	0		Median	1075700000	1075700000	0			530	923	542;543	782;783;784;785;786;787;788;789;790;791;792;793;794;795;796;797;798;799	954;955;956;957;958;959;960;961;962;963;964;965;966;967;968;969;970;971;972;973;974;975;976;977;978;979;980;981;982;983;984;985;986;987;988;989	959	121	36
AVPADFNGGSFGR	13	0	1293.61	A0A140NEY2	A0A140NEY2	418	430	yes	yes	2	4.0013e-27	179.1	11.196	208.31	NaN	1		Median	15288000000	1209300000	14079000000			531	782	544	800	990;991	991		2
AVPATK	6	0	585.349	A0A140NDV1	A0A140NDV1	36	41	yes	yes	2	0.049918	62.978	NaN	NaN	NaN	0		Median	144160000	144160000	0			532	716	545	801	992	992		1
AVQDVILK	8	0	884.533	A0A140NCE4	A0A140NCE4	281	288	yes	yes	2	0.00086407	94.302	NaN	NaN	NaN	0		Median	101040000	101040000	0			533	616	546	802	993	993		1
AVQLGGVALGTTQVINSK	18	0	1754.99	A0A140NDN9	A0A140NDN9	84	101	yes	yes	2	1.1796e-22	154.6	NaN	NaN	NaN	0		Median	821960000	821960000	0			534	708	547	803	994;995;996	995		3
AVSDVAERDPGYLR	14	1	1546.77	A0A140N6B7	A0A140N6B7	183	196	yes	yes	2	0.00093665	81.923	NaN	NaN	NaN	0		Median	32776000	32776000	0			535	142	548	804	997	997		1
AVSTLPADVQAK	12	0	1198.66	A0A140N6R8	A0A140N6R8	402	413	yes	yes	2	1.571e-07	106.35	NaN	NaN	NaN	0		Median	51030000	51030000	0			536	179	549	805	998	998		1
AVTAHHTVLVSNIIGVER	18	0	1915.06	A0A140N5H6	A0A140N5H6	364	381	yes	yes	2	2.0902e-15	154.07	NaN	NaN	NaN	0		Median	15497000	15497000	0			537	99	550	806	999	999		1
AVTDSDEPPVVR	12	0	1283.64	A0A140N7C1	A0A140N7C1	223	234	yes	yes	2	2.2291e-30	172.88	NaN	NaN	NaN	0		Median	0	0	0			538	230	551	807	1000	1000		1
AVTLYLGAVAATVR	14	0	1403.81	A0A140NFK2	A0A140NFK2	209	222	yes	yes	2	4.696e-13	122.42	NaN	NaN	NaN	0		Median	36497000	36497000	0			539	823	552	808;809;810;811;812;813;814	1001;1002;1003;1004;1005;1006;1007	1001		7
AVVEELAR	8	0	885.492	A0A140NB77	A0A140NB77	656	663	yes	yes	2	0.027902	54.157	NaN	NaN	NaN	0		Median	177340000	177340000	0			540	536	553	815	1008	1008		1
AVVESIQR	8	0	900.503	A0A140N537	A0A140N537	70	77	yes	yes	2	1.3043e-05	119.07	NaN	NaN	NaN	0		Median	759930000	759930000	0			541	75	554	816	1009	1009		1
AVVHTVGPVWR	11	0	1219.68	A0A140NAX0	A0A140NAX0	77	87	yes	yes	2;3	2.5192e-05	75.387	NaN	NaN	NaN	0		Median	117290000	117290000	0			542	510	555	817;818	1010;1011	1010		2
AVVMDHDANIISVSQR	16	0	1753.88	A0A140SS73	A0A140SS73	19	34	yes	yes	2;3	3.9048e-21	182.89	NaN	NaN	NaN	0		Median	263060000	263060000	0			543	905	556	819;820	1012;1013	1013		2
AVVNKPAVLLADEPTGNLDDALSEGILR	28	1	2889.54	A0A140N4V4	A0A140N4V4	151	178	yes	yes	3	2.5585e-16	125.83	NaN	NaN	NaN	0		Median	51668000	51668000	0			544	64	557	821	1014	1014		1
AVVTPLPR	8	0	851.523	A0A140NBL4	A0A140NBL4	153	160	yes	yes	2	0.0082615	69.998	NaN	NaN	NaN	0		Median	509260000	509260000	0			545	568	558	822	1015	1015		1
AWAAATGGHR	10	0	996.489	A0A140NI72	A0A140NI72	193	202	yes	yes	2	5.2906e-07	98.629	NaN	NaN	NaN	0		Median	0	0	0			546	894	559	823	1016	1016		1
AWELINDIPGVSCVKPR	17	1	1953.01	A0A140N5W3	A0A140N5W3	313	329	yes	yes	3	2.9919e-07	95.662	NaN	NaN	NaN	0		Median	56476000	56476000	0			547	116	560	824	1017	1017		1
AWQALLR	7	0	856.492	A0A140N860	A0A140N860	378	384	yes	yes	2	0.018844	69.234	NaN	NaN	NaN	0		Median	17239000	17239000	0			548	297	561	825	1018	1018		1
AWWMLR	6	0	861.432	A0A140N934	A0A140N934	104	109	yes	yes	2	0.017263	85.446	NaN	NaN	NaN	0		Median	13590000	13590000	0			549	375	562	826	1019	1019		1
AYADTVER	8	0	923.435	A0A140N8V2	A0A140N8V2	238	245	yes	yes	2	0.013626	64.207	NaN	NaN	NaN	0		Median	127730000	127730000	0			550	355	563	827	1020	1020		1
AYAEIWLDQEK	11	0	1364.66	C5W865	C5W865	187	197	yes	yes	2	4.3291e-05	99.973	NaN	NaN	NaN	0		Median	125090000	125090000	0			551	920	564	828	1021;1022	1022		2
AYALSEQLK	9	0	1021.54	A0A140NI72	A0A140NI72	285	293	yes	yes	2	0.0086478	60.118	NaN	NaN	NaN	0		Median	0	0	0			552	894	565	829	1023	1023		1
AYDAYSFHVLPR	12	0	1437.7	A0A140NDR8	A0A140NDR8	182	193	yes	yes	3	1.3136e-08	116.74	NaN	NaN	NaN	0		Median	57284000	57284000	0			553	711	566	830	1024	1024		1
AYDLGADVR	9	0	978.477	A0A140SS80	A0A140SS80	1148	1156	yes	yes	2	1.4916e-06	116.37	NaN	NaN	NaN	0		Median	61055000	61055000	0			554	907	567	831	1025	1025		1
AYEAYDFHEVVQR	13	0	1625.75	A0A140ND98	A0A140ND98	702	714	yes	yes	2;3	0.0010364	90.653	NaN	NaN	NaN	0		Median	83694000	83694000	0			555	671	568	832;833	1026;1027;1028	1027		3
AYFTGAPTR	9	0	982.487	A0A140NC13	A0A140NC13	93	101	yes	yes	2	0.0075414	64.734	NaN	NaN	NaN	0		Median	19788000	19788000	0			556	594	569	834	1029	1029		1
AYGCELLVHK	10	0	1188.6	A0A140N5X8	A0A140N5X8	82	91	yes	yes	2	0.036545	47.198	NaN	NaN	NaN	0		Median	56293000	56293000	0			557	118	570	835	1030	1030		1
AYGSTNPINVVR	12	0	1289.67	A0A140N6Z9	A0A140N6Z9	127	138	yes	yes	2	1.2232e-61	214.93	NaN	NaN	NaN	0		Median	0	0	0			558	197	571	836	1031	1031		1
AYIDYVGSWGPMVLGHNHPAIR	22	0	2452.21	A0A140NDH1	A0A140NDH1	51	72	yes	yes	4	2.8258e-07	100.97	NaN	NaN	NaN	0		Median	266160000	266160000	0			559	692	572	837	1032	1032		1
AYILEAEGIR	10	0	1133.61	A0A140NA32	A0A140NA32	184	193	yes	yes	2	0.00067411	83.647	NaN	NaN	NaN	0		Median	36465000	36465000	0			560	450	573	838	1033	1033		1
AYNTVVPASGK	11	0	1105.58	A0A140NF01	A0A140NF01	273	283	yes	yes	2	7.8983e-09	128.81	0.03692	0.22047	NaN	1		Median	572070000	552870000	19204000			561	785	574	839	1034	1034		1
AYSGEGAIADDAGNVSR	17	0	1651.74	A0A140N9F1	A0A140N9F1	41	57	yes	yes	2;3	1.8596e-51	205.87	NaN	NaN	NaN	0		Median	297340000	297340000	0			562	399	575	840;841;842	1035;1036;1037	1035		3
AYSGVRPLVASDDDPSGR	18	1	1860.9	A0A140N619	A0A140N619	310	327	yes	yes	3	0.00013969	54.288	NaN	NaN	NaN	0		Median	103530000	103530000	0			563	125	576	843	1038	1038		1
AYSLLEQLR	9	0	1091.6	A0A140NCG6	A0A140NCG6	324	332	yes	yes	2	0.00031024	87.696	NaN	NaN	NaN	0		Median	39486000	39486000	0			564	620	577	844	1039	1039		1
AYYSIGDVAER	11	0	1242.59	A0A140NB61	A0A140NB61	2	12	yes	yes	2	0.0051728	66.435	NaN	NaN	NaN	0		Median	74258000	74258000	0			565	531	578	845	1040	1040		1
CADLGLETVIVER	13	0	1473.75	A0A140NBS3	A0A140NBS3	25	37	yes	yes	2	0.0032855	65.563	NaN	NaN	NaN	0		Median	93026000	93026000	0			566	586	579	846	1041	1041		1
CDMVDDEELLELVEMEVR	18	0	2222.97	A0A140NCI6;A0A140N6W0	A0A140NCI6	138	155	yes	no	2;3	6.7463e-51	208.15	0.34198	1.8074	66.986	2		Median	472090000	338300000	133790000			567	184	580	847;848	1042;1043	1042	41	2
CFGVPLVR	8	0	946.506	A0A140SS67	A0A140SS67	385	392	yes	yes	2	0.0010268	92.319	NaN	NaN	NaN	0		Median	14750000	14750000	0			568	903	581	849	1044	1044		1
CFTDIRDGIEALYR	14	1	1727.83	A0A140N587	A0A140N587	536	549	yes	yes	3	1.772e-06	95.264	NaN	NaN	NaN	0		Median	59192000	59192000	0			569	86	582	850	1045	1045		1
CHELALLR	8	0	1010.53	A0A140SS95	A0A140SS95	353	360	yes	yes	3	4.1755e-05	96.253	0.40059	0.98501	NaN	1		Median	79110000	64025000	15085000			570	910	583	851	1046	1046		1
CIACYR	6	0	841.357	A0A140N9P3	A0A140N9P3	151	156	yes	yes	2	0.048493	63.671	NaN	NaN	NaN	0		Median	36943000	36943000	0			571	425	584	852	1047	1047		1
CIAEMR	6	0	778.347	A0A140ND17	A0A140ND17	98	103	yes	yes	2	0.048552	63.642	NaN	NaN	NaN	0		Median	18844000	18844000	0			572	656	585	853	1048	1048		1
CKIEQAPGQHGAR	13	1	1450.71	A0A140N548	A0A140N548	32	44	yes	yes	2	0.0030603	79.07	NaN	NaN	NaN	0		Median	60075000	60075000	0			573	77	586	854	1049	1049		1
CKPTSPGR	8	1	901.444	A0A140N7J1	A0A140N7J1	6	13	yes	yes	2;3	1.9483e-12	121.05	0.079736	0.16664	62.207	2		Median	122710000	113290000	9423000			574	247	587	855;856	1050;1051	1050		2
CLATGYSCR	9	0	1086.46	A0A140N9U3	A0A140N9U3	987	995	yes	yes	2	0.00049273	73.208	NaN	NaN	NaN	0		Median	0	0	0			575	433	588	857	1052	1052		1
CQSTNDAYPTGFR	13	0	1515.64	A0A140NGN0	A0A140NGN0	141	153	yes	yes	2	5.047e-07	88.596	NaN	NaN	NaN	0		Median	0	0	0			576	866	589	858	1053	1053		1
CRQTGR	6	1	776.371	A0A140N7K8	A0A140N7K8	64	69	yes	yes	1	0.05331	10.919	0.27255	1.5432	NaN	1		Median	400080000	321960000	78119000			577	253	590	859	1054	1054		0
CSIFGVFDIK	10	0	1184.59	A0A140NE23	A0A140NE23	2	11	yes	yes	4	0.063047	7.2626	NaN	NaN	NaN	0		Median	29351000	29351000	0			578	734	591	860	1055	1055		1
CTAPVFEPGGGGINVAR	17	0	1700.83	A0A140NB59	A0A140NB59	30	46	yes	yes	2	2.7246e-05	105.17	NaN	NaN	NaN	0		Median	25980000	25980000	0			579	529	592	861	1056	1056		1
DAALER	6	0	673.34	A0A140N6A5	A0A140N6A5	326	331	yes	yes	2	0.052972	61.494	NaN	NaN	NaN	0		Median	47902000	47902000	0			580	140	593	862	1057	1057		1
DAALSCDQFFVNHR	14	0	1678.75	A0A140NFK2	A0A140NFK2	82	95	yes	yes	2;3	4.9766e-61	232.84	0.038855	0.22935	NaN	1		Median	1319400000	1299800000	19577000			581	823	594	863;864	1058;1059	1059		2
DAASFAPLHNPAHLIGIEEALK	22	0	2313.21	A0A140N7M5	A0A140N7M5	115	136	yes	yes	2;4	5.9919e-06	89.541	NaN	NaN	NaN	0		Median	89899000	89899000	0			582	258	595	865;866	1060;1061	1061		2
DACNEALR	8	0	947.413	A0A140N7T6	A0A140N7T6	168	175	yes	yes	2	0.0041996	79.451	NaN	NaN	NaN	0		Median	20680000	20680000	0			583	273	596	867	1062	1062		1
DACNEALRDWSGSYETAHYMLGTAAGPHPYPTIVR	35	1	3905.79	A0A140N7T6	A0A140N7T6	168	202	yes	yes	4	2.2111e-06	66.72	NaN	NaN	NaN	0		Median	79364000	79364000	0			584	273	597	868	1063	1063		1
DADNLLQHR	9	0	1080.53	A0A140NAH0	A0A140NAH0	11	19	yes	yes	2	0.0125	60.828	NaN	NaN	NaN	0		Median	5745900	5745900	0			585	477	598	869	1064	1064		1
DADYVIIATPTDYDPK	16	0	1795.85	A0A140NAC7	A0A140NAC7	73	88	yes	yes	2	0.060973	44.616	NaN	NaN	NaN	0		Median	101840000	101840000	0			586	470	599	870	1065	1065		1
DAEANAEADR	10	0	1060.44	A0A140NFV3	A0A140NFV3	518	527	yes	yes	2	3.7736e-10	123.86	NaN	NaN	NaN	0		Median	10349000	10349000	0			587	837	600	871	1066	1066		1
DAEVVLVEGLVPTR	14	0	1495.82	A0A140NA84	A0A140NA84	101	114	yes	yes	2	9.2648e-08	103.88	NaN	NaN	NaN	0		Median	84714000	84714000	0			588	457	601	872	1067	1067		1
DAGIEASQIGYVNAHGTSTPAGDK	24	0	2358.11	A0A140NA92	A0A140NA92	290	313	yes	yes	3	0.0013031	52.79	NaN	NaN	NaN	0		Median	32216000	32216000	0			589	460	602	873	1068;1069	1069		2
DAGNIIIDDDDISLLPLHAR	20	0	2175.12	A0A140N7A3	A0A140N7A3	56	75	yes	yes	3	6.8007e-23	116.98	NaN	NaN	NaN	0		Median	142450000	142450000	0			590	223	603	874	1070	1070		1
DAGYTAVISHR	11	0	1188.59	A0A140N6G0	A0A140N6G0	361	371	yes	yes	2;3	1.8412e-28	179.81	NaN	NaN	NaN	0		Median	452370000	424250000	28117000			591	152	604	875;876;877	1071;1072;1073	1073		3
DAHFIGLR	8	0	927.493	A0A140N6P6	A0A140N6P6	53	60	yes	yes	2;3	0.00025135	83.206	NaN	NaN	NaN	0		Median	119970000	119970000	0			592	175	605	878;879	1074;1075	1074		2
DAHSGMSGPNAAMR	14	0	1400.59	A0A140N3Q3	A0A140N3Q3	167	180	yes	yes	2	1.2809e-05	89.266	NaN	NaN	NaN	0		Median	48925000	48925000	0			593	29	606	880	1076	1076		1
DAIAAAIDVLNEER	14	0	1498.76	A0A140N7I1	A0A140N7I1	8	21	yes	yes	2	0.00056657	75.479	NaN	NaN	NaN	0		Median	16540000	16540000	0			594	245	607	881	1077	1077		1
DAIDALFDANR	11	0	1219.58	A0A140SS89	A0A140SS89	570	580	yes	yes	2	1.2523e-07	114.97	NaN	NaN	NaN	0		Median	59517000	59517000	0			595	909	608	882	1078	1078		1
DAIEEYGNAIR	11	0	1249.59	A0A140NHI6	A0A140NHI6	436	446	yes	yes	2	0.0081682	62.463	NaN	NaN	NaN	0		Median	31711000	31711000	0			596	882	609	883	1079	1079		1
DAIPTQSVLTITSNVVYGK	19	0	2005.07	A0A140NBE7	A0A140NBE7	597	615	yes	yes	2;3	4.4411e-06	94.09	NaN	NaN	NaN	0		Median	106570000	106570000	0			597	553	610	884;885	1080;1081	1081		2
DALAPHISAETIEYHYGK	18	0	2013.98	A0A140NBF0	A0A140NBF0	13	30	yes	yes	4	8.013e-08	102.58	NaN	NaN	NaN	0		Median	19619000	19619000	0			598	554	611	886	1082	1082		1
DALMEALKER	10	1	1174.6	A0A140N9N7	A0A140N9N7	307	316	yes	yes	3	0.0028949	59.198	NaN	NaN	NaN	0		Median	22306000	22306000	0			599	421	612	887	1083	1083		1
DALNSGDTAALAEWSAPIQAR	21	0	2156.05	A0A140SS95	A0A140SS95	361	381	yes	yes	2;3	3.0404e-82	286.44	NaN	NaN	NaN	0		Median	661590000	661590000	0			600	910	613	888;889	1084;1085	1084		2
DALNSGSAGTEDEVTTPAADNAIAEAAER	29	0	2845.28	A0A140NEK4	A0A140NEK4	153	181	yes	yes	2	4.7508e-43	188.19	NaN	NaN	NaN	0		Median	38297000	38297000	0			601	761	614	890	1086	1086		1
DALPLMENAYR	11	0	1291.62	A0A140N9G6	A0A140N9G6	213	223	yes	yes	2	1.9407e-07	110.88	NaN	NaN	NaN	0		Median	195110000	195110000	0			602	405	615	891	1087;1088	1088		2
DALVADFPGLTR	12	0	1273.67	A0A140N942	A0A140N942	27	38	yes	yes	2	0.0021986	73.499	NaN	NaN	NaN	0		Median	157920000	157920000	0			603	377	616	892	1089	1089		1
DAMFTTSSENR	11	0	1257.53	A0A140N7E6	A0A140N7E6	315	325	yes	yes	2	4.1293e-14	127.94	NaN	NaN	NaN	0		Median	0	0	0			604	238	617	893	1090	1090		1
DANYIAQNAEGVTVNR	16	0	1733.83	A0A140NFB9	A0A140NFB9	142	157	yes	yes	2	1.4614e-09	115.24	NaN	NaN	NaN	0		Median	18051000	18051000	0			605	808	618	894	1091;1092	1091		2
DAPDYQYLAAR	11	0	1281.6	A0A140N9Q4	A0A140N9Q4	73	83	yes	yes	2	8.5668e-05	96.034	NaN	NaN	NaN	0		Median	166110000	166110000	0			606	428	619	895	1093	1093		1
DAQSALTVSETTFGR	15	0	1581.76	A0A140N5K8	A0A140N5K8	7	21	yes	yes	2;3	6.7433e-49	211.26	0.022953	0.17686	NaN	1		Median	1279700000	1258400000	21304000			607	102	620	896;897;898;899;900;901;902;903	1094;1095;1096;1097;1098;1099;1100;1101;1102;1103;1104;1105	1096		12
DAQVLDELMGER	12	0	1374.64	A0A140N5F4	A0A140N5F4	361	372	yes	yes	2	0.032387	45.915	NaN	NaN	NaN	0		Median	20745000	20745000	0			608	96	621	904	1106	1106	23	1
DASDLLR	7	0	788.403	A0A140NC97	A0A140NC97	144	150	yes	yes	2	0.03428	58.819	NaN	NaN	NaN	0		Median	310090000	310090000	0			609	609	622	905	1107	1107		1
DASVVVVSSAISADNPEIVAAHEAR	25	0	2506.27	A0A140NG76	A0A140NG76	78	102	yes	yes	2	1.4769e-16	132.47	NaN	NaN	NaN	0		Median	0	0	0			610	853	623	906	1108	1108		1
DAWATGNPALR	11	0	1170.58	A0A140NE46	A0A140NE46	96	106	yes	yes	2	0.0024854	76.1	NaN	NaN	NaN	0		Median	20466000	20466000	0			611	742	624	907	1109	1109		1
DAWMIVQR	8	0	1017.51	A0A140N6F1	A0A140N6F1	52	59	yes	yes	2	0.00085545	94.407	NaN	NaN	NaN	0		Median	17655000	17655000	0			612	149	625	908	1110	1110		1
DAYSFHTSQESLQETYDAMYAAYSK	25	0	2905.24	A0A140NDE0	A0A140NDE0	159	183	yes	yes	3	5.662e-16	126.27	NaN	NaN	NaN	0		Median	52457000	52457000	0			613	684	626	909	1111	1111		1
DCFALECEAVK	11	0	1340.57	A0A140NB77	A0A140NB77	620	630	yes	yes	2	0.015513	52.725	NaN	NaN	NaN	0		Median	15172000	15172000	0			614	536	627	910	1112	1112		1
DDAGQTLTTDWVQWNR	16	0	1904.87	A0A140N4S8	A0A140N4S8	135	150	yes	yes	2	1.2721e-72	240.65	NaN	NaN	NaN	0		Median	24286000	24286000	0			615	63	628	911	1113;1114	1114		2
DDDTADILTAASR	13	0	1362.63	A0A140NDN9	A0A140NDN9	141	153	yes	yes	2	1.6556e-25	169.82	NaN	NaN	NaN	0		Median	483560000	483560000	0			616	708	629	912;913	1115;1116	1115		2
DDSHGYELIK	10	0	1175.55	A0A140N812	A0A140N812	74	83	yes	yes	3	0.042915	31.431	NaN	NaN	NaN	0		Median	7494400	7494400	0			617	289	630	914	1117	1117		1
DDVIIGVNR	9	0	999.535	A0A140N5T5	A0A140N5T5	411	419	yes	yes	2	5.1834e-06	88.954	NaN	NaN	NaN	0		Median	0	0	0			618	113	631	915	1118	1118		1
DEVSAALDR	9	0	974.467	A0A140NA85	A0A140NA85	59	67	yes	yes	2	0.00038601	75.825	NaN	NaN	NaN	0		Median	0	0	0			619	458	632	916	1119	1119		1
DFFAGIR	7	0	824.418	A0A140NDM4	A0A140NDM4	34	40	yes	yes	2	0.0035679	94.669	NaN	NaN	NaN	0		Median	44311000	44311000	0			620	705	633	917	1120	1120		1
DFGYAVFGK	9	0	1002.48	A0A140N4Y2	A0A140N4Y2	143	151	yes	yes	2	0.00052221	72.485	NaN	NaN	NaN	0		Median	0	0	0			621	65	634	918	1121	1121		1
DFIADAILSR	10	0	1119.59	A0A140NAC7	A0A140NAC7	285	294	yes	yes	2	3.2382e-07	112.8	NaN	NaN	NaN	0		Median	257640000	257640000	0			622	470	635	919;920	1122;1123	1122		2
DFIAIVQER	9	0	1089.58	A0A140N7L2	A0A140N7L2	282	290	yes	yes	2	6.0601e-05	100.98	NaN	NaN	NaN	0		Median	42081000	42081000	0			623	254	636	921	1124	1124		1
DFIEIGR	7	0	848.439	A0A140NGX6	A0A140NGX6	128	134	yes	yes	2	0.00015526	118.69	NaN	NaN	NaN	0		Median	84608000	84608000	0			624	871	637	922	1125	1125		1
DFIIDPYQIYLAR	13	0	1625.85	A0A140NAC8	A0A140NAC8	115	127	yes	yes	2	3.8531e-05	91.549	NaN	NaN	NaN	0		Median	141440000	141440000	0			625	471	638	923	1126	1126		1
DFLSHPGGIAHFEQLR	16	0	1822.91	A0A140N785	A0A140N785	113	128	yes	yes	4	0.0001071	52.42	NaN	NaN	NaN	0		Median	15269000	15269000	0			626	219	639	924	1127	1127		1
DFNCEDIISR	10	0	1267.55	A0A140NA92	A0A140NA92	56	65	yes	yes	2	3.061e-08	125.48	0.19242	1.1435	NaN	1		Median	611400000	522870000	88533000			627	460	640	925	1128;1129	1128		2
DFNEALVHQVVVAYAAGAR	19	0	2029.04	A0A140N5K8	A0A140N5K8	22	40	yes	yes	2;3;4	2.3759e-39	188.25	0.044708	0.28882	NaN	1		Median	3788200000	3751000000	37126000			628	102	641	926;927;928;929	1130;1131;1132;1133;1134;1135;1136	1130		7
DFNPSGIILSGGPESTTEENSPR	23	0	2403.12	A0A140N9Q3	A0A140N9Q3	48	70	yes	yes	2	8.4451e-23	185.61	NaN	NaN	NaN	0		Median	24349000	24349000	0			629	427	642	930	1137	1137		1
DFPSQDVYDELER	13	0	1611.71	A0A140NB13	A0A140NB13	28	40	yes	yes	2	0.00073646	78.692	NaN	NaN	NaN	0		Median	18729000	18729000	0			630	520	643	931	1138	1138		1
DFSQDVDR	8	0	980.42	A0A140NDD7	A0A140NDD7	506	513	yes	yes	2	0.018765	60.59	NaN	NaN	NaN	0		Median	5129800	5129800	0			632	683	646	935	1145	1145		1
DFVAAVLPK	9	0	958.549	A0A140NCZ5	A0A140NCZ5	96	104	yes	yes	2	0.00032646	86.833	NaN	NaN	NaN	0		Median	33518000	33518000	0			633	653	647	936	1146	1146		1
DFVWCQEEPLNQGAWYCSQHHFR	23	0	2993.28	A0A140NE66	A0A140NE66	868	890	yes	yes	4	1.2224e-06	88.474	NaN	NaN	NaN	0		Median	163090000	163090000	0			634	744	648	937	1147	1147		1
DGAALGYSHGFNIVEVGEQIRK	22	1	2359.19	A0A140NI72	A0A140NI72	124	145	yes	yes	3	0.00030098	68.569	NaN	NaN	NaN	0		Median	31930000	31930000	0			635	894	649	938	1148	1148		1
DGAYVTLR	8	0	893.461	A0A140N7J1	A0A140N7J1	168	175	yes	yes	2	3.674e-05	101.6	NaN	NaN	NaN	0		Median	41704000	41704000	0			636	247	650	939;940;941	1149;1150;1151	1151		3
DGGAQHFADCITAIR	15	0	1630.75	A0A140NAF9	A0A140NAF9	143	157	yes	yes	2;3	8.6894e-09	105.65	NaN	NaN	NaN	0		Median	154610000	154610000	0			638	476	652	944;945	1157;1158	1157		2
DGGFAEYIVVK	11	0	1196.61	A0A140N870	A0A140N870	114	124	yes	yes	2	2.4621e-07	107.79	NaN	NaN	NaN	0		Median	180690000	180690000	0			639	298	653	946	1159	1159		1
DGIFVEDKDSPYVNLIVTR	19	1	2179.12	A0A140NFD2	A0A140NFD2	216	234	yes	yes	2	2.6145e-16	129.95	NaN	NaN	NaN	0		Median	0	0	0			640	811	654	947	1160	1160		1
DGIISNYQAVVPSTWNSGPR	20	0	2160.06	A0A140N6F1	A0A140N6F1	490	509	yes	yes	2	2.3731e-53	213.52	NaN	NaN	NaN	0		Median	29569000	29569000	0			641	149	655	948	1161;1162	1162		2
DGIPAVVER	9	0	954.513	A0A140N7J1	A0A140N7J1	72	80	yes	yes	2	3.265e-06	109.11	NaN	NaN	NaN	0		Median	194480000	194480000	0			642	247	656	949	1163	1163		1
DGLEDYIR	8	0	979.461	A0A140SS73	A0A140SS73	119	126	yes	yes	2	0.0031413	64.734	NaN	NaN	NaN	0		Median	0	0	0			643	905	657	950	1164	1164		1
DGNKVDLYGK	10	1	1107.56	A0A140NAN5	A0A140NAN5	29	38	yes	yes	2;3	0.0086723	68.626	0.17468	1.2161	NaN	1		Median	1301300000	1186300000	114990000			644	490	658	951;952	1165;1166	1165		2
DGNPNVTADITR	12	0	1271.61	A0A140SS67	A0A140SS67	254	265	yes	yes	2	7.8133e-05	92.611	NaN	NaN	NaN	0		Median	82417000	82417000	0			645	903	659	953	1167	1167		1
DGSVVVLGYTDR	12	0	1279.64	A0A140NDE3	A0A140NDE3	252	263	yes	yes	2	1.5763e-37	201.84	0.60429	2.3906	249.09	2		Median	2502000000	2360700000	141320000			646	685	660	954;955;956;957;958;959;960;961;962;963;964;965;966;967;968;969;970;971;972;973	1168;1169;1170;1171;1172;1173;1174;1175;1176;1177;1178;1179;1180;1181;1182;1183;1184;1185;1186;1187;1188;1189;1190;1191;1192;1193;1194;1195;1196;1197	1170		30
DGTWVMNER	9	0	1106.48	A0A140NDB8	A0A140NDB8	66	74	yes	yes	2	0.010274	62.582	NaN	NaN	NaN	0		Median	8345700	8345700	0			647	679	661	974	1198;1199	1198		2
DGVLFTPPFTSSALPGITR	19	0	1975.04	A0A140NHP0	A0A140NHP0	205	223	yes	yes	2;3	0.00021761	82.651	NaN	NaN	NaN	0		Median	76307000	76307000	0			648	886	662	975;976	1200;1201	1201		2
DGWLAGVTWFR	11	0	1306.65	A0A140NEA4	A0A140NEA4	541	551	yes	yes	2	0.00010314	94.409	NaN	NaN	NaN	0		Median	20894000	20894000	0			649	747	663	977	1202	1202		1
DGWLFTAEHTQSVLK	15	0	1730.86	A0A140NEY2	A0A140NEY2	236	250	yes	yes	2;3	2.979e-07	101.75	NaN	NaN	NaN	0		Median	627960000	627960000	0			650	782	664	978;979;980	1203;1204;1205;1206	1204		4
DGYADGWAQAGTAR	14	0	1437.63	A0A140N2T1	A0A140N2T1	56	69	yes	yes	2	4.2778e-13	124.06	NaN	NaN	NaN	0		Median	89139000	89139000	0			651	9	665	981	1207	1207		1
DHFAILK	7	0	842.465	A0A140N6E5	A0A140N6E5	273	279	yes	yes	2	0.048463	43	0.13889	0.8547	NaN	1		Median	774730000	696250000	78478000			652	146	666	982;983	1208;1209;1210	1210		3
DHGSLVSLSNFSTVGSLMGNLTR	23	0	2391.19	A0A140NAX3	A0A140NAX3	361	383	yes	yes	2	2.0152e-54	215.79	2.9626	6.4445	NaN	1		Median	55339000	13555000	41784000			653	511	667	984	1211	1211		1
DHLDDPVIGELR	12	0	1377.69	A0A140N745	A0A140N745	19	30	yes	yes	2	9.0378e-05	90.827	NaN	NaN	NaN	0		Median	87161000	87161000	0			654	208	668	985	1212	1212		1
DHLVATVESYAPLMAR	16	0	1771.89	A0A140N9U3	A0A140N9U3	710	725	yes	yes	2	2.8149e-08	103.88	NaN	NaN	NaN	0		Median	31376000	31376000	0			655	433	669	986	1213	1213		1
DIADAVTAAGVEVAK	15	0	1428.75	A0A140NDV1	A0A140NDV1	98	112	yes	yes	2	2.8282e-13	122.45	NaN	NaN	NaN	0		Median	176370000	176370000	0			656	716	670	987	1214	1214		1
DIADYEHNQLMR	12	0	1503.68	A0A140SS67	A0A140SS67	165	176	yes	yes	2	4.449e-12	127.76	NaN	NaN	NaN	0		Median	26179000	26179000	0			657	903	671	988	1215	1215		1
DIAELVPFAHR	11	0	1266.67	A0A140N9X7	A0A140N9X7	50	60	yes	yes	3	1.8949e-10	83.869	NaN	NaN	NaN	0		Median	0	0	0			658	441	672	989	1216	1216		1
DIAEQYKR	8	1	1021.52	A0A140N6X3	A0A140N6X3	298	305	yes	yes	2	0.00025377	82.671	NaN	NaN	NaN	0		Median	0	0	0			659	190	673	990	1217	1217		1
DIALGEEFVNK	11	0	1233.62	A0A140N775	A0A140N775	302	312	yes	yes	2	1.799e-11	133.13	NaN	NaN	NaN	0		Median	132430000	132430000	0			660	214	674	991	1218	1218		1
DIATLK	6	0	659.385	A0A140NGH1	A0A140NGH1	25	30	yes	yes	2	0.056786	59.641	NaN	NaN	NaN	0		Median	39796000	39796000	0			661	862	675	992	1219	1219		1
DIAVLEDAGVPYQLLESSR	19	0	2074.06	A0A140NCJ4	A0A140NCJ4	153	171	yes	yes	2;3	1.7675e-22	183.6	NaN	NaN	NaN	0		Median	133840000	133840000	0			662	625	676	993;994	1220;1221	1221		2
DICQCEALWTPAK	13	0	1590.72	A0A140N9Q3	A0A140N9Q3	200	212	yes	yes	2	0.016269	51.211	NaN	NaN	NaN	0		Median	26972000	26972000	0			663	427	677	995	1222	1222		1
DIDIQSPTAR	10	0	1114.56	A0A140N7F8	A0A140N7F8	24	33	yes	yes	2	9.2842e-09	122.13	NaN	NaN	NaN	0		Median	20418000	20418000	0			664	241	678	996	1223	1223		1
DIDLALDAAHK	11	0	1180.61	A0A140N649	A0A140N649	63	73	yes	yes	2;3	0.011887	57.532	NaN	NaN	NaN	0		Median	55924000	55924000	0			665	130	679	997;998	1224;1225	1224		2
DIEADTPAR	9	0	986.467	A0A140NAN1	A0A140NAN1	234	242	yes	yes	2	0.019202	55.549	NaN	NaN	NaN	0		Median	6010000	6010000	0			666	487	680	999	1226	1226		1
DIEAWLDEGR	10	0	1202.56	A0A140NA85	A0A140NA85	7	16	yes	yes	2	0.0037781	70.1	NaN	NaN	NaN	0		Median	26296000	26296000	0			667	458	681	1000	1227	1227		1
DIEEDKAPADLASTFLR	17	1	1889.94	A0A140N731	A0A140N731	46	62	yes	yes	3	0.0015827	60.564	NaN	NaN	NaN	0		Median	26325000	26325000	0			668	203	682	1001	1228	1228		1
DIEYLQSR	8	0	1022.5	A0A140NFR7	A0A140NFR7	197	204	yes	yes	2	6.6165e-05	105.14	NaN	NaN	NaN	0		Median	31806000	31806000	0			669	832	683	1002	1229	1229		1
DIGQYIYLR	9	0	1139.6	A0A140N843	A0A140N843	325	333	yes	yes	2	2.193e-06	113.5	NaN	NaN	NaN	0		Median	38817000	38817000	0			670	293	684	1003	1230	1230		1
DIHFEGLQR	9	0	1113.56	A0A140NBL4	A0A140NBL4	28	36	yes	yes	2;3	0.0035375	75.738	NaN	NaN	NaN	0		Median	118410000	118410000	0			671	568	685	1004;1005	1231;1232	1231		2
DIHGAPVGDTLTLAR	15	0	1534.81	A0A140N6C6	A0A140N6C6	264	278	yes	yes	2	0.00037152	77.597	NaN	NaN	NaN	0		Median	48947000	48947000	0			672	144	686	1006	1233	1233		1
DIIAAFVR	8	0	903.518	A0A140N626	A0A140N626	349	356	yes	yes	2	4.5211e-05	110.63	NaN	NaN	NaN	0		Median	23092000	23092000	0			673	127	687	1007	1234	1234		1
DILGGLR	7	0	742.434	A0A140NE35	A0A140NE35	307	313	yes	yes	2	0.00052303	109.7	NaN	NaN	NaN	0		Median	69039000	69039000	0			674	739	688	1008	1235	1235		1
DILIISTPQDTPR	13	0	1467.79	A0A140NAW6	A0A140NAW6	51	63	yes	yes	2	0.0016008	69.979	NaN	NaN	NaN	0		Median	42457000	42457000	0			675	507	689	1009	1236	1236		1
DILVNALNESR	11	0	1242.66	A0A140NEB3	A0A140NEB3	300	310	yes	yes	2	0.0046399	67.207	NaN	NaN	NaN	0		Median	89371000	89371000	0			676	749	690	1010	1237	1237		1
DIMLPLR	7	0	856.484	A0A140NF42	A0A140NF42	38	44	yes	yes	2	3.9203e-05	114.54	NaN	NaN	NaN	0		Median	0	0	0			677	794	691	1011	1238	1238		1
DIPVVMLTAR	10	0	1113.62	A0A140NB44	A0A140NB44	76	85	yes	yes	2	0.020802	51.445	NaN	NaN	NaN	0		Median	0	0	0			678	524	692	1012	1239	1239		1
DIQLWQVVFSR	11	0	1389.74	A0A140N9A3	A0A140N9A3	362	372	yes	yes	2	9.6353e-61	236.92	NaN	NaN	NaN	0		Median	89863000	89863000	0			679	387	693	1013	1240	1240		1
DISFEAPNAPHVFQK	15	0	1698.84	A0A140N4G2	A0A140N4G2	20	34	yes	yes	2;3	7.5493e-09	107.85	NaN	NaN	NaN	0		Median	236670000	236670000	0			680	47	694	1014;1015	1241;1242	1241		2
DITADVLK	8	0	873.481	A0A140NFE9	A0A140NFE9	151	158	yes	yes	2	0.0076158	71.501	NaN	NaN	NaN	0		Median	224970000	224970000	0			683	815	697	1018	1245	1245		1
DITGGLPR	8	0	827.45	A0A140NH27	A0A140NH27	1133	1140	yes	yes	2	0.0082615	69.998	NaN	NaN	NaN	0		Median	121880000	121880000	0			684	873	698	1019	1246	1246		1
DIVTDSR	7	0	804.398	A0A140NEK4	A0A140NEK4	138	144	yes	yes	2	0.017742	70.67	NaN	NaN	NaN	0		Median	59278000	59278000	0			685	761	699	1020	1247	1247		1
DIWQLQLR	8	0	1070.59	A0A140NG24	A0A140NG24	379	386	yes	yes	2	5.5646e-05	120.65	NaN	NaN	NaN	0		Median	11304000	11304000	0			686	849	700	1021	1248	1248		1
DLAEQFR	7	0	877.429	A0A140NBG0	A0A140NBG0	479	485	yes	yes	2	0.011642	78.616	NaN	NaN	NaN	0		Median	25212000	25212000	0			687	559	701	1022	1249	1249		1
DLALLGR	7	0	756.449	A0A140N4N0	A0A140N4N0	45	51	yes	yes	2	0.00052303	109.7	NaN	NaN	NaN	0		Median	26246000	26246000	0			688	57	702	1023	1250	1250		1
DLANAIR	7	0	771.424	A0A140N9J8	A0A140N9J8	5	11	yes	yes	2	0.0015144	93.593	NaN	NaN	NaN	0		Median	0	0	0			689	413	703	1024	1251	1251		1
DLANDGYR	8	0	922.414	A0A140N3G7	A0A140N3G7	39	46	yes	yes	2	3.7367e-08	125.25	0.022884	0.16747	NaN	1		Median	1120400000	1100400000	20035000			690	24	704	1025;1026	1252;1253	1252		2
DLDRDTAR	8	1	960.462	A0A140NC71	A0A140NC71	19	26	yes	yes	2	0.025373	75.738	NaN	NaN	NaN	0		Median	23479000	23479000	0			691	602	705	1027	1254	1254		1
DLDTIANEPLHYDWEALR	18	0	2170.03	A0A140N9Q4	A0A140N9Q4	586	603	yes	yes	2	4.6644e-40	184.76	NaN	NaN	NaN	0		Median	28660000	28660000	0			692	428	706	1028	1255	1255		1
DLDVTATNR	9	0	1003.49	A0A140NBR3	A0A140NBR3	190	198	yes	yes	2	0.0041315	68.846	NaN	NaN	NaN	0		Median	11268000	11268000	0			693	582	707	1029	1256	1256		1
DLELGGHMASFQSSATIYDVCFNHFFR	27	0	3148.42	A0A140NDL0	A0A140NDL0	101	127	yes	yes	3	5.0081e-07	91.389	NaN	NaN	NaN	0		Median	54764000	54764000	0			694	700	708	1030	1257	1257		1
DLEYLVALAEHR	12	0	1427.74	A0A140NF57	A0A140NF57	5	16	yes	yes	2	6.682e-08	115.57	NaN	NaN	NaN	0		Median	51394000	51394000	0			695	797	709	1031	1258	1258		1
DLFCSER	7	0	925.396	A0A140NG19	A0A140NG19	212	218	yes	yes	2	0.031049	60.76	NaN	NaN	NaN	0		Median	16007000	16007000	0			696	848	710	1032	1259	1259		1
DLFFEDK	7	0	912.423	A0A140N893	A0A140N893	265	271	yes	yes	2	0.044101	43.808	NaN	NaN	NaN	0		Median	0	0	0			697	303	711	1033	1260	1260		1
DLFPQIGQR	9	0	1072.57	A0A140N5P6	A0A140N5P6	10	18	yes	yes	2	4.2499e-06	91.626	NaN	NaN	NaN	0		Median	0	0	0			698	107	712	1034	1261	1261		1
DLGAVFLVGIGGK	13	0	1244.71	A0A140ND59	A0A140ND59	192	204	yes	yes	2	4.7413e-05	88.681	NaN	NaN	NaN	0		Median	13822000	13822000	0			699	663	713	1035	1262	1262		1
DLGNTVIVVEHDEDAIR	17	0	1893.94	A0A140NGV4	A0A140NGV4	536	552	yes	yes	2;3	4.4184e-22	144.27	NaN	NaN	NaN	0		Median	105610000	105610000	0			700	869	714	1036;1037	1263;1264	1264		2
DLGSLIFIDMR	11	0	1278.66	A0A140N996	A0A140N996	29	39	yes	yes	2	3.063e-07	104.22	NaN	NaN	NaN	0		Median	20207000	20207000	0			701	385	715	1038	1265	1265		1
DLLAYLR	7	0	862.491	A0A140NG90	A0A140NG90	385	391	yes	yes	2	1.945e-06	129.96	NaN	NaN	NaN	0		Median	21629000	21629000	0			702	854	716	1039	1266	1266		1
DLLDNVQYAPAR	12	0	1373.69	A0A140NCN5	A0A140NCN5	106	117	yes	yes	2	4.7767e-08	117.52	NaN	NaN	NaN	0		Median	69970000	69970000	0			703	633	717	1040	1267	1267		1
DLLPFMR	7	0	890.468	A0A140NC86	A0A140NC86	121	127	yes	yes	2	0.0050682	89.703	NaN	NaN	NaN	0		Median	36692000	36692000	0			704	607	718	1041	1268	1268		1
DLLSMAIINAALER	14	0	1528.83	A0A140NA77	A0A140NA77	93	106	yes	yes	2	4.511e-06	98.803	NaN	NaN	NaN	0		Median	23404000	23404000	0			705	454	719	1042	1269	1269		1
DLPADPLTLFER	12	0	1385.72	A0A140NBD7	A0A140NBD7	26	37	yes	yes	2	2.8137e-12	132.57	NaN	NaN	NaN	0		Median	180170000	180170000	0			706	551	720	1043	1270	1270		1
DLPLIASNFR	10	0	1144.62	A0A140NFT4	A0A140NFT4	84	93	yes	yes	2	8.5823e-08	119.86	NaN	NaN	NaN	0		Median	53201000	53201000	0			707	834	721	1044	1271;1272	1272		2
DLQQRCPASVKMEQFR	16	2	1991.97	A0A140NDE9	A0A140NDE9	157	172	yes	yes	2	0.037087	45.359	NaN	NaN	NaN	0		Median	53226000	53226000	0			708	687	722	1045	1273	1273		1
DLSCDESGHALE	12	0	1331.53	A0A140N603	A0A140N603	277	288	yes	yes	2	1.6935e-07	105.1	NaN	NaN	NaN	0		Median	31071000	31071000	0			709	122	723	1046	1274	1274		1
DLSIDLNR	8	0	944.493	A0A140NAC8	A0A140NAC8	190	197	yes	yes	2	8.3195e-17	161.6	NaN	NaN	NaN	0		Median	26581000	26581000	0			710	471	724	1047	1275	1275		1
DLSIIATPPAR	11	0	1152.65	A0A140NCP4	A0A140NCP4	788	798	yes	yes	2	2.9364e-11	128.27	NaN	NaN	NaN	0		Median	22542000	22542000	0			711	635	725	1048	1276	1276		1
DLSPLWEMYK	10	0	1280.61	A0A140N9D5	A0A140N9D5	382	391	yes	yes	2	0.00017425	90.629	NaN	NaN	NaN	0		Median	37914000	37914000	0			712	392	726	1049	1277	1277		1
DLTDAAVK	8	0	831.434	A0A140NF86	A0A140NF86	102	109	yes	yes	2	0.027257	54.611	NaN	NaN	NaN	0		Median	119920000	119920000	0			713	804	727	1050	1278	1278		1
DLTDSTVLR	9	0	1018.53	A0A140NCQ6	A0A140NCQ6	336	344	yes	yes	2	0.00022016	92.491	NaN	NaN	NaN	0		Median	16347000	16347000	0			714	637	728	1051	1279	1279		1
DLVESAPAALK	11	0	1112.61	A0A140SS63	A0A140SS63	86	96	yes	yes	2	0.00087447	82.749	NaN	NaN	NaN	0		Median	32379000	32379000	0			715	901	729	1052	1280	1280		1
DLVESVMQR	9	0	1075.53	A0A140ND98	A0A140ND98	276	284	yes	yes	2	5.0733e-13	155.38	NaN	NaN	NaN	0		Median	55566000	55566000	0			716	671	730	1053	1281	1281		1
DLVHAIPLYAIK	12	0	1351.79	A0A140NFP9	A0A140NFP9	548	559	yes	yes	2;3	0.00042638	75.819	NaN	NaN	NaN	0		Median	239020000	239020000	0			717	828	731	1054;1055	1282;1283	1282		2
DLWVASSCSLLHSPIDLSVETR	22	0	2484.23	A0A140SS95	A0A140SS95	316	337	yes	yes	2;3	2.3927e-31	185.26	NaN	NaN	NaN	0		Median	436140000	436140000	0			718	910	732	1056;1057	1284;1285	1284		2
DMAAIR	6	0	675.337	A0A140N8E8	A0A140N8E8	112	117	yes	yes	2	0.024919	54.537	NaN	NaN	NaN	0		Median	0	0	0			719	318	733	1058	1286	1286		1
DMEMLAPGYTQTLEPR	16	0	1850.85	A0A140NFV5	A0A140NFV5	496	511	yes	yes	2	5.2879e-20	144.57	NaN	NaN	NaN	0		Median	64687000	64687000	0			720	838	734	1059	1287	1287		1
DMGGGFLQK	9	0	951.448	A0A140N9E9	A0A140N9E9	179	187	yes	yes	2	6.472e-06	85.265	NaN	NaN	NaN	0		Median	0	0	0			721	397	735	1060	1288	1288		1
DNDFAFDWQAYTPPVAHR	18	0	2148.97	A0A140NFK0	A0A140NFK0	911	928	yes	yes	3	0.0015279	60.564	NaN	NaN	NaN	0		Median	26568000	26568000	0			722	822	736	1061	1289	1289		1
DNLLMR	6	0	760.39	A0A140ND23	A0A140ND23	92	97	yes	yes	1	0.038718	42.565	NaN	NaN	NaN	0		Median	26233000	26233000	0			723	657	737	1062	1290	1290	79	1
DNMAFSPEER	10	0	1194.5	A0A140ND17	A0A140ND17	189	198	yes	yes	2	0.0023617	76.282	NaN	NaN	NaN	0		Median	31976000	31976000	0			724	656	738	1063	1291	1291		1
DNQIVTLTASR	11	0	1216.64	A0A140NCW5	A0A140NCW5	64	74	yes	yes	2	0.00011227	93.561	NaN	NaN	NaN	0		Median	101160000	101160000	0			725	650	739	1064	1292	1292		1
DNTPMFVK	8	0	950.453	A0A140N783	A0A140N783	125	132	yes	yes	2	0.0012381	85.064	0.18178	0.70496	NaN	1		Median	139550000	120930000	18616000			726	217	740	1065	1293;1294	1294		2
DNTWYTGAK	9	0	1054.47	A0A140NDE3	A0A140NDE3	25	33	yes	yes	2	2.8704e-19	149.65	0.074922	0.46198	NaN	1		Median	778320000	731530000	46789000			727	685	741	1066	1295;1296	1296		2
DPDFYAFIR	9	0	1142.54	A0A140NEK4	A0A140NEK4	290	298	yes	yes	2	0.0026896	75.213	NaN	NaN	NaN	0		Median	31195000	31195000	0			728	761	742	1067	1297	1297		1
DPEFQAQFNDLLK	13	0	1563.76	A0A140N7T6	A0A140N7T6	38	50	yes	yes	2	1.9334e-05	97.749	NaN	NaN	NaN	0		Median	79655000	79655000	0			729	273	743	1068	1298	1298		1
DPNPHVRPVPGYGEK	15	1	1660.83	A0A140N7T0	A0A140N7T0	150	164	yes	yes	3	0.0028709	55.173	NaN	NaN	NaN	0		Median	16678000	16678000	0			730	269	744	1069	1299	1299		1
DPNQTEFAQAVR	12	0	1374.65	A0A140NBC5	A0A140NBC5	18	29	yes	yes	2	0.00012379	85.958	NaN	NaN	NaN	0		Median	88793000	88793000	0			731	547	745	1070	1300	1300		1
DQAVPPTINLDNPDEGCDLDFVPHEAR	27	0	3033.38	A0A140NA92	A0A140NA92	360	386	yes	yes	3	6.8118e-05	73.341	NaN	NaN	NaN	0		Median	59010000	59010000	0			732	460	746	1071;1072	1301;1302	1302		2
DQGPPDLDDIFR	12	0	1386.64	A0A140NBZ3	A0A140NBZ3	35	46	yes	yes	2	1.8729e-18	152.54	NaN	NaN	NaN	0		Median	89559000	89559000	0			733	591	747	1073	1303;1304	1304		2
DQGVVVNNVK	10	0	1070.57	A0A140NAV6	A0A140NAV6	408	417	yes	yes	2	4.0449e-07	110.41	NaN	NaN	NaN	0		Median	26079000	26079000	0			734	505	748	1074	1305	1305		1
DQVEDYAR	8	0	994.436	A0A140NFK0	A0A140NFK0	1198	1205	yes	yes	2	0.0066861	73.665	NaN	NaN	NaN	0		Median	23252000	23252000	0			735	822	749	1075	1306	1306		1
DRFNVPVSDTDIEKLPYITFPEGSEEHTYLHAQR	34	2	4002.94	A0A140NDL0	A0A140NDL0	423	456	yes	yes	5	0.020828	30.017	NaN	NaN	NaN	0		Median	54179000	54179000	0			736	700	750	1076	1307	1307		1
DRSEVDLKR	9	2	1116.59	A0A140NG05	A0A140NG05	90	98	yes	yes	1	0.05598	17.386	NaN	NaN	NaN	0		Median	13684000	13684000	0			737	845	751	1077	1308	1308		1
DSGIAVDLTSAGMR	14	0	1391.67	A0A140NB70	A0A140NB70	221	234	yes	yes	2	0.007328	60.509	NaN	NaN	NaN	0		Median	28388000	28388000	0			738	532	752	1078	1309	1309		1
DSGLGVLITDHNVR	14	0	1494.78	A0A140N7A3	A0A140N7A3	185	198	yes	yes	2;3	5.0505e-06	98.182	NaN	NaN	NaN	0		Median	79757000	79757000	0			739	223	753	1079;1080	1310;1311;1312	1310		3
DSGVVSELFDERNDAVK	17	1	1878.9	A0A140NB77	A0A140NB77	715	731	yes	yes	3	0.043722	32.191	NaN	NaN	NaN	0		Median	37594000	37594000	0			740	536	754	1081	1313	1313		1
DSILEAIDAGIK	12	0	1243.67	A0A140N9G2	A0A140N9G2	80	91	yes	yes	2	5.5036e-12	124.67	NaN	NaN	NaN	0		Median	101870000	101870000	0			741	404	755	1082	1314	1314		1
DSIPVPDYEPEADGIPNTFVPGR	23	0	2484.18	A0A140NES2	A0A140NES2	77	99	yes	yes	3	0.0085151	55.208	NaN	NaN	NaN	0		Median	0	0	0			742	771	756	1083	1315	1315		1
DSLGETAFNMLLDR	14	0	1580.75	A0A140NBC1	A0A140NBC1	295	308	yes	yes	2	1.164e-06	123.95	NaN	NaN	NaN	0		Median	52582000	52582000	0			743	546	757	1084	1316	1316		1
DSMGQSLSGGER	12	0	1222.52	A0A140N7A3	A0A140N7A3	132	143	yes	yes	2	1.0099e-05	102.52	NaN	NaN	NaN	0		Median	51096000	51096000	0			744	223	758	1085	1317	1317		1
DSMSYAEQDVK	11	0	1271.53	A0A140N793	A0A140N793	515	525	yes	yes	2	2.51e-05	101.66	NaN	NaN	NaN	0		Median	31655000	31655000	0			745	221	759	1086	1318	1318		1
DSSVMLHLAR	10	0	1127.58	A0A140N5X8	A0A140N5X8	39	48	yes	yes	3	0.00046103	78.098	NaN	NaN	NaN	0		Median	133200000	133200000	0			746	118	760	1087	1319	1319		1
DSVGAVVMGPYADLAEGMK	19	0	1908.9	A0A140ND72	A0A140ND72	69	87	yes	yes	2	2.5357e-22	147.39	NaN	NaN	NaN	0		Median	43670000	43670000	0			747	668	761	1088	1320	1320		1
DTASVFR	7	0	794.392	A0A140NE42	A0A140NE42	85	91	yes	yes	2	0.057761	47.849	NaN	NaN	NaN	0		Median	26777000	26777000	0			748	740	762	1089	1321	1321		1
DTLHLEGK	8	0	911.471	A0A140NBA5	A0A140NBA5	143	150	yes	yes	2;3	0.010527	53.968	NaN	NaN	NaN	0		Median	49231000	49231000	0			750	541	764	1092;1093	1324;1325	1324		2
DTLMVTPEAIESAITPR	17	0	1842.94	A0A140N9N7	A0A140N9N7	105	121	yes	yes	4	0.061667	15.155	NaN	NaN	NaN	0		Median	16118000	16118000	0			751	421	765	1094	1326	1326		1
DTPELVSFLHLPVQSGSDR	19	0	2096.05	A0A140NE43	A0A140NE43	254	272	yes	yes	2;3	3.2029e-22	144.27	NaN	NaN	NaN	0		Median	49912000	49912000	0			752	741	766	1095;1096	1327;1328	1328		2
DTTTIIDGVGEEAAIQGR	18	0	1844.91	A0A140NH65	A0A140NH65	328	345	yes	yes	2;3	2.4631e-30	206.18	NaN	NaN	NaN	0		Median	59739000	59739000	0			753	876	767	1097;1098	1329;1330	1329		2
DVAEILLEGLR	11	0	1226.69	A0A140NE25	A0A140NE25	12	22	yes	yes	2	1.6396e-15	148.94	NaN	NaN	NaN	0		Median	71701000	71701000	0			754	735	768	1099	1331	1331		1
DVAGYAAGLELFDR	14	0	1495.73	A0A140NEF7	A0A140NEF7	314	327	yes	yes	2	1.5607e-09	120.57	NaN	NaN	NaN	0		Median	57358000	57358000	0			755	756	769	1100	1332	1332		1
DVATPEVADIR	11	0	1184.6	A0A140NDE0	A0A140NDE0	378	388	yes	yes	2	7.9869e-06	103.26	NaN	NaN	NaN	0		Median	174090000	174090000	0			756	684	770	1101	1333	1333		1
DVDVLYFR	8	0	1025.52	A0A140NFD8	A0A140NFD8	42	49	yes	yes	2	0.0001732	102.72	NaN	NaN	NaN	0		Median	9172200	9172200	0			757	813	771	1102	1334	1334		1
DVDYIVK	7	0	850.444	A0A140ND17	A0A140ND17	323	329	yes	yes	2	0.057761	47.849	NaN	NaN	NaN	0		Median	26117000	26117000	0			758	656	772	1103	1335	1335		1
DVEGIGDVDLVNYFEVGATYYFNK	24	0	2726.28	A0A140NAN5	A0A140NAN5	304	327	yes	yes	2;3	3.3344e-15	123.36	NaN	NaN	NaN	0		Median	13412000	13412000	0			759	490	773	1104;1105;1106;1107;1108;1109	1336;1337;1338;1339;1340;1341;1342	1337		7
DVETTRR	7	1	875.446	A0A140NHD7	A0A140NHD7	167	173	yes	yes	2;3	0.00025784	110.63	NaN	NaN	NaN	0		Median	506260000	506260000	0			760	878	774	1110;1111	1343;1344	1343		2
DVFIDLVCYR	10	0	1298.63	A0A140NE66	A0A140NE66	447	456	yes	yes	2	3.9474e-05	100.98	NaN	NaN	NaN	0		Median	116660000	116660000	0			761	744	775	1112	1345	1345		1
DVFYQPVHPYSIGLLNAVPR	20	0	2284.2	A0A140N8M5	A0A140N8M5	255	274	yes	yes	2;3	6.6429e-23	198.23	NaN	NaN	NaN	0		Median	143780000	143780000	0			762	336	776	1113;1114	1346;1347	1347		2
DVGDMQLYR	9	0	1095.5	A0A140N4Y7	A0A140N4Y7	482	490	yes	yes	2	7.2686e-24	167.9	NaN	NaN	NaN	0		Median	16586000	16586000	0			763	67	777;778	1115;1116	1348;1349	1349	8	2
DVGDWLYAR	9	0	1093.52	A0A140N9R6	A0A140N9R6	544	552	yes	yes	2	0.00020255	93.429	NaN	NaN	NaN	0		Median	38257000	38257000	0			764	430	779	1117	1350	1350		1
DVHPTHYGR	9	0	1080.51	A0A140SS80	A0A140SS80	549	557	yes	yes	3	0.00075994	72.928	NaN	NaN	NaN	0		Median	116330000	116330000	0			765	907	780	1118	1351	1351		1
DVIAEPYRER	10	1	1246.63	A0A140NFW3	A0A140NFW3	228	237	yes	yes	2;3	4.1503e-10	136.57	NaN	NaN	NaN	0		Median	67893000	67893000	0			766	840	781	1119;1120	1352;1353	1352		2
DVIILLDSITR	11	0	1256.73	A0A140NF01	A0A140NF01	259	269	yes	yes	2	1.5878e-15	149.27	NaN	NaN	NaN	0		Median	1001300000	1001300000	0			767	785	782	1121	1354	1354		1
DVIPFPR	7	0	842.465	A0A140N8Q9	A0A140N8Q9	453	459	yes	yes	2	0.0041651	92.692	NaN	NaN	NaN	0		Median	138030000	138030000	0			768	346	783	1122	1355	1355		1
DVLAPGGSFVVK	12	0	1187.65	A0A140N5X9	A0A140N5X9	153	164	yes	yes	2	0.00010939	88.056	NaN	NaN	NaN	0		Median	129260000	129260000	0			769	119	784	1123	1356	1356		1
DVLEAMQADSGIR	13	0	1403.67	A0A140SS73	A0A140SS73	391	403	yes	yes	2	2.1994e-12	125.22	NaN	NaN	NaN	0		Median	272350000	272350000	0			770	905	785	1124	1357;1358	1358		2
DVLGMAQTGSGK	12	0	1162.57	A0A140N4Y7	A0A140N4Y7	45	56	yes	yes	2	4.8092e-12	126.71	NaN	NaN	NaN	0		Median	246790000	246790000	0			771	67	786	1125	1359	1359		1
DVLLFVDNIYR	11	0	1365.73	A0A140NHS0	A0A140NHS0	237	247	yes	yes	2	2.9288e-15	140.83	NaN	NaN	NaN	0		Median	234840000	234840000	0			772	888	787	1126	1360	1360		1
DVLMEEIVANYHANTK	16	0	1845.89	A0A140NA84	A0A140NA84	85	100	yes	yes	2;3	0.00028263	70.622	NaN	NaN	NaN	0		Median	38410000	38410000	0			773	457	788	1127;1128	1361;1362	1362		2
DVMAQR	6	0	718.343	A0A140NFE9	A0A140NFE9	86	91	yes	yes	2	6.2722e-05	106.84	0.099361	0.65908	NaN	1		Median	1041400000	919730000	121700000			774	815	789;790	1129;1130	1363;1364	1363	98	2
DVMSLAETLTQAQER	15	0	1690.82	A0A140N5K0	A0A140N5K0	305	319	yes	yes	3	6.6793e-14	86.135	NaN	NaN	NaN	0		Median	8189500	8189500	0			775	101	791	1131	1365	1365		1
DVNQLTPR	8	0	941.493	A0A140NAP6	A0A140NAP6	152	159	yes	yes	2	0.0018515	84.916	NaN	NaN	NaN	0		Median	12770000	12770000	0			776	493	792	1132	1366	1366		1
DVNVPDIGSDEVEVTEILVK	20	0	2169.11	A0A140NE27	A0A140NE27	107	126	yes	yes	2	7.0893e-10	114.64	NaN	NaN	NaN	0		Median	53971000	53971000	0			777	737	793	1133	1367	1367		1
DVPNEYSIYK	10	0	1226.58	A0A140NBN8	A0A140NBN8	204	213	yes	yes	2	0.01934	52.278	NaN	NaN	NaN	0		Median	137470000	137470000	0			778	579	794	1134	1368	1368		1
DVQAQWFDVR	10	0	1262.6	A0A140NEC0	A0A140NEC0	134	143	yes	yes	2	0.00981	61.78	NaN	NaN	NaN	0		Median	38680000	38680000	0			779	750	795	1135	1369;1370	1370		2
DVSFDR	6	0	737.334	A0A140N4L0	A0A140N4L0	89	94	yes	yes	2	0.0021605	106.76	NaN	NaN	NaN	0		Median	324140000	324140000	0			780	52	796	1136	1371	1371		1
DVSGEGVQQALLK	13	0	1342.71	A0A140NEQ0	A0A140NEQ0	201	213	yes	yes	2	3.6862e-25	160.18	NaN	NaN	NaN	0		Median	115480000	115480000	0			781	767	797	1137	1372	1372		1
DVSIMPFK	8	0	935.479	A0A140NFV3	A0A140NFV3	85	92	yes	yes	2	3.5855e-06	107.59	NaN	NaN	NaN	0		Median	0	0	0			782	837	798	1138	1373	1373		1
DVSLLHKPTTQISDFHVATR	20	1	2264.19	A0A140NDI2	A0A140NDI2	212	231	yes	yes	4	1.974e-10	112.58	NaN	NaN	NaN	0		Median	38846000	38846000	0			783	694	799	1139	1374;1375	1375		2
DVTAGAIQSDINR	13	0	1358.68	A0A140NF74	A0A140NF74	793	805	yes	yes	2	4.5175e-05	89.403	NaN	NaN	NaN	0		Median	58278000	58278000	0			784	802	800	1140	1376;1377	1377		2
DVTTGDTLCDPDAPIILER	19	0	2100	A0A140N7C7	A0A140N7C7	390	408	yes	yes	2;3	8.2174e-41	242.07	NaN	NaN	NaN	0		Median	294050000	294050000	0			785	233	801	1141;1142	1378;1379;1380	1379		3
DVVDAAVALR	10	0	1027.57	A0A140NAK1	A0A140NAK1	298	307	yes	yes	2	7.5281e-05	98.233	NaN	NaN	NaN	0		Median	69097000	69097000	0			786	481	802	1143	1381	1381		1
DVVFRK	6	1	762.439	PhaB	PhaB	135	140	yes	yes	2	0.019051	71.348	NaN	NaN	NaN	0		Median	430060000	430060000	0			787	924	803	1144	1382	1382		1
DVVSKVIADCGCEGRA	16	2	1734.8	A0A140NA64	A0A140NA64	271	286	yes	yes	2	0.011766	50.292	NaN	NaN	NaN	0		Median	283070000	0	283070000			788	453	804	1145;1146	1383;1384	1384		2
DVVTQPQA	8	0	856.429	A0A140NDE3	A0A140NDE3	339	346	yes	yes	1;2	0.014933	63.287	0.018474	0.16407	NaN	1		Median	1673800000	1641700000	32075000			789	685	805	1147;1148	1385;1386	1386		2
DVVVYPHMVIPLFVGR	16	0	1840.01	A0A140NCR6	A0A140NCR6	18	33	yes	yes	3	0.0038305	51.03	NaN	NaN	NaN	0		Median	12294000	12294000	0			790	640	806	1149	1387	1387		1
DWGYQLAR	8	0	1007.48	A0A140NAN3	A0A140NAN3	243	250	yes	yes	2	0.0027119	82.913	NaN	NaN	NaN	0		Median	26322000	26322000	0			791	489	807	1150	1388	1388		1
DWLNPNLGYVTTSR	14	0	1634.81	A0A140N8E8	A0A140N8E8	474	487	yes	yes	2	1.257e-05	105.17	NaN	NaN	NaN	0		Median	50009000	50009000	0			792	318	808	1151	1389;1390	1390		2
DWLQAIESVIREEGVER	17	1	2028.03	A0A140NDL0	A0A140NDL0	16	32	yes	yes	2;3	2.4388e-52	209.67	NaN	NaN	NaN	0		Median	334790000	334790000	0			793	700	809	1152;1153	1391;1392	1391		2
DWPFFSTR	8	0	1054.49	A0A140SS67	A0A140SS67	756	763	yes	yes	2	1.6772e-15	153.73	NaN	NaN	NaN	0		Median	0	0	0			794	903	810	1154	1393	1393		1
DWSGSYETAHYMLGTAAGPHPYPTIVR	27	0	2976.39	A0A140N7T6	A0A140N7T6	176	202	yes	yes	3;4	1.8999e-43	190.19	NaN	NaN	NaN	0		Median	623930000	623930000	0			795	273	811	1155;1156	1394;1395	1394		2
DWWPNQLR	8	0	1113.54	A0A140NF66	A0A140NF66	35	42	yes	yes	2	0.0073011	72.234	NaN	NaN	NaN	0		Median	28100000	28100000	0			796	800	812	1157	1396	1396		1
DYDFPVPVFVLPER	14	0	1691.86	A0A140NGL5	A0A140NGL5	125	138	yes	yes	2	0.0038788	64.121	NaN	NaN	NaN	0		Median	15734000	15734000	0			797	865	813	1158	1397	1397		1
DYFAGNLSIIDTLPTATGGTPFQR	24	0	2554.27	A0A140NCE6	A0A140NCE6	68	91	yes	yes	3	0.016873	28.79	NaN	NaN	NaN	0		Median	12488000	12488000	0			798	617	814	1159	1398	1398		1
DYRDAIDALFDANR	14	1	1653.77	A0A140SS89	A0A140SS89	567	580	yes	yes	3	0.0051008	48.391	NaN	NaN	NaN	0		Median	6027500	6027500	0			799	909	815	1160	1399	1399		1
DYSEGASGLLR	11	0	1166.56	A0A140N5H1	A0A140N5H1	116	126	yes	yes	2	3.9673e-11	123.86	NaN	NaN	NaN	0		Median	166420000	166420000	0			800	98	816	1161	1400	1400		1
EAADMLDAAR	10	0	1061.48	A0A140N9X7	A0A140N9X7	495	504	yes	yes	2	0.018892	52.725	NaN	NaN	NaN	0		Median	29548000	29548000	0			801	441	817	1162	1401	1401		1
EAAEILAK	8	0	843.47	A0A140NDL0	A0A140NDL0	741	748	yes	yes	2	0.0066861	73.665	NaN	NaN	NaN	0		Median	62086000	62086000	0			802	700	818	1163	1402	1402		1
EAAESLFENLFFSEDRYDLSAVGR	24	1	2764.3	A0A140SS80	A0A140SS80	379	402	yes	yes	3	0.034395	32.72	NaN	NaN	NaN	0		Median	100820000	100820000	0			803	907	819	1164	1403	1403		1
EAAIQVSNVAIFNAATGK	18	0	1802.95	A0A140N5L7	A0A140N5L7	62	79	yes	yes	3	0.02052	41.862	NaN	NaN	NaN	0		Median	15328000	15328000	0			804	104	820	1165	1404	1404		1
EAAPAAAPAAAAAK	14	0	1179.62	A0A140NE27	A0A140NE27	93	106	yes	yes	2	0.00033783	79.659	NaN	NaN	NaN	0		Median	177770000	177770000	0			805	737	821	1166	1405	1405		1
EADAALGR	8	0	801.398	A0A140N8X9	A0A140N8X9	332	339	yes	yes	2	7.6467e-06	120.49	NaN	NaN	NaN	0		Median	432230000	432230000	0			806	365	822	1167	1406	1406		1
EADLVASLLEDESARPALSLLAR	23	1	2438.3	A0A140NEQ4	A0A140NEQ4	32	54	yes	yes	3	5.0402e-11	119.27	NaN	NaN	NaN	0		Median	41044000	41044000	0			807	768	823	1168	1407	1407		1
EAEFPTGIMLEQHAIAIPHCEAIHAK	26	0	2912.43	A0A140N8Q5	A0A140N8Q5	44	69	yes	yes	2;4	2.3376e-06	93.226	NaN	NaN	NaN	0		Median	457850000	457850000	0			808	344	824	1169;1170	1408;1409	1409		2
EAEIHGIDLR	10	0	1151.59	A0A140N6W3	A0A140N6W3	657	666	yes	yes	3	0.014756	35.523	NaN	NaN	NaN	0		Median	69197000	69197000	0			809	185	825	1171	1410	1410		1
EAEPEIYHDVTR	12	0	1457.68	A0A140SSB6	A0A140SSB6	63	74	yes	yes	3	0.0019591	61.03	NaN	NaN	NaN	0		Median	17200000	17200000	0			810	917	826	1172	1411	1411		1
EAFPGDVFYLHSR	13	0	1536.74	A0A140ND72	A0A140ND72	284	296	yes	yes	3	2.7017e-19	149.02	NaN	NaN	NaN	0		Median	83248000	83248000	0			811	668	827	1173;1174;1175;1176	1412;1413;1414;1415	1413		4
EAFSHSLDLAR	11	0	1244.61	A0A140N7T0	A0A140N7T0	24	34	yes	yes	3	5.6909e-08	87.878	NaN	NaN	NaN	0		Median	177570000	177570000	0			812	269	828	1177;1178	1416;1417	1417		2
EAGIELSDFVR	11	0	1234.62	A0A140N7C6	A0A140N7C6	124	134	yes	yes	2	0.00085483	82.831	NaN	NaN	NaN	0		Median	121360000	121360000	0			813	232	829	1179	1418	1418		1
EAGVQEADFLANVDK	15	0	1604.77	A0A140NCE4	A0A140NCE4	817	831	yes	yes	2	2.7484e-13	122.97	NaN	NaN	NaN	0		Median	55975000	55975000	0			814	616	830	1180	1419	1419		1
EAGYNIEPDQVR	12	0	1389.65	A0A140NF74	A0A140NF74	683	694	yes	yes	2	9.6616e-25	161.19	NaN	NaN	NaN	0		Median	127000000	127000000	0			815	802	831	1181	1420	1420		1
EAHPGGWLR	9	0	1021.51	A0A140N8L0	A0A140N8L0	156	164	yes	yes	3	0.018885	33.922	NaN	NaN	NaN	0		Median	8693100	8693100	0			816	333	832	1182	1421	1421		1
EAIFALAQIEQELTAPENR	19	0	2142.1	A0A140N6E5	A0A140N6E5	290	308	yes	yes	2;3	2.6536e-184	430.71	0.023873	0.23817	NaN	1		Median	2341500000	2296700000	44811000			817	146	833	1183;1184;1185;1186	1422;1423;1424;1425;1426;1427;1428	1425		7
EAIGYADSVHDYVSR	15	0	1680.77	A0A140N508	A0A140N508	103	117	yes	yes	3	0.0040717	50.077	NaN	NaN	NaN	0		Median	22601000	22601000	0			818	70	834	1187	1429	1429		1
EAILHGADAVYIGGPGFGAR	20	0	1970	A0A140N9X7	A0A140N9X7	22	41	yes	yes	3	0.00028647	69.975	NaN	NaN	NaN	0		Median	66268000	66268000	0			819	441	835	1188	1430	1430		1
EAISQLQASESPR	13	0	1414.71	A0A140ND34	A0A140ND34	9	21	yes	yes	2	0.0016171	69.815	NaN	NaN	NaN	0		Median	22642000	22642000	0			820	658	836	1189	1431	1431		1
EALEWGTTGAGLR	13	0	1359.68	A0A140N745	A0A140N745	418	430	yes	yes	2	5.5827e-05	85.963	NaN	NaN	NaN	0		Median	265370000	265370000	0			821	208	837	1190	1432	1432		1
EALGDQIPLAVISGPTFAK	19	0	1926.05	A0A140N6N2	A0A140N6N2	126	144	yes	yes	2	0.00071247	77.633	NaN	NaN	NaN	0		Median	0	0	0			822	171	838	1191	1433	1433		1
EALGELLAR	9	0	970.545	A0A140NCP4	A0A140NCP4	412	420	yes	yes	2	0.048211	46.39	NaN	NaN	NaN	0		Median	7353300	7353300	0			823	635	839	1192	1434	1434		1
EALGLPHSDVFR	12	0	1339.69	A0A140NFP9	A0A140NFP9	359	370	yes	yes	2;3	1.6869e-05	110.38	NaN	NaN	NaN	0		Median	432170000	432170000	0			824	828	840	1193;1194	1435;1436;1437	1436		3
EALGVLHFK	9	0	1012.57	A0A140N8V5	A0A140N8V5	132	140	yes	yes	3	0.0020632	63.816	NaN	NaN	NaN	0		Median	31494000	31494000	0			825	357	841	1195	1438	1438		1
EALHDSLKR	9	1	1067.57	A0A140N3Y7	A0A140N3Y7	112	120	yes	yes	3	0.04439	33.229	NaN	NaN	NaN	0		Median	11777000	11777000	0			826	32	842	1196	1439	1439		1
EALIQAIILQDQER	14	0	1638.89	A0A140NBI7	A0A140NBI7	52	65	yes	yes	2	1.0087e-11	110.08	NaN	NaN	NaN	0		Median	0	0	0			827	563	843	1197	1440	1440		1
EALLGWSGVDSTR	13	0	1389.69	A0A140N6D4	A0A140N6D4	229	241	yes	yes	2	1.3844e-05	99.522	NaN	NaN	NaN	0		Median	60535000	60535000	0			828	145	844	1198	1441	1441		1
EALNEQASK	9	0	988.483	A0A140N9B6	A0A140N9B6	62	70	yes	yes	2	1.4842e-05	103.42	NaN	NaN	NaN	0		Median	58912000	58912000	0			829	389	845	1199	1442	1442		1
EALPAHVAIWK	11	0	1233.69	A0A140NAC8	A0A140NAC8	347	357	yes	yes	3	0.0035844	53.237	NaN	NaN	NaN	0		Median	57021000	57021000	0			830	471	846	1200	1443	1443		1
EAMEPEFK	8	0	979.432	A0A140N8X9	A0A140N8X9	278	285	yes	yes	2	0.016282	62.338	NaN	NaN	NaN	0		Median	46631000	46631000	0			831	365	847	1201	1444	1444		1
EANVPVTELR	10	0	1126.6	A0A140N8W9	A0A140N8W9	135	144	yes	yes	2	0.021592	50.034	NaN	NaN	NaN	0		Median	12777000	12777000	0			832	362	848	1202	1445	1445		1
EAPGQPEPVR	10	0	1078.54	A0A140NFV5	A0A140NFV5	93	102	yes	yes	2	5.6908e-07	105.52	NaN	NaN	NaN	0		Median	50977000	50977000	0			833	838	849	1203	1446	1446		1
EAPQTLAQEVDR	12	0	1355.67	A0A140N9F7	A0A140N9F7	386	397	yes	yes	2	6.3334e-05	94.767	NaN	NaN	NaN	0		Median	138760000	138760000	0			834	402	850	1204	1447;1448	1448		2
EAQDEFAVGSQNK	13	0	1421.64	PhaA	PhaA	173	185	yes	yes	2;3	1.2199e-65	233.13	NaN	NaN	NaN	0		Median	1311500000	1311500000	0			835	923	851	1205;1206	1449;1450;1451	1449		3
EAQQLLALENPLPLPAYER	19	0	2164.15	A0A140N690	A0A140N690	229	247	yes	yes	2;3	1.5234e-51	249.82	NaN	NaN	NaN	0		Median	104610000	104610000	0			836	135	852	1207;1208	1452;1453	1452		2
EATEQSQPAAAPEAPAAEQGE	21	0	2080.92	A0A140N5F4	A0A140N5F4	691	711	yes	yes	2	0.0011685	70.197	NaN	NaN	NaN	0		Median	23225000	23225000	0			837	96	853	1209	1454	1454		1
EATIDVNALAAK	12	0	1214.65	A0A140NCV3	A0A140NCV3	195	206	yes	yes	2	1.2008e-06	86.898	NaN	NaN	NaN	0		Median	0	0	0			838	649	854	1210	1455	1455		1
EAVDFLHYYAGQVR	14	0	1666.81	A0A140N982	A0A140N982	745	758	yes	yes	3	1.5511e-06	96.464	NaN	NaN	NaN	0		Median	69757000	69757000	0			840	380	856	1225	1481	1481		1
EAVMIVPIVDDHLILIR	17	0	1945.11	A0A140N3A3	A0A140N3A3	48	64	yes	yes	2;3	5.6955e-07	88.385	NaN	NaN	NaN	0		Median	129340000	129340000	0			841	21	857	1226;1227	1482;1483	1482		2
EAVNQVIALLDSGALR	16	0	1667.92	A0A140NDW9	A0A140NDW9	29	44	yes	yes	2;3	8.3342e-10	105.17	NaN	NaN	NaN	0		Median	148000000	148000000	0			842	720	858	1228;1229	1484;1485	1485		2
EAVQFLTGEYR	11	0	1311.65	A0A140NDZ2	A0A140NDZ2	258	268	yes	yes	2	0.024946	48.004	NaN	NaN	NaN	0		Median	70848000	70848000	0			843	729	859	1230	1486	1486		1
EAYDSSTRR	9	1	1083.49	A0A140N942	A0A140N942	370	378	yes	yes	2	0.0016163	73.665	NaN	NaN	NaN	0		Median	8327000	8327000	0			844	377	860	1231	1487	1487		1
EAYEVLTDSQK	11	0	1281.61	A0A140NFZ9	A0A140NFZ9	52	62	yes	yes	2	7.3585e-08	118.03	NaN	NaN	NaN	0		Median	160100000	160100000	0			845	844	861	1232	1488	1488		1
ECFESYLPASVAWR	14	0	1713.78	A0A140NE23	A0A140NE23	435	448	yes	yes	2	5.1231e-20	155.97	NaN	NaN	NaN	0		Median	69187000	69187000	0			846	734	862	1233	1489	1489		1
EDPSFR	6	0	749.334	A0A140N7C7	A0A140N7C7	441	446	yes	yes	2	0.03166	74.517	NaN	NaN	NaN	0		Median	228430000	228430000	0			849	233	865	1238	1494	1494		1
EDRDANYIAQNAEGVTVNR	19	1	2134	A0A140NFB9	A0A140NFB9	139	157	yes	yes	3	1.306e-10	84.499	NaN	NaN	NaN	0		Median	0	0	0			850	808	866	1239	1495	1495		1
EDRGTEITLHLR	12	1	1438.75	A0A140ND61	A0A140ND61	170	181	yes	yes	4	0.026238	28.361	NaN	NaN	NaN	0		Median	8353300	8353300	0			851	664	867	1240	1496	1496		1
EDSFFNSR	8	0	1000.42	A0A140NAC7	A0A140NAC7	341	348	yes	yes	2	4.6793e-05	110.22	NaN	NaN	NaN	0		Median	46887000	46887000	0			852	470	868	1241	1497	1497		1
EDVQAYVK	8	0	950.471	A0A140NE27	A0A140NE27	359	366	yes	yes	2	0.0060654	75.109	NaN	NaN	NaN	0		Median	22664000	22664000	0			853	737	869	1242	1498	1498		1
EDYWWYR	7	0	1116.47	A0A140N8Q9	A0A140N8Q9	415	421	yes	yes	2	0.038772	56.122	NaN	NaN	NaN	0		Median	17060000	17060000	0			854	346	870	1243	1499	1499		1
EEFGGELIDGGPWLK	15	0	1645.8	A0A140NAN3	A0A140NAN3	251	265	yes	yes	2;3	1.4854e-27	162.68	NaN	NaN	NaN	0		Median	271870000	271870000	0			855	489	871	1244;1245	1500;1501;1502	1502		3
EEKPEFDPILLRPVDDLELTVR	22	2	2622.39	A0A140N2U0	A0A140N2U0	244	265	yes	yes	4	3.5094e-07	100.64	NaN	NaN	NaN	0		Median	55805000	55805000	0			856	10	872	1246	1503	1503		1
EELLAVGR	8	0	885.492	A0A140SS95	A0A140SS95	34	41	yes	yes	2	5.6796e-05	107.59	NaN	NaN	NaN	0		Median	500720000	500720000	0			857	910	873	1247	1504	1504		1
EELLTTQEELQK	12	0	1459.74	A0A140NF01	A0A140NF01	368	379	yes	yes	2	4.0412e-20	159.11	NaN	NaN	NaN	0		Median	63880000	63880000	0			858	785	874	1248	1505	1505		1
EELQHAR	7	0	881.436	A0A140N8N1	A0A140N8N1	158	164	yes	yes	3	0.0039968	64.803	NaN	NaN	NaN	0		Median	0	0	0			859	339	875	1249	1506	1506		1
EELTNGGYNIGR	12	0	1321.63	A0A140NEF7	A0A140NEF7	199	210	yes	yes	2	9.9272e-06	102.55	NaN	NaN	NaN	0		Median	53618000	53618000	0			860	756	876	1250	1507	1507		1
EENPFLGWR	9	0	1146.55	A0A140N9N5	A0A140N9N5	350	358	yes	yes	2	1.7058e-06	115.49	NaN	NaN	NaN	0		Median	340820000	340820000	0			861	420	877	1251	1508	1508		1
EEPQSIEVHPR	11	0	1319.65	A0A140NBC1	A0A140NBC1	314	324	yes	yes	3	0.046575	23.118	NaN	NaN	NaN	0		Median	22743000	22743000	0			862	546	878	1252	1509	1509		1
EERLDVLDER	10	1	1272.63	A0A140N8Q9	A0A140N8Q9	397	406	yes	yes	2	0.048362	60.547	NaN	NaN	NaN	0		Median	36817000	36817000	0			863	346	879	1253	1510	1510		1
EETQHATVSER	11	0	1285.59	A0A140NAW7	A0A140NAW7	37	47	yes	yes	2	1.0993e-21	173.64	NaN	NaN	NaN	0		Median	35867000	35867000	0			864	508	880	1254	1511	1511		1
EFADNLDSDFK	11	0	1299.56	A0A140N4K1	A0A140N4K1	28	38	yes	yes	2	2.7509e-15	141.95	NaN	NaN	NaN	0		Median	1534400000	1534400000	0			865	51	881	1255;1256	1512;1513;1514	1512		3
EFADNLDSDFKVR	13	1	1554.73	A0A140N4K1	A0A140N4K1	28	40	yes	yes	2;3	1.7534e-07	112.73	NaN	NaN	NaN	0		Median	259180000	259180000	0			866	51	882	1257;1258	1515;1516;1517	1517		3
EFADVQVVAPDR	12	0	1344.67	A0A140N6I9	A0A140N6I9	25	36	yes	yes	2	1.5051e-07	107.03	NaN	NaN	NaN	0		Median	40110000	40110000	0			867	160	883	1259	1518	1518		1
EFAEATGIDSLAVAIGTAHGMYASAPALDFSR	32	0	3238.56	A0A140NA64	A0A140NA64	164	195	yes	yes	3;4	3.2622e-57	199.59	NaN	NaN	NaN	0		Median	190750000	190750000	0			868	453	884	1260;1261	1519;1520	1520		2
EFASEPVWFGDSDR	14	0	1640.71	A0A140NBN8	A0A140NBN8	303	316	yes	yes	2	2.9158e-27	159.94	NaN	NaN	NaN	0		Median	499240000	476420000	22820000			869	579	885	1262;1263	1521;1522	1521		2
EFDFEVR	7	0	940.429	A0A140NBF5	A0A140NBF5	131	137	yes	yes	2	0.017742	70.67	NaN	NaN	NaN	0		Median	12114000	12114000	0			870	557	886	1264	1523	1523		1
EFFDAVPALAR	11	0	1234.63	A0A140NGV4	A0A140NGV4	798	808	yes	yes	2	0.0094854	60.717	NaN	NaN	NaN	0		Median	59342000	59342000	0			871	869	887	1265	1524	1524		1
EFFGSSQLSQFMDQNNPLSEITHK	24	0	2783.29	A0A140SS80	A0A140SS80	504	527	yes	yes	3	0.00141	51.398	NaN	NaN	NaN	0		Median	34887000	34887000	0			872	907	888	1266	1525	1525		1
EFGEGEQLPSER	12	0	1376.62	A0A140N785	A0A140N785	48	59	yes	yes	2	0.013779	54.286	NaN	NaN	NaN	0		Median	35153000	35153000	0			873	219	889	1267	1526	1526		1
EFGVNLAK	8	0	876.471	A0A140NE27	A0A140NE27	339	346	yes	yes	2	0.0067652	55.676	0.040924	0.17996	NaN	1		Median	199490000	191690000	7808000			874	737	890	1268	1527	1527		1
EFIPVQGVYAAGR	13	0	1405.74	A0A140N845	A0A140N845	65	77	yes	yes	2	0.0012034	73.985	NaN	NaN	NaN	0		Median	291550000	291550000	0			875	294	891	1269	1528	1528		1
EFLDWMPK	8	0	1064.5	A0A140N745	A0A140N745	382	389	yes	yes	2	0.023797	57.047	NaN	NaN	NaN	0		Median	26150000	26150000	0			876	208	892	1270	1529	1529		1
EFNVEANVGKPQVAYR	16	1	1819.92	A0A140N7C7	A0A140N7C7	476	491	yes	yes	2	3.1477e-100	273.74	NaN	NaN	NaN	0		Median	75524000	75524000	0			877	233	893	1271	1530	1530		1
EFRPGIETTER	11	1	1333.66	A0A140SS73	A0A140SS73	470	480	yes	yes	2;3	4.6713e-05	71.085	NaN	NaN	NaN	0		Median	426870000	426870000	0			878	905	894	1272;1273	1531;1532;1533	1533		3
EFVESLETPR	10	0	1205.59	A0A140N7U4	A0A140N7U4	59	68	yes	yes	2	0.017929	53.327	0.46208	1.1276	NaN	1		Median	78202000	47759000	30442000			879	277	895	1274	1534	1534		1
EFVFTIADK	9	0	1068.55	A0A140N6E5	A0A140N6E5	66	74	yes	yes	2	3.6792e-12	135.79	NaN	NaN	NaN	0		Median	59896000	59896000	0			880	146	896	1275;1276;1277;1278	1535;1536;1537;1538	1537		4
EFYVGR	6	0	769.376	A0A140NB77	A0A140NB77	553	558	yes	yes	2	0.053321	61.325	NaN	NaN	NaN	0		Median	188930000	188930000	0			881	536	897	1279	1539	1539		1
EGADVLTGGR	10	0	973.483	A0A140N649	A0A140N649	368	377	yes	yes	2	4.3715e-07	109.44	NaN	NaN	NaN	0		Median	40697000	40697000	0			882	130	898	1280	1540	1540		1
EGATVAIPNDPTNLGR	16	0	1623.82	A0A140N495	A0A140N495	130	145	yes	yes	2	3.6639e-06	120.59	NaN	NaN	NaN	0		Median	64585000	64585000	0			883	40	899	1281	1541	1541		1
EGEATLAPSLDLVGKI	16	1	1611.87	A0A140NC97	A0A140NC97	172	187	yes	yes	2	1.7075e-28	169.23	NaN	NaN	NaN	0		Median	194780000	194780000	0			884	609	900	1282	1542	1542		1
EGEDEFLDDWR	11	0	1409.57	A0A140ND61	A0A140ND61	182	192	yes	yes	2	4.7649e-05	99.568	NaN	NaN	NaN	0		Median	157210000	157210000	0			885	664	901	1283	1543	1543		1
EGFELAVSRPK	11	1	1231.66	A0A140NHC7	A0A140NHC7	376	386	yes	yes	3	0.024102	39.702	NaN	NaN	NaN	0		Median	61183000	61183000	0			886	877	902	1284	1544	1544		1
EGFEVTYLAPQR	12	0	1408.7	A0A140N9D5	A0A140N9D5	117	128	yes	yes	2	2.7085e-12	132.88	NaN	NaN	NaN	0		Median	255070000	255070000	0			887	392	903	1285	1545	1545		1
EGFTELTLR	9	0	1064.55	A0A140N8A9	A0A140N8A9	172	180	yes	yes	2	0.03431	47.96	NaN	NaN	NaN	0		Median	39659000	39659000	0			888	306	904	1286	1546	1546		1
EGFVEQNEIPEELPLLPK	18	0	2080.07	A0A140NGX6	A0A140NGX6	53	70	yes	yes	3	0.030853	37.624	NaN	NaN	NaN	0		Median	34703000	34703000	0			889	871	905	1287	1547	1547		1
EGFYNNTIFHR	11	0	1396.65	A0A140ND10	A0A140ND10	33	43	yes	yes	3	6.8939e-08	105.13	NaN	NaN	NaN	0		Median	25619000	25619000	0			890	654	906	1288	1548	1548		1
EGGIYTPALR	10	0	1075.57	A0A140N9P3	A0A140N9P3	358	367	yes	yes	2	0.0012432	81.163	NaN	NaN	NaN	0		Median	61717000	61717000	0			891	425	907	1289	1549	1549		1
EGIHTCLDTNGFVR	14	0	1617.76	A0A140NDW1	A0A140NDW1	98	111	yes	yes	2	0.00094648	68.536	NaN	NaN	NaN	0		Median	24012000	24012000	0			892	719	908	1290	1550;1551	1550		2
EGLLEPLAVTER	12	0	1325.72	A0A140NC35	A0A140NC35	384	395	yes	yes	2	0.010191	58.676	NaN	NaN	NaN	0		Median	76346000	76346000	0			893	595	909	1291	1552	1552		1
EGLNNDVVR	9	0	1014.51	A0A140N9D7	A0A140N9D7	96	104	yes	yes	2	0.00402	69.338	NaN	NaN	NaN	0		Median	33066000	33066000	0			894	393	910	1292	1553	1553		1
EGLNVLQYFISTHGAR	16	0	1803.93	A0A140NH27	A0A140NH27	765	780	yes	yes	3	0.0038171	51.089	NaN	NaN	NaN	0		Median	165600000	165600000	0			895	873	911	1293	1554	1554		1
EGLPAADFSVFYHLISIDR	19	0	2149.08	A0A140N745	A0A140N745	89	107	yes	yes	2;3	2.8383e-31	175.45	NaN	NaN	NaN	0		Median	174070000	174070000	0			896	208	912	1294;1295	1555;1556	1556		2
EGLQFTLFRPFNWMGPR	17	1	2095.05	A0A140N587	A0A140N587	481	497	yes	yes	2;3	4.9363e-64	277.24	NaN	NaN	NaN	0		Median	486410000	486410000	0			897	86	913	1296;1297	1557;1558	1558		2
EGLSEEAAR	9	0	960.451	A0A140N9T5	A0A140N9T5	321	329	yes	yes	2	0.00020748	93.166	NaN	NaN	NaN	0		Median	31362000	31362000	0			898	431	914	1298	1559	1559		1
EGNDFYHEMTDSNVIDK	17	0	2012.84	A0A140NHS0	A0A140NHS0	186	202	yes	yes	3	0.03483	36.111	NaN	NaN	NaN	0		Median	33429000	33429000	0			899	888	915	1299	1560	1560		1
EGPAEDFANQEAIAK	15	0	1588.74	A0A140ND61	A0A140ND61	384	398	yes	yes	2	1.5311e-27	162.22	NaN	NaN	NaN	0		Median	67287000	67287000	0			900	664	916	1300	1561;1562	1562		2
EGQEVIVQIDKEER	14	1	1670.85	A0A140NAA1	A0A140NAA1	96	109	yes	yes	2;3	2.7481e-09	108.63	NaN	NaN	NaN	0		Median	33053000	33053000	0			901	461	917	1301;1302	1563;1564	1563		2
EGQLHLWFHCVGIR	14	0	1750.87	A0A140NBT3	A0A140NBT3	471	484	yes	yes	4	0.0092847	37.092	NaN	NaN	NaN	0		Median	13185000	13185000	0			902	587	918	1303	1565	1565		1
EGRPSEGETLIAR	13	1	1413.72	A0A140N5F4	A0A140N5F4	81	93	yes	yes	2;3	1.679e-08	114.9	NaN	NaN	NaN	0		Median	337420000	337420000	0			903	96	919	1304;1305	1566;1567	1566		2
EGTDLFLK	8	0	921.481	A0A140N548	A0A140N548	15	22	yes	yes	2	0.00686	73.26	NaN	NaN	NaN	0		Median	92840000	92840000	0			904	77	920	1306	1568;1569	1569		2
EGVAGWAGENLPLVR	15	0	1566.82	A0A140N2P2	A0A140N2P2	127	141	yes	yes	2	1.4756e-13	158.42	NaN	NaN	NaN	0		Median	221840000	221840000	0			905	7	921	1307	1570	1570		1
EGWLGCQQIAGSR	13	0	1460.68	A0A140N7R5	A0A140N7R5	284	296	yes	yes	2	2.3239e-25	166.65	NaN	NaN	NaN	0		Median	155690000	155690000	0			906	267	922	1308	1571	1571		1
EGYGQNYR	8	0	985.425	A0A140NF20	A0A140NF20	199	206	yes	yes	2	0.0010127	92.491	NaN	NaN	NaN	0		Median	29288000	29288000	0			907	790	923	1309	1572	1572		1
EHFPWEK	7	0	971.45	A0A140N627	A0A140N627	364	370	yes	yes	3	0.0099626	54.157	NaN	NaN	NaN	0		Median	43358000	43358000	0			908	128	924	1310	1573;1574	1574		2
EHGAVILTAHEVTGLIR	17	0	1815	A0A140N619	A0A140N619	163	179	yes	yes	3	0.0017233	60.034	NaN	NaN	NaN	0		Median	185700000	185700000	0			909	125	925	1311	1575	1575		1
EHGETSTTAQIR	12	0	1328.63	A0A140N4C7	A0A140N4C7	343	354	yes	yes	2	9.3533e-08	112.85	NaN	NaN	NaN	0		Median	95330000	95330000	0			910	43	926	1312	1576	1576		1
EHILLGR	7	0	836.487	A0A140NCI6;A0A140N6W0	A0A140NCI6	118	124	yes	no	2	0.00033344	92.191	0.046088	0.65562	NaN	1		Median	4622900000	4400500000	222350000			911	184	927	1313	1577	1577		1
EHLAAMDYLR	10	0	1217.59	A0A140ND17	A0A140ND17	777	786	yes	yes	3	2.2665e-05	80.706	NaN	NaN	NaN	0		Median	19726000	19726000	0			912	656	928	1314	1578	1578		1
EHLQMPEQR	9	0	1166.55	A0A140NDZ9	A0A140NDZ9	132	140	yes	yes	2;3	0.0027504	83.647	NaN	NaN	NaN	0		Median	82531000	82531000	0			913	731	929	1315;1316	1579;1580	1579		2
EHNAEVTGFIR	11	0	1271.63	A0A140NFD7	A0A140NFD7	248	258	yes	yes	2;3	0.029543	62.005	NaN	NaN	NaN	0		Median	32174000	32174000	0			914	812	930	1317;1318	1581;1582	1582		2
EHNYHPNAVAAGLR	14	0	1547.76	A0A140NDN8	A0A140NDN8	44	57	yes	yes	2;3;4	9.6764e-06	92.866	0.070864	0.27921	NaN	1		Median	391440000	377870000	13578000			915	707	931	1319;1320;1321	1583;1584;1585	1584		3
EHPVLLNR	8	0	976.545	A0A140NH27	A0A140NH27	418	425	yes	yes	2;3	0.0020414	60.478	NaN	NaN	NaN	0		Median	114200000	114200000	0			916	873	932	1322;1323	1586;1587	1586		2
EIADGLASAER	11	0	1130.56	A0A140NI98	A0A140NI98	39	49	yes	yes	2	1.9728e-11	132.39	NaN	NaN	NaN	0		Median	87401000	87401000	0			917	896	933	1324	1588	1588		1
EIALILQR	8	0	954.586	A0A140N5Y7	A0A140N5Y7	18	25	yes	yes	2	0.0091621	67.903	NaN	NaN	NaN	0		Median	25010000	25010000	0			918	120	934	1325	1589	1589		1
EIELDVLDHLR	11	0	1350.71	A0A140NFF1	A0A140NFF1	150	160	yes	yes	3	8.0372e-13	113.38	NaN	NaN	NaN	0		Median	20635000	20635000	0			919	816	935	1326	1590	1590		1
EIESIIEAGR	10	0	1115.58	A0A140NCL7	A0A140NCL7	19	28	yes	yes	2	0.00012137	94.692	NaN	NaN	NaN	0		Median	118360000	118360000	0			920	629	936	1327	1591;1592	1592		2
EIETRPGSIVR	11	1	1255.69	A0A140NBA5	A0A140NBA5	15	25	yes	yes	3	0.029332	37.327	NaN	NaN	NaN	0		Median	175140000	175140000	0			921	541	937	1328	1593	1593		1
EIFGFAR	7	0	838.434	C5W8B2	C5W8B2	28	34	yes	yes	2	0.04143	54.525	NaN	NaN	NaN	0		Median	104910000	104910000	0			922	921	938	1329	1594	1594		1
EIFSQLTEATR	11	0	1293.66	A0A140N8C1	A0A140N8C1	75	85	yes	yes	2	0.012027	57.347	NaN	NaN	NaN	0		Median	34342000	34342000	0			923	311	939	1330	1595	1595		1
EIGHANADIIR	11	0	1207.63	A0A140N7R5	A0A140N7R5	85	95	yes	yes	2;3	0.0019578	86.014	NaN	NaN	NaN	0		Median	453680000	453680000	0			924	267	940	1331;1332	1596;1597	1597		2
EIGNGFSELNDAEDQAER	18	0	1992.87	A0A140NE14	A0A140NE14	422	439	yes	yes	2	1.9681e-163	341.16	NaN	NaN	NaN	0		Median	50343000	50343000	0			925	733	941	1333;1334	1598;1599;1600	1599		3
EIGNGFSELNDAEDQAQR	18	0	1991.88	A0A140N8S8	A0A140N8S8	422	439	yes	yes	2	3.6797e-22	177.88	NaN	NaN	NaN	0		Median	19063000	19063000	0			926	352	942	1335	1601	1601		1
EIGVETGGSNVQFAVNPK	18	0	1844.93	A0A140NFY3	A0A140NFY3	274	291	yes	yes	2	2.5285e-51	197.36	NaN	NaN	NaN	0		Median	21370000	21370000	0			927	842	943	1336	1602	1602		1
EIGYPLVVRPSYVLGGR	17	1	1874.04	A0A140NFY3	A0A140NFY3	707	723	yes	yes	3	7.6967e-06	65.225	NaN	NaN	NaN	0		Median	222700000	222700000	0			928	842	944	1337	1603	1603		1
EIIDSR	6	0	731.381	A0A140N6G0	A0A140N6G0	11	16	yes	yes	2	0.0088895	95.957	NaN	NaN	NaN	0		Median	419120000	419120000	0			929	152	945	1338	1604	1604		1
EIIHQQMGGLR	11	0	1280.67	A0A140N7B7	A0A140N7B7	429	439	yes	yes	3	0.037379	24.276	NaN	NaN	NaN	0		Median	20255000	20255000	0			930	227	946	1339	1605;1606	1606		2
EILGIHCFGER	11	0	1329.65	A0A140NHM8	A0A140NHM8	406	416	yes	yes	2;3	9.062e-05	95.573	NaN	NaN	NaN	0		Median	377480000	377480000	0			931	885	947	1340;1341	1607;1608	1608		2
EILPIGASSPIQVDIR	16	0	1706.96	A0A140N695	A0A140N695	393	408	yes	yes	2	3.5348e-05	84.718	NaN	NaN	NaN	0		Median	48541000	48541000	0			932	137	948	1342	1609	1609		1
EILYNDIYNWDNEPSTNTLEVHIHNLR	27	0	3311.58	A0A140NEQ9	A0A140NEQ9	172	198	yes	yes	4	4.5465e-07	89.565	NaN	NaN	NaN	0		Median	175650000	175650000	0			933	769	949	1343	1610;1611	1611		2
EIMALADLANR	11	0	1215.63	A0A140N8C6	A0A140N8C6	444	454	yes	yes	2	0.0029549	74.162	NaN	NaN	NaN	0		Median	59970000	59970000	0			934	312	950	1344	1612	1612		1
EIMAPLFQK	9	0	1075.57	A0A140NI72	A0A140NI72	294	302	yes	yes	2	0.0031318	73.26	NaN	NaN	NaN	0		Median	25969000	25969000	0			935	894	951	1345	1613	1613		1
EIPFLYASSAATYGGR	16	0	1701.84	A0A140N6M4	A0A140N6M4	108	123	yes	yes	2	5.5318e-10	119.69	NaN	NaN	NaN	0		Median	149950000	149950000	0			936	167	952	1346	1614	1614		1
EIQHFIAELADYLELENHMPR	21	0	2567.25	A0A140NF44	A0A140NF44	146	166	yes	yes	4	0.00069056	63.225	NaN	NaN	NaN	0		Median	13307000	13307000	0			937	795	953	1347	1615	1615		1
EISMSIK	7	0	806.421	A0A140N5B4	A0A140N5B4	72	78	yes	yes	2	0.057761	47.849	NaN	NaN	NaN	0		Median	199340000	199340000	0			938	89	954	1348	1616	1616		1
EISTTIAFVR	10	0	1135.62	A0A140NDL0	A0A140NDL0	492	501	yes	yes	2	0.0041161	68.625	NaN	NaN	NaN	0		Median	233920000	233920000	0			939	700	955	1349	1617;1618	1618		2
EITEPQFAYGMEGLLQQR	18	0	2109.02	A0A140N490	A0A140N490	218	235	yes	yes	2	3.4605e-22	145.58	NaN	NaN	NaN	0		Median	25728000	25728000	0			940	39	956	1350	1619	1619		1
EITLEPADNAR	11	0	1227.61	A0A140NAC4	A0A140NAC4	20	30	yes	yes	2	0.0033999	72.325	NaN	NaN	NaN	0		Median	155410000	155410000	0			941	469	957	1351	1620	1620		1
EITSTDDFYR	10	0	1245.55	A0A140N9V8	A0A140N9V8	422	431	yes	yes	2	0.0032037	72.607	NaN	NaN	NaN	0		Median	98512000	98512000	0			942	438	958	1352	1621	1621		1
EIVSELDKHIIGQDNAK	17	1	1908	A0A140NF86	A0A140NF86	8	24	yes	yes	3	0.0023982	56.817	NaN	NaN	NaN	0		Median	53875000	53875000	0			943	804	959	1353	1622	1622		1
EIWFLCR	7	0	1022.5	A0A140N9M9	A0A140N9M9	182	188	yes	yes	2	1.945e-06	129.96	NaN	NaN	NaN	0		Median	19946000	19946000	0			944	419	960	1354	1623	1623		1
EIYEQPNAIK	10	0	1203.61	A0A140NE25	A0A140NE25	256	265	yes	yes	2	0.0019339	78.149	NaN	NaN	NaN	0		Median	46089000	46089000	0			945	735	961	1355	1624	1624		1
EIYHAWDAR	9	0	1159.54	A0A140N9J8	A0A140N9J8	288	296	yes	yes	3	0.05278	20.336	NaN	NaN	NaN	0		Median	12378000	12378000	0			946	413	962	1356	1625	1625		1
EKDPSLSFR	9	1	1077.55	A0A140NDZ9	A0A140NDZ9	44	52	yes	yes	3	0.0053578	52.6	NaN	NaN	NaN	0		Median	76834000	76834000	0			947	731	963	1357	1626	1626		1
EKGISYETATFPWAASGR	18	1	1969.95	A0A140NBS3	A0A140NBS3	369	386	yes	yes	3	0.044373	37.969	NaN	NaN	NaN	0		Median	0	0	0			948	586	964	1358	1627	1627		1
EKLDNLVFVINCNLQR	16	1	1974.04	A0A140NDL0	A0A140NDL0	249	264	yes	yes	2;3	2.2015e-19	145.29	NaN	NaN	NaN	0		Median	274450000	274450000	0			949	700	965	1359;1360	1628;1629	1629		2
EKPAVLGHDEAAYSK	15	1	1613.8	A0A140NC11	A0A140NC11	151	165	yes	yes	2;3	3.6299e-10	119.4	NaN	NaN	NaN	0		Median	124420000	124420000	0			950	593	966	1361;1362	1630;1631	1630		2
EKPTWLEVDAGK	12	1	1371.7	A0A140N548	A0A140N548	166	177	yes	yes	3	1.6392e-05	93.766	NaN	NaN	NaN	0		Median	45805000	45805000	0			951	77	967	1363;1364	1632;1633;1634	1633		3
EKVEAAMAELNYIPNR	16	1	1846.92	A0A140NB96	A0A140NB96	39	54	yes	yes	2	1.2663e-08	108.23	NaN	NaN	NaN	0		Median	53314000	53314000	0			952	538	968	1365	1635;1636	1636		2
ELAAIR	6	0	671.397	A0A140N9G9	A0A140N9G9	309	314	yes	yes	2	0.038414	69.39	NaN	NaN	NaN	0		Median	126390000	126390000	0			953	406	969	1366	1637	1637		1
ELADQLVPYAK	11	0	1245.66	A0A140N767	A0A140N767	267	277	yes	yes	2	0.058695	44.425	NaN	NaN	NaN	0		Median	22310000	22310000	0			954	212	970	1367	1638	1638		1
ELAIEFSR	8	0	963.503	A0A140NDH7	A0A140NDH7	47	54	yes	yes	2	0.01215	65.246	NaN	NaN	NaN	0		Median	7875400	7875400	0			955	693	971	1368	1639	1639		1
ELAMQVADHAR	11	0	1239.6	A0A140N989	A0A140N989	87	97	yes	yes	2;3	1.6922e-07	112.36	NaN	NaN	NaN	0		Median	89238000	89238000	0			956	383	972	1369;1370	1640;1641	1640		2
ELASGELIDLTPGLFQR	17	0	1857.98	A0A140N8F6	A0A140N8F6	248	264	yes	yes	2	3.8529e-51	196.57	NaN	NaN	NaN	0		Median	70468000	70468000	0			957	322	973	1371	1642	1642		1
ELASGLSCPVGFK	13	0	1363.68	A0A140NBD3	A0A140NBD3	174	186	yes	yes	2	3.0918e-19	156.48	NaN	NaN	NaN	0		Median	77666000	77666000	0			958	550	974	1372	1643	1643		1
ELAVQVAEAMTDFSK	15	0	1637.8	A0A140N4Y7	A0A140N4Y7	85	99	yes	yes	3	4.6541e-14	128.06	NaN	NaN	NaN	0		Median	13901000	13901000	0			959	67	975	1373	1644	1644		1
ELDAQPTGFLDSR	13	0	1447.69	A0A140N9R6	A0A140N9R6	455	467	yes	yes	2	3.9262e-05	91.313	NaN	NaN	NaN	0		Median	110520000	110520000	0			960	430	976	1374	1645	1645		1
ELDPMIKK	8	1	972.531	A0A140NBE7	A0A140NBE7	129	136	yes	yes	3	0.051997	29.162	NaN	NaN	NaN	0		Median	15366000	15366000	0			961	553	977	1375	1646	1646		1
ELEVFVR	7	0	890.486	A0A140N7E6	A0A140N7E6	276	282	yes	yes	2	0.014866	74.415	NaN	NaN	NaN	0		Median	307200000	307200000	0			962	238	978	1376	1647	1647		1
ELFAGVPESR	10	0	1103.56	A0A140NGV4	A0A140NGV4	713	722	yes	yes	2	0.060889	54.191	NaN	NaN	NaN	0		Median	30133000	30133000	0			963	869	979	1377	1648	1648		1
ELGIDVR	7	0	800.439	A0A140NHP0	A0A140NHP0	232	238	yes	yes	2	0.013	76.847	NaN	NaN	NaN	0		Median	167030000	167030000	0			964	886	980	1378	1649;1650	1650		2
ELGLVPLGYLR	11	0	1228.72	A0A140N9I7	A0A140N9I7	292	302	yes	yes	2	0.043875	45.997	NaN	NaN	NaN	0		Median	105560000	105560000	0			965	412	981	1379	1651	1651		1
ELGMDPTIHDIR	12	0	1395.68	A0A140N690	A0A140N690	104	115	yes	yes	2;3	0.0016293	62.732	NaN	NaN	NaN	0		Median	109420000	109420000	0			966	135	982;983	1380;1381	1652;1653	1653	30	2
ELGNAFSADIPDFDLYSSNTVR	22	0	2430.13	A0A140NA26	A0A140NA26	89	110	yes	yes	2	1.2877e-269	412.54	NaN	NaN	NaN	0		Median	187730000	187730000	0			967	448	984	1382	1654	1654		1
ELGSVNDFIVDGNR	14	0	1533.74	A0A140N9F5	A0A140N9F5	282	295	yes	yes	2	1.0955e-19	152.23	NaN	NaN	NaN	0		Median	170880000	170880000	0			968	401	985	1383	1655	1655		1
ELGYTSEPHAAVAYR	15	0	1662.8	A0A140NG09	A0A140NG09	345	359	yes	yes	2;3	5.9563e-14	136.96	NaN	NaN	NaN	0		Median	111390000	111390000	0			969	846	986	1384;1385	1656;1657	1657		2
ELHYSPSAVAR	11	0	1228.62	A0A140NBC1	A0A140NBC1	42	52	yes	yes	2	0.013033	56.013	NaN	NaN	NaN	0		Median	25768000	25768000	0			970	546	987	1386	1658	1658		1
ELIEMLASRPGDDYQLAR	18	1	2076.03	A0A140NF20	A0A140NF20	167	184	yes	yes	2;3	2.5642e-39	214.42	NaN	NaN	NaN	0		Median	234040000	234040000	0			971	790	988;989	1387;1388;1389	1659;1660;1661	1660	95	3
ELIIGDR	7	0	814.455	A0A140ND72	A0A140ND72	165	171	yes	yes	2	1.6303e-07	117.16	0.086983	0.33822	NaN	1		Median	141240000	129410000	11835000			972	668	990	1390	1662;1663	1662		2
ELIPGGVNSPVR	12	0	1236.68	A0A140NDH1	A0A140NDH1	13	24	yes	yes	2	4.4878e-05	97.456	NaN	NaN	NaN	0		Median	369240000	369240000	0			973	692	991	1391	1664	1664		1
ELISGFADYVLQR	13	0	1509.78	A0A140NAV7	A0A140NAV7	209	221	yes	yes	2	0.00091155	76.927	NaN	NaN	NaN	0		Median	69373000	69373000	0			974	506	992	1392	1665	1665		1
ELISNASDAADKLR	14	1	1501.77	A0A140ND61	A0A140ND61	34	47	yes	yes	2;3	5.0588e-13	136.3	NaN	NaN	NaN	0		Median	109570000	109570000	0			975	664	993	1393;1394	1666;1667	1666		2
ELIYQPTLTEADLSDEQTVTR	21	0	2421.19	A0A140N6C1	A0A140N6C1	608	628	yes	yes	2;3	2.3184e-22	179.17	NaN	NaN	NaN	0		Median	92780000	92780000	0			976	143	994	1395;1396	1668;1669	1668		2
ELLAGVATNTAYLDGLMKPYLSR	23	1	2495.31	A0A140NFD8	A0A140NFD8	50	72	yes	yes	3	2.9272e-16	135.1	NaN	NaN	NaN	0		Median	136510000	136510000	0			977	813	995	1397	1670	1670		1
ELLDEVDR	8	0	987.487	A0A140N9P0	A0A140N9P0	82	89	yes	yes	2	0.027594	49.418	2.1147	2.8655	NaN	1		Median	24688000	7823500	16865000			978	423	996	1398	1671	1671		1
ELLDEVDRELAASETR	16	1	1844.91	A0A140N9P0	A0A140N9P0	82	97	yes	yes	3	1.8486e-08	116.86	0.10801	0.64255	NaN	1		Median	531580000	470410000	61164000			979	423	997	1399	1672	1672		1
ELLDLLVLR	9	0	1082.67	A0A140NC83	A0A140NC83	16	24	yes	yes	2	0.00011583	113.26	NaN	NaN	NaN	0		Median	8504800	8504800	0			980	606	998	1400	1673	1673		1
ELLEDPTR	8	0	971.492	A0A140NDX4	A0A140NDX4	393	400	yes	yes	2	0.0047408	78.192	NaN	NaN	NaN	0		Median	32455000	32455000	0			981	722	999	1401	1674	1674		1
ELLEIEGLDEPTVEALR	17	0	1925	A0A140N7D6	A0A140N7D6	391	407	yes	yes	2	2.2036e-22	151.78	NaN	NaN	NaN	0		Median	56443000	56443000	0			982	235	1000	1402	1675	1675		1
ELLGMKPDEWR	11	1	1372.68	A0A140NCH2	A0A140NCH2	87	97	yes	yes	3	0.0010135	68.44	NaN	NaN	NaN	0		Median	23963000	23963000	0			983	622	1001	1403	1676;1677	1677		2
ELLHYCLER	9	0	1231.6	A0A140N6M4	A0A140N6M4	99	107	yes	yes	3	0.0010236	67.704	NaN	NaN	NaN	0		Median	138660000	138660000	0			984	167	1002	1404	1678	1678		1
ELLITDLLLR	10	0	1197.73	A0A140NAY2	A0A140NAY2	309	318	yes	yes	2	0.00098577	82.287	NaN	NaN	NaN	0		Median	49761000	49761000	0			985	513	1003	1405	1679	1679		1
ELLLSDEYAEQKR	13	1	1592.8	A0A140NEN8	A0A140NEN8	74	86	yes	yes	3	2.2197e-07	89.46	NaN	NaN	NaN	0		Median	0	0	0			986	766	1004	1406	1680	1680		1
ELLMEIVEIAR	11	0	1314.72	A0A140N5W3	A0A140N5W3	188	198	yes	yes	2	1.9113e-07	111.06	NaN	NaN	NaN	0		Median	280420000	280420000	0			987	116	1005;1006	1407;1408;1409	1681;1682;1683	1683	27	3
ELLNDLQR	8	0	999.535	A0A140NBR4	A0A140NBR4	1033	1040	yes	yes	2	2.3801e-05	116.25	NaN	NaN	NaN	0		Median	30037000	30037000	0			988	583	1007	1410;1411	1684;1685	1684		2
ELLPGFTAEADQLELLSR	18	0	2001.04	A0A140N6M2	A0A140N6M2	50	67	yes	yes	2	1.1603e-22	154.67	NaN	NaN	NaN	0		Median	42831000	42831000	0			989	165	1008	1412	1686	1686		1
ELLPPVALLEK	11	0	1220.74	A0A140NBD3	A0A140NBD3	15	25	yes	yes	2	0.0031154	73.499	NaN	NaN	NaN	0		Median	57059000	57059000	0			990	550	1009	1413	1687	1687		1
ELLSIGIQPDILICR	15	0	1738.97	A0A140N932	A0A140N932	197	211	yes	yes	2	4.2373e-48	202.65	NaN	NaN	NaN	0		Median	92969000	92969000	0			991	374	1010	1414	1688	1688		1
ELLSIR	6	0	729.438	A0A140N7H3	A0A140N7H3	66	71	yes	yes	2	0.055338	60.344	NaN	NaN	NaN	0		Median	77674000	77674000	0			992	244	1011	1415	1689	1689		1
ELLSQYDFPGDDTPIVR	17	0	1963.95	A0A140NCI6;A0A140N6W0	A0A140NCI6	156	172	yes	no	2;3	0	448.02	0.015749	0.21684	NaN	1		Median	5334400000	5289400000	45065000			993	184	1012	1416;1417	1690;1691;1692;1693;1694	1692		5
ELLTQMGHLYGHVADELATPSSAILDIER	29	0	3178.6	A0A140N4Y5	A0A140N4Y5	174	202	yes	yes	3;4	1.6313e-24	156.44	NaN	NaN	NaN	0		Median	174250000	174250000	0			994	66	1013	1418;1419	1695;1696	1695		2
ELLTTLNLK	9	0	1043.62	A0A140NF84	A0A140NF84	109	117	yes	yes	2	0.01313	56.378	NaN	NaN	NaN	0		Median	0	0	0			995	803	1014	1420	1697	1697		1
ELMVQHEER	9	0	1169.55	A0A140NCG6	A0A140NCG6	309	317	yes	yes	2	4.5096e-06	104.01	NaN	NaN	NaN	0		Median	75684000	75684000	0			996	620	1015	1421	1698	1698		1
ELNDDSTVNFLR	12	0	1421.68	A0A140NAZ1	A0A140NAZ1	110	121	yes	yes	2	1.8531e-05	101.3	NaN	NaN	NaN	0		Median	133240000	133240000	0			997	517	1016	1422	1699	1699		1
ELNICTGCGPGAMEAPMK	18	0	1934.84	A0A140N8R5	A0A140N8R5	178	195	yes	yes	2	0.0047314	63.894	NaN	NaN	NaN	0		Median	0	0	0			998	348	1017	1423	1700	1700		1
ELNPAGR	7	0	755.393	A0A140NAF7	A0A140NAF7	78	84	yes	yes	2	0.01281	56.89	NaN	NaN	NaN	0		Median	0	0	0			999	475	1018	1424	1701	1701		1
ELNVPVVALSQLNR	14	0	1550.88	A0A140NEX9	A0A140NEX9	374	387	yes	yes	2	1.2779e-05	89.301	NaN	NaN	NaN	0		Median	56773000	56773000	0			1000	781	1019	1425	1702	1702		1
ELNVYLR	7	0	905.497	A0A140N8H7	A0A140N8H7	174	180	yes	yes	2	0.024315	64.803	NaN	NaN	NaN	0		Median	93825000	93825000	0			1001	329	1020	1426	1703;1704	1703		2
ELNYGPHQWR	10	0	1298.62	A0A140NDI2	A0A140NDI2	944	953	yes	yes	3	0.0050569	50.284	NaN	NaN	NaN	0		Median	56479000	56479000	0			1002	694	1021	1427	1705	1705		1
ELPAALAPMAK	11	0	1110.61	A0A140N3Q3	A0A140N3Q3	382	392	yes	yes	2	0.010516	59.35	NaN	NaN	NaN	0		Median	16504000	16504000	0			1003	29	1022	1428	1706	1706		1
ELPFSSLIFAR	11	0	1278.7	C5W8B2	C5W8B2	58	68	yes	yes	2	0.03612	46.819	NaN	NaN	NaN	0		Median	42204000	42204000	0			1004	921	1023	1429	1707	1707		1
ELPGLIADGR	10	0	1039.57	A0A140N8S7	A0A140N8S7	122	131	yes	yes	2	0.020093	51.528	NaN	NaN	NaN	0		Median	6971700	6971700	0			1005	351	1024	1430	1708	1708		1
ELPLFR	6	0	773.444	A0A140N8P0	A0A140N8P0	273	278	yes	yes	2	0.012003	74.849	NaN	NaN	NaN	0		Median	0	0	0			1006	343	1025	1431	1709	1709		1
ELQDIGVR	8	0	928.498	A0A140NBR4	A0A140NBR4	1041	1048	yes	yes	2	0.0015609	85.813	NaN	NaN	NaN	0		Median	29730000	29730000	0			1007	583	1026	1432	1710	1710		1
ELQQQDAESPLIIDEGR	17	0	1939.95	A0A140N8R1	A0A140N8R1	133	149	yes	yes	2	1.151e-33	169.04	NaN	NaN	NaN	0		Median	0	0	0			1008	347	1027	1433	1711	1711		1
ELSDDLCSLR	10	0	1206.56	A0A140N9R6	A0A140N9R6	265	274	yes	yes	2	0.062953	44.318	NaN	NaN	NaN	0		Median	61525000	61525000	0			1009	430	1028	1434	1712	1712		1
ELSEHLMLVDLAR	13	0	1524.8	A0A140NAK8	A0A140NAK8	358	370	yes	yes	2;3	4.4625e-06	82.908	NaN	NaN	NaN	0		Median	88895000	88895000	0			1010	482	1029	1435;1436	1713;1714	1714		2
ELSELIGVTR	10	0	1115.62	A0A140NCM4	A0A140NCM4	36	45	yes	yes	2	0.016147	55.461	NaN	NaN	NaN	0		Median	121720000	121720000	0			1011	630	1030	1437	1715	1715		1
ELSFLNSGVSIR	12	0	1320.7	A0A140N6C1	A0A140N6C1	193	204	yes	yes	2	1.6584e-07	105.46	NaN	NaN	NaN	0		Median	297040000	297040000	0			1012	143	1031	1438	1716	1716		1
ELSSHPQNLSDGQIR	15	0	1679.82	A0A140NDL4	A0A140NDL4	192	206	yes	yes	2	6.9428e-06	113.24	NaN	NaN	NaN	0		Median	12043000	12043000	0			1013	702	1032	1439	1717	1717		1
ELSWLSFNER	10	0	1279.62	A0A140N7Q4	A0A140N7Q4	11	20	yes	yes	2	0.0061744	65.404	NaN	NaN	NaN	0		Median	71680000	71680000	0			1014	264	1033	1440	1718	1718		1
ELTLWESR	8	0	1032.52	A0A140N4S7	A0A140N4S7	66	73	yes	yes	2	4.7781e-12	157.33	NaN	NaN	NaN	0		Median	50221000	50221000	0			1015	62	1034	1441	1719	1719		1
ELTNHSLPEIGDAFGGR	17	0	1811.88	A0A140N2D9	A0A140N2D9	416	432	yes	yes	2;3	3.7293e-07	84.753	NaN	NaN	NaN	0		Median	77254000	77254000	0			1016	3	1035	1442;1443	1720;1721	1720		2
ELTPAAVTGTLTTPVGR	17	0	1682.92	A0A140N4Y5	A0A140N4Y5	315	331	yes	yes	2	2.2697e-07	100.73	NaN	NaN	NaN	0		Median	0	0	0			1017	66	1036	1444	1722	1722		1
ELVASGFNR	9	0	991.509	A0A140ND46	A0A140ND46	237	245	yes	yes	2	0.0042725	68.224	NaN	NaN	NaN	0		Median	9069000	9069000	0			1018	661	1037	1445	1723	1723		1
ELVGEENFYTGIAHGEQER	19	0	2177	A0A140N9P3	A0A140N9P3	330	348	yes	yes	2	3.2942e-40	182.1	NaN	NaN	NaN	0		Median	20284000	20284000	0			1019	425	1038	1446	1724	1724		1
ELVHNVALR	9	0	1049.6	A0A140NHC7	A0A140NHC7	338	346	yes	yes	2;3	0.00029272	78.113	NaN	NaN	NaN	0		Median	239060000	239060000	0			1020	877	1039	1447;1448	1725;1726	1726		2
ELVLGVVSHNFRPEFINR	18	1	2125.14	A0A140N6A5	A0A140N6A5	739	756	yes	yes	2;4	2.4831e-39	212.17	NaN	NaN	NaN	0		Median	229050000	229050000	0			1021	140	1040	1449;1450	1727;1728	1728		2
ELYLGAVVDR	10	0	1133.61	A0A140NBF4	A0A140NBF4	107	116	yes	yes	2	0.00067411	83.647	NaN	NaN	NaN	0		Median	112120000	112120000	0			1022	556	1041	1451	1729	1729		1
EMAHQQIGMEVLNR	14	0	1654.79	A0A140N9R4	A0A140N9R4	134	147	yes	yes	2;3	2.2499e-27	163.99	NaN	NaN	NaN	0		Median	210250000	210250000	0			1023	429	1042	1452;1453	1730;1731;1732	1731		3
EMGLVLR	7	0	816.453	A0A140NF74	A0A140NF74	731	737	yes	yes	2	0.00035348	113.85	NaN	NaN	NaN	0		Median	61709000	61709000	0			1024	802	1043	1454	1733	1733		1
EMGTVELLTR	10	0	1147.59	A0A140N683	A0A140N683	104	113	yes	yes	2	0.0040852	68.76	NaN	NaN	NaN	0		Median	116450000	116450000	0			1025	133	1044	1455	1734;1735	1734		2
EMIQALADAR	10	0	1116.56	A0A140N9M9	A0A140N9M9	55	64	yes	yes	2	0.0032332	72.478	NaN	NaN	NaN	0		Median	47671000	47671000	0			1026	419	1045	1456	1736	1736		1
EMLEHMASTLAQGER	15	0	1701.78	A0A140NDV2	A0A140NDV2	28	42	yes	yes	3	0.0030477	54.583	NaN	NaN	NaN	0		Median	17481000	17481000	0			1027	717	1046	1457	1737	1737		1
EMLPEVR	7	0	872.443	A0A140SS73	A0A140SS73	213	219	yes	yes	2	0.0026816	97.602	NaN	NaN	NaN	0		Median	181160000	181160000	0			1028	905	1047	1458	1738	1738		1
EMLPVLEAVAK	11	0	1198.66	A0A140NH65	A0A140NH65	232	242	yes	yes	2	0.00013353	91.584	NaN	NaN	NaN	0		Median	125310000	125310000	0			1029	876	1048	1459	1739;1740	1740		2
EMLQNSPMALR	11	0	1288.63	A0A140N9M9	A0A140N9M9	220	230	yes	yes	2	7.4756e-05	105.2	0.39332	1.3707	NaN	1		Median	109920000	80386000	29529000			1030	419	1049	1460	1741	1741		1
EMPFYENFYAGGSSTVR	17	0	1953.86	A0A140NBL4	A0A140NBL4	645	661	yes	yes	2	4.8851e-11	119.88	NaN	NaN	NaN	0		Median	29058000	29058000	0			1031	568	1050	1461	1742	1742		1
EMQDAFAAR	9	0	1037.46	A0A140NDQ6	A0A140NDQ6	163	171	yes	yes	2	0.021926	53.404	NaN	NaN	NaN	0		Median	50905000	50905000	0			1032	710	1051	1462	1743	1743		1
EMSAQAYLPHMLR	13	0	1545.74	A0A140N784	A0A140N784	309	321	yes	yes	3	3.0601e-07	89.44	NaN	NaN	NaN	0		Median	0	0	0			1033	218	1052	1463	1744	1744		1
EMVMDFFR	8	0	1073.47	A0A140N5C4	A0A140N5C4	69	76	yes	yes	2	0.00026499	101.6	NaN	NaN	NaN	0		Median	33467000	33467000	0			1034	91	1053	1464	1745	1745		1
EMYEFRDR	8	1	1144.5	A0A140N5X8	A0A140N5X8	71	78	yes	yes	3	0.0017941	63.419	NaN	NaN	NaN	0		Median	52900000	52900000	0			1035	118	1054	1465	1746	1746		1
EMYTFEDR	8	0	1089.44	A0A140N6J6	A0A140N6J6	66	73	yes	yes	2	0.0052221	77.072	NaN	NaN	NaN	0		Median	21426000	21426000	0			1036	161	1055	1466	1747	1747		1
ENCIFLDNPHQAR	13	0	1612.74	A0A140NAX3	A0A140NAX3	136	148	yes	yes	2;3	2.8731e-25	164.04	NaN	NaN	NaN	0		Median	211910000	211910000	0			1037	511	1056	1467;1468	1748;1749	1749		2
ENEATCFGR	9	0	1082.45	A0A140N587	A0A140N587	192	200	yes	yes	2	1.6665e-08	125.16	NaN	NaN	NaN	0		Median	126660000	126660000	0			1038	86	1057	1469	1750	1750		1
ENELEEAVMSDRDTGAAAEPR	21	1	2289.02	A0A140N3T4	A0A140N3T4	370	390	yes	yes	3	0.031248	36.576	NaN	NaN	NaN	0		Median	60896000	60896000	0			1039	30	1058	1470	1751	1751		1
ENEPFDVALRR	11	1	1344.68	A0A140N8B4	A0A140N8B4	8	18	yes	yes	2;3	3.032e-09	103.91	NaN	NaN	NaN	0		Median	136580000	136580000	0			1040	309	1059	1471;1472	1752;1753	1752		2
ENEQQYIR	8	0	1078.5	A0A140NBZ3	A0A140NBZ3	259	266	yes	yes	2	0.0006992	96.311	NaN	NaN	NaN	0		Median	101740000	101740000	0			1041	591	1060	1473	1754	1754		1
ENFDEWMIPVYASAPFIPVR	20	0	2380.16	A0A140N9B6	A0A140N9B6	8	27	yes	yes	2;3	6.2331e-31	201.24	NaN	NaN	NaN	0		Median	220370000	220370000	0			1042	389	1061	1474;1475	1755;1756	1755		2
ENLDKEQLLVVNLSGR	16	1	1825.99	A0A140N7T6	A0A140N7T6	364	379	yes	yes	2	2.3418e-19	144.4	NaN	NaN	NaN	0		Median	37069000	37069000	0			1044	273	1064	1482	1764;1765	1765		2
ENNSCSTLR	9	0	1079.47	A0A140N5C4	A0A140N5C4	77	85	yes	yes	2	0.00067058	68.846	NaN	NaN	NaN	0		Median	0	0	0			1045	91	1065	1483	1766	1766		1
ENTEGEYSSLGGR	13	0	1397.61	A0A140N769	A0A140N769	134	146	yes	yes	2	0.0004455	81.625	NaN	NaN	NaN	0		Median	26479000	26479000	0			1046	213	1066	1484	1767	1767		1
EPLKLEAILAR	11	1	1251.76	A0A140NF20	A0A140NF20	185	195	yes	yes	3	0.0030056	56.225	NaN	NaN	NaN	0		Median	168500000	168500000	0			1047	790	1067	1485	1768;1769	1769		2
EQCDLLVCGHHHSFINR	17	0	2120.96	A0A140NF92	A0A140NF92	102	118	yes	yes	3	0.0043877	48.616	NaN	NaN	NaN	0		Median	56071000	56071000	0			1048	805	1068	1486	1770	1770		1
EQDEEFIFALLNHAR	15	0	1830.89	A0A140NFF1	A0A140NFF1	185	199	yes	yes	3	2.4355e-06	85.734	NaN	NaN	NaN	0		Median	34619000	34619000	0			1049	816	1069	1487	1771	1771		1
EQDSIIMDAATR	12	0	1348.63	A0A140N479	A0A140N479	263	274	yes	yes	2	0.012311	58.274	NaN	NaN	NaN	0		Median	0	0	0			1050	37	1070	1488	1772	1772		1
EQGIAFPNDFRR	12	1	1448.72	A0A140N8S8	A0A140N8S8	31	42	yes	yes	2;3	1.6583e-08	136.49	NaN	NaN	NaN	0		Median	60709000	60709000	0			1051	352	1071	1489;1490	1773;1774	1774		2
EQGINSVFTQLSEQGIQVLSMR	22	0	2463.24	A0A140NFJ8	A0A140NFJ8	265	286	yes	yes	2;3	2.5546e-32	208.13	NaN	NaN	NaN	0		Median	104540000	104540000	0			1052	821	1072	1491;1492	1775;1776	1776		2
EQGYGEDNEEQEEGLR	16	0	1880.77	A0A140N929	A0A140N929	192	207	yes	yes	2	1.7237e-20	154.47	NaN	NaN	NaN	0		Median	21976000	21976000	0			1053	372	1073	1493	1777	1777		1
EQIIFPEIDYDKVDR	15	1	1878.94	A0A140N5A3	A0A140N5A3	134	148	yes	yes	2;3	1.4555e-36	182.08	0.01376	0.18381	NaN	1		Median	4098300000	4067800000	30453000			1054	88	1074	1494;1495	1778;1779;1780;1781	1781		4
EQLAEVAAHWR	11	0	1308.66	A0A140NBE6	A0A140NBE6	318	328	yes	yes	3	0.00014214	67.879	NaN	NaN	NaN	0		Median	29875000	29875000	0			1055	552	1075	1496	1782	1782		1
EQLGWK	6	0	759.392	A0A140N810	A0A140N810	275	280	yes	yes	2	0.058	42.773	NaN	NaN	NaN	0		Median	0	0	0			1056	287	1076	1497	1783	1783		1
EQLLEVGDFLK	11	0	1289.69	A0A140N745	A0A140N745	55	65	yes	yes	2	0.00019344	86.014	NaN	NaN	NaN	0		Median	228520000	228520000	0			1057	208	1077	1498	1784	1784		1
EQLSYVIGTEVPVPGGEASAIQSVHITQVEDAANTLR	37	0	3877.97	A0A140N6E5	A0A140N6E5	162	198	yes	yes	3;4;5	8.0906e-87	241.77	NaN	NaN	NaN	0		Median	1738900000	1738900000	0			1058	146	1078	1499;1500;1501;1502;1503;1504;1505;1506;1507;1508;1509;1510;1511;1512;1513;1514;1515;1516;1517;1518	1785;1786;1787;1788;1789;1790;1791;1792;1793;1794;1795;1796;1797;1798;1799;1800;1801;1802;1803;1804;1805;1806;1807;1808;1809;1810;1811;1812;1813	1809		29
EQQDALAHR	9	0	1066.52	A0A140N9I7	A0A140N9I7	200	208	yes	yes	3	0.023308	40.727	NaN	NaN	NaN	0		Median	38183000	38183000	0			1059	412	1079	1519	1814	1814		1
EQSTLSAR	8	0	890.446	A0A140NF74	A0A140NF74	480	487	yes	yes	2	0.0009878	71.501	NaN	NaN	NaN	0		Median	0	0	0			1060	802	1080	1520	1815	1815		1
EQTEWHR	7	0	984.441	A0A140NE87;A0A140N5W9	A0A140NE87	51	57	yes	no	2;3	3.2259e-10	149.4	NaN	NaN	NaN	0		Median	88800000	88800000	0			1061	746	1081	1521;1522	1816;1817	1816		2
EQTSGVQQQIR	11	0	1272.64	A0A140NB91	A0A140NB91	123	133	yes	yes	2	0.008695	61.765	NaN	NaN	NaN	0		Median	29638000	29638000	0			1062	537	1082	1523	1818	1818		1
EQVMTILPDSPPR	13	0	1481.75	A0A140NAB1	A0A140NAB1	107	119	yes	yes	2	6.5865e-08	106.49	NaN	NaN	NaN	0		Median	44529000	44529000	0			1063	464	1083	1524	1819	1819		1
EQVQQALNAR	10	0	1155.6	A0A140N6N0	A0A140N6N0	65	74	yes	yes	2	1.4609e-10	134.26	NaN	NaN	NaN	0		Median	69937000	69937000	0			1064	169	1084	1525	1820	1820		1
ERAEDEAINVFAR	13	1	1518.74	A0A140N763	A0A140N763	301	313	yes	yes	2	0.024174	63.091	NaN	NaN	NaN	0		Median	30244000	30244000	0			1065	211	1085	1526	1821	1821		1
EREDLAR	7	1	887.446	A0A140NCI3	A0A140NCI3	82	88	yes	yes	3	0.037474	34.892	NaN	NaN	NaN	0		Median	29510000	29510000	0			1066	624	1086	1527	1822;1823	1822		2
EREPILR	7	1	911.519	A0A140NFW2	A0A140NFW2	119	125	yes	yes	2;3	0.00044367	95.531	NaN	NaN	NaN	0		Median	165110000	165110000	0			1067	839	1087	1528;1529	1824;1825	1825		2
ERFPTLSLPNTEWNSER	17	1	2075.01	A0A140N9N7	A0A140N9N7	335	351	yes	yes	2	2.1687e-21	142.45	NaN	NaN	NaN	0		Median	35060000	35060000	0			1068	421	1088	1530	1826	1826		1
ERPDAVLPTMGGQTALNCALELER	24	1	2640.3	A0A140NFY3	A0A140NFY3	81	104	yes	yes	3	0.000888	39.388	NaN	NaN	NaN	0		Median	80742000	80742000	0			1069	842	1089	1531	1827	1827		1
ERPDYDVPVHLR	12	1	1494.76	A0A140NDX1	A0A140NDX1	362	373	yes	yes	3;4	0.0018044	61.11	NaN	NaN	NaN	0		Median	78587000	78587000	0			1070	721	1090	1532;1533	1828;1829	1828		2
ERPGVMFADMELIGIPHTIVLGDR	24	1	2665.37	A0A140NDE0	A0A140NDE0	514	537	yes	yes	3;4	0.00037694	64.779	NaN	NaN	NaN	0		Median	326300000	326300000	0			1071	684	1091	1534;1535	1830;1831	1831		2
ERPIGHLVDALR	12	1	1374.77	A0A140ND88	A0A140ND88	123	134	yes	yes	4	0.01355	44.426	NaN	NaN	NaN	0		Median	9631200	9631200	0			1072	670	1092	1536	1832	1832		1
ERPNAAAIK	9	1	968.54	A0A140N7J3	A0A140N7J3	106	114	yes	yes	3	0.0047828	54.539	NaN	NaN	NaN	0		Median	12006000	12006000	0			1073	249	1093	1537	1833	1833		1
ERREEEEQQQR	11	2	1515.7	A0A140N6R1	A0A140N6R1	39	49	yes	yes	3;4	1.6863e-08	147.3	NaN	NaN	NaN	0		Median	11271000	11271000	0			1074	176	1094	1538;1539	1834;1835	1834		2
ESADYFR	7	0	886.382	A0A140N8R5	A0A140N8R5	291	297	yes	yes	2	0.018889	69.176	NaN	NaN	NaN	0		Median	64419000	64419000	0			1076	348	1096	1552	1851	1851		1
ESAEQICR	8	0	991.439	A0A140NCL7	A0A140NCL7	61	68	yes	yes	2	0.013626	64.207	NaN	NaN	NaN	0		Median	23627000	23627000	0			1077	629	1097	1553	1852	1852		1
ESAPAAAAPAAQPALAAR	18	0	1632.86	A0A140NDX4	A0A140NDX4	157	174	yes	yes	2	1.8425e-22	151.98	NaN	NaN	NaN	0		Median	198480000	198480000	0			1078	722	1098	1554	1853	1853		1
ESCGWCTPCR	10	0	1311.48	A0A140N9Z7	A0A140N9Z7	349	358	yes	yes	2	0.010556	55.461	0.24545	0.54453	NaN	1		Median	67561000	56184000	11377000			1079	446	1099	1555	1854	1854		1
ESFHLMVLDLMLPGEDGLSICR	22	0	2531.22	A0A140N394	A0A140N394	47	68	yes	yes	3	0.00012377	77.681	NaN	NaN	NaN	0		Median	59705000	59705000	0			1080	20	1100	1556	1855	1855		1
ESFLNPGFR	9	0	1065.52	A0A140NCM6	A0A140NCM6	234	242	yes	yes	2	5.7782e-06	87.251	NaN	NaN	NaN	0		Median	0	0	0			1081	632	1101	1557	1856	1856		1
ESGLLGLTEVTSDCR	15	0	1635.78	A0A140N7M5	A0A140N7M5	273	287	yes	yes	2;3	1.9256e-13	128.31	NaN	NaN	NaN	0		Median	126290000	126290000	0			1082	258	1102	1558;1559	1857;1858;1859	1859		3
ESHEEHALR	9	0	1106.51	A0A140NB58	A0A140NB58	197	205	yes	yes	3	0.0016329	55.461	NaN	NaN	NaN	0		Median	25208000	25208000	0			1083	528	1103	1560	1860	1860		1
ESHTIDVLMGR	11	0	1256.62	A0A140N8X2	A0A140N8X2	186	196	yes	yes	2;3	3.0921e-05	92.445	NaN	NaN	NaN	0		Median	75900000	75900000	0			1084	363	1104	1561;1562	1861;1862	1861		2
ESTAYHEAGHAIIGR	15	0	1610.78	A0A140N5L3	A0A140N5L3	412	426	yes	yes	2	9.0023e-14	134.98	NaN	NaN	NaN	0		Median	37641000	37641000	0			1087	103	1107	1601	1981;1982	1982		2
ESVLFGDSTLALR	13	0	1406.74	A0A140NBI5	A0A140NBI5	95	107	yes	yes	2	0.007622	61.344	NaN	NaN	NaN	0		Median	0	0	0			1088	561	1108	1602	1983	1983		1
ETAAIFDLYSHLLSDTR	17	0	1950.97	A0A140N6W3	A0A140N6W3	237	253	yes	yes	3	1.6114e-16	133.86	NaN	NaN	NaN	0		Median	67794000	67794000	0			1089	185	1109	1603	1984	1984		1
ETAAYGHFGR	10	0	1107.51	A0A140N627	A0A140N627	354	363	yes	yes	2;3	3.2808e-14	142.08	NaN	NaN	NaN	0		Median	501390000	501390000	0			1090	128	1110	1604;1605	1985;1986;1987;1988	1985		4
ETAAYLTR	8	0	923.471	A0A140NBC0	A0A140NBC0	199	206	yes	yes	2	4.7184e-05	110.12	NaN	NaN	NaN	0		Median	35092000	35092000	0			1091	545	1111	1606	1989	1989		1
ETDADEIMVNGQIFDHQAR	19	0	2187.99	A0A140N7T0	A0A140N7T0	301	319	yes	yes	3	0.037837	34.649	NaN	NaN	NaN	0		Median	74785000	74785000	0			1092	269	1112	1607	1990	1990		1
ETEAIGHVVR	10	0	1109.58	A0A140NAR5	A0A140NAR5	96	105	yes	yes	2	0.003725	70.332	NaN	NaN	NaN	0		Median	31309000	31309000	0			1093	497	1113	1608	1991	1991		1
ETGETWQSIPTDR	13	0	1518.7	A0A140N3P4	A0A140N3P4	128	140	yes	yes	2	2.6789e-07	95.618	NaN	NaN	NaN	0		Median	0	0	0			1094	28	1114	1609	1992	1992		1
ETGKPIYNAIVWQCR	15	1	1833.92	A0A140SS73	A0A140SS73	93	107	yes	yes	2	0.0005237	83.137	NaN	NaN	NaN	0		Median	39539000	39539000	0			1095	905	1115	1610	1993	1993		1
ETIDEGLWDTLSAR	14	0	1604.77	A0A140N899	A0A140N899	72	85	yes	yes	2	0.010726	56.951	NaN	NaN	NaN	0		Median	52618000	52618000	0			1096	305	1116	1611	1994	1994		1
ETILLR	6	0	743.454	A0A140N965	A0A140N965	184	189	yes	yes	2	0.012714	71.995	NaN	NaN	NaN	0		Median	0	0	0			1097	378	1117	1612	1995	1995		1
ETLDFR	6	0	779.381	A0A140N942	A0A140N942	336	341	yes	yes	2	0.05046	62.715	NaN	NaN	NaN	0		Median	120770000	120770000	0			1098	377	1118	1613	1996	1996		1
ETPADAEVISHQLMLR	16	0	1808.91	A0A140NDE0	A0A140NDE0	13	28	yes	yes	2;3	1.747e-14	119.21	NaN	NaN	NaN	0		Median	266040000	266040000	0			1099	684	1119	1614;1615;1616	1997;1998;1999	1997		3
ETSAADVPLAIDHFR	15	0	1640.82	A0A140N649	A0A140N649	118	132	yes	yes	3	8.2603e-38	139.77	NaN	NaN	NaN	0		Median	69546000	69546000	0			1100	130	1120	1617	2000;2001	2001		2
ETTIVWEK	8	0	1004.52	A0A140SS73	A0A140SS73	85	92	yes	yes	2	0.056138	46.158	NaN	NaN	NaN	0		Median	24304000	24304000	0			1101	905	1121	1618	2002	2002		1
ETVLNLLALR	10	0	1140.69	A0A140N899	A0A140N899	182	191	yes	yes	2	1.1265e-07	119.07	NaN	NaN	NaN	0		Median	89867000	89867000	0			1102	305	1122	1619	2003;2004	2004		2
ETWDLFGITFDGHPNLR	17	0	2016.97	A0A140N745	A0A140N745	140	156	yes	yes	3	1.6241e-11	89.484	NaN	NaN	NaN	0		Median	182460000	182460000	0			1103	208	1123	1620	2005	2005		1
EVAAEFSNPVMLYSIGK	17	0	1853.92	A0A140N5X8	A0A140N5X8	22	38	yes	yes	2	3.0165e-40	191.06	NaN	NaN	NaN	0		Median	65479000	65479000	0			1104	118	1124	1621	2006	2006		1
EVAAQQVSDQQLETAR	16	0	1771.87	A0A140NE23	A0A140NE23	467	482	yes	yes	2	3.6053e-38	192.14	NaN	NaN	NaN	0		Median	19634000	19634000	0			1105	734	1125	1622	2007	2007		1
EVADALALR	9	0	956.529	A0A140NCE0	A0A140NCE0	376	384	yes	yes	2	0.018793	55.872	NaN	NaN	NaN	0		Median	16571000	16571000	0			1106	615	1126	1623	2008	2008		1
EVCSGDTGHAEAVR	14	0	1486.65	A0A140NDS7	A0A140NDS7	85	98	yes	yes	3	2.5452e-09	109.84	NaN	NaN	NaN	0		Median	11102000	11102000	0			1107	713	1127	1624	2009	2009		1
EVDSIIR	7	0	830.45	A0A140NF86	A0A140NF86	95	101	yes	yes	2	0.057761	47.849	NaN	NaN	NaN	0		Median	536310000	536310000	0			1108	804	1128	1625	2010	2010		1
EVEAYEAR	8	0	965.445	A0A140NEL4	A0A140NEL4	148	155	yes	yes	2	0.018881	60.508	NaN	NaN	NaN	0		Median	8266400	8266400	0			1109	764	1129	1626	2011	2011		1
EVHFLYANSYER	12	0	1526.72	A0A140NDN8	A0A140NDN8	211	222	yes	yes	2;3	5.7141e-19	127.17	NaN	NaN	NaN	0		Median	217670000	217670000	0			1110	707	1130	1627;1628	2012;2013;2014	2014		3
EVIAFLAER	9	0	1046.58	A0A140NB54	A0A140NB54	12	20	yes	yes	2	0.00032952	86.67	NaN	NaN	NaN	0		Median	49380000	49380000	0			1111	527	1131	1629	2015	2015		1
EVIPFGASLR	10	0	1087.6	A0A140NE66	A0A140NE66	891	900	yes	yes	2	0.00023801	85.731	NaN	NaN	NaN	0		Median	73864000	73864000	0			1112	744	1132	1630	2016	2016		1
EVIYVDSPSK	10	0	1135.58	A0A140N6C6	A0A140N6C6	380	389	yes	yes	2	0.01934	52.278	NaN	NaN	NaN	0		Median	232490000	232490000	0			1113	144	1133	1631;1632	2017;2018	2018		2
EVLESR	6	0	731.381	A0A140NA80	A0A140NA80	321	326	yes	yes	2	9.5975e-06	124.32	NaN	NaN	NaN	0		Median	339140000	339140000	0			1114	455	1134	1633	2019	2019		1
EVLSLETSAIEER	13	0	1474.75	A0A140N8G1	A0A140N8G1	181	193	yes	yes	2	3.1206e-08	114.86	NaN	NaN	NaN	0		Median	39396000	39396000	0			1115	323	1135	1634	2020	2020		1
EVMEALVR	8	0	945.495	A0A140N996	A0A140N996	246	253	yes	yes	2	0.027902	54.157	NaN	NaN	NaN	0		Median	40726000	40726000	0			1116	385	1136	1635	2021	2021		1
EVPAAIQK	8	0	854.486	A0A140N6Z9	A0A140N6Z9	55	62	yes	yes	2	0.0011363	90.986	NaN	NaN	NaN	0		Median	710820000	710820000	0			1117	197	1137	1636	2022;2023;2024	2023		3
EVPADAYYGVHTLR	14	0	1589.78	A0A140NGN0	A0A140NGN0	16	29	yes	yes	2;3	4.3463e-21	142.1	NaN	NaN	NaN	0		Median	85588000	85588000	0			1118	866	1138	1637;1638	2025;2026	2025		2
EVPFLR	6	0	759.428	A0A140N4V4	A0A140N4V4	73	78	yes	yes	2	0.00059045	118.18	NaN	NaN	NaN	0		Median	121450000	121450000	0			1119	64	1139	1639	2027;2028;2029	2028		3
EVQLAYK	7	0	849.46	A0A140N6R4	A0A140N6R4	549	555	yes	yes	2	0.017743	50.966	NaN	NaN	NaN	0		Median	0	0	0			1120	177	1140	1640	2030	2030		1
EVSNPSAIFLSR	12	0	1318.69	A0A140NBC0	A0A140NBC0	279	290	yes	yes	2	7.3478e-08	114.89	NaN	NaN	NaN	0		Median	76362000	76362000	0			1121	545	1141	1641	2031	2031		1
EVTLAYGGMR	10	0	1095.54	A0A140NF03	A0A140NF03	265	274	yes	yes	2	0.00085471	68.625	NaN	NaN	NaN	0		Median	0	0	0			1122	786	1142	1642	2032	2032		1
EVTTTPLAADDWK	13	0	1445.7	A0A140NEK1	A0A140NEK1	355	367	yes	yes	2	2.0235e-18	141.08	NaN	NaN	NaN	0		Median	86327000	86327000	0			1123	760	1143	1643	2033	2033		1
EVTVEDLMK	9	0	1062.53	A0A140NDW1	A0A140NDW1	50	58	yes	yes	2	2.572e-06	111.95	NaN	NaN	NaN	0		Median	26497000	26497000	0			1124	719	1144	1644	2034	2034		1
EVVDFCHR	8	0	1060.48	A0A140NA64	A0A140NA64	121	128	yes	yes	3	0.0002108	93.992	NaN	NaN	NaN	0		Median	87178000	87178000	0			1125	453	1145	1645	2035	2035		1
EVVEWLR	7	0	929.497	A0A140N487	A0A140N487	259	265	yes	yes	2	0.00072528	104.76	NaN	NaN	NaN	0		Median	40335000	40335000	0			1126	38	1146	1646	2036	2036		1
EVVGFR	6	0	705.381	A0A140N9X7	A0A140N9X7	353	358	yes	yes	2	0.04056	67.76	NaN	NaN	NaN	0		Median	30023000	30023000	0			1127	441	1147	1647	2037	2037		1
EVVLGMAHR	9	0	1010.53	A0A140NE66	A0A140NE66	253	261	yes	yes	3	1.0482e-06	90.601	NaN	NaN	NaN	0		Median	46305000	46305000	0			1128	744	1148	1648	2038	2038		1
EVVWPTDVSTLDVDAMVVR	19	0	2130.07	A0A140NF20	A0A140NF20	107	125	yes	yes	2	1.175e-51	236.92	NaN	NaN	NaN	0		Median	101700000	101700000	0			1129	790	1149	1649	2039	2039		1
EVVYTDWEQVANFAR	15	0	1825.86	A0A140NCV0	A0A140NCV0	155	169	yes	yes	2	1.0556e-14	140.14	NaN	NaN	NaN	0		Median	39053000	39053000	0			1130	647	1150	1650	2040	2040		1
EVYIVATGR	9	0	1006.54	A0A140N5X9	A0A140N5X9	199	207	yes	yes	2	0.014627	59.153	NaN	NaN	NaN	0		Median	29960000	29960000	0			1131	119	1151	1651	2041	2041		1
EWLHDSQMDLHDIHIGYSSGIFSLQER	27	0	3212.5	A0A140N5H6	A0A140N5H6	419	445	yes	yes	5	0.0053024	45.489	NaN	NaN	NaN	0		Median	84651000	84651000	0			1132	99	1152	1652	2042	2042		1
EWYHQWVYFRPR	12	1	1765.85	A0A140NBX6	A0A140NBX6	90	101	yes	yes	4	0.00032301	77.744	NaN	NaN	NaN	0		Median	33232000	33232000	0			1133	590	1153	1653	2043	2043		1
EYAATQVDGQR	11	0	1236.57	A0A140ND98	A0A140ND98	128	138	yes	yes	2	0.00013353	91.584	NaN	NaN	NaN	0		Median	64606000	64606000	0			1134	671	1154	1654	2044	2044		1
EYALLSR	7	0	850.455	A0A140NEQ9	A0A140NEQ9	154	160	yes	yes	2	0.010504	80.098	NaN	NaN	NaN	0		Median	177400000	177400000	0			1135	769	1155	1655	2045	2045		1
EYASFTQEQVDK	12	0	1443.65	A0A140NCE4	A0A140NCE4	22	33	yes	yes	2	0.0014006	78.136	NaN	NaN	NaN	0		Median	352470000	352470000	0			1136	616	1156	1656	2046	2046		1
EYGITR	6	0	737.371	PhaA	PhaA	167	172	yes	no	2	0.012709	69.234	0.027872	0.33026	NaN	1		Median	2047700000	1987300000	60384000			1137	923	1157	1657	2047	2047		1
EYIDFAGGIAVNALGHAHPELR	22	0	2349.19	A0A140N9B6	A0A140N9B6	40	61	yes	yes	4	6.677e-16	104.86	NaN	NaN	NaN	0		Median	497660000	497660000	0			1138	389	1158	1658	2048;2049	2048		2
EYLGELFSR	9	0	1112.55	A0A140NCC1	A0A140NCC1	368	376	yes	yes	2	0.00011228	98.233	NaN	NaN	NaN	0		Median	21538000	21538000	0			1139	613	1159	1659	2050	2050		1
EYLPASYHEGSK	12	0	1379.64	A0A140NCE4	A0A140NCE4	684	695	yes	yes	2;3	6.0365e-08	116.23	NaN	NaN	NaN	0		Median	303430000	303430000	0			1140	616	1160	1660;1661	2051;2052	2052		2
EYLWILAR	8	0	1062.59	A0A140N9L6	A0A140N9L6	136	143	yes	yes	2	0.0041921	79.469	NaN	NaN	NaN	0		Median	11587000	11587000	0			1141	415	1161	1662	2053	2053		1
EYPAWLIFLR	10	0	1306.71	A0A140NCJ9	A0A140NCJ9	6	15	yes	yes	2	0.0017915	78.77	NaN	NaN	NaN	0		Median	118610000	118610000	0			1142	626	1162	1663	2054	2054		1
EYPVDQLINHVYLPVR	16	0	1954.03	A0A140NB61	A0A140NB61	110	125	yes	yes	3	0.00090262	43.05	NaN	NaN	NaN	0		Median	86698000	86698000	0			1143	531	1163	1664	2055	2055		1
EYQYQEVK	8	0	1085.5	A0A140N7E6	A0A140N7E6	287	294	yes	yes	2	0.00254	83.313	NaN	NaN	NaN	0		Median	80291000	80291000	0			1144	238	1164	1665	2056	2056		1
EYVLIDTAGVR	11	0	1234.66	A0A140N942	A0A140N942	251	261	yes	yes	2;4	2.7333e-07	106.18	NaN	NaN	NaN	0		Median	161880000	161880000	0			1145	377	1165	1666;1667	2057;2058	2058		2
FAAACEHFVSR	11	0	1293.59	A0A140N9B6	A0A140N9B6	393	403	yes	yes	3	4.0716e-06	102.4	NaN	NaN	NaN	0		Median	374320000	374320000	0			1146	389	1166	1668	2059	2059		1
FAAAGAAIR	9	0	846.471	A0A140NAN1	A0A140NAN1	435	443	yes	yes	2	0.00029796	88.35	NaN	NaN	NaN	0		Median	152860000	152860000	0			1148	487	1168	1698	2116	2116		1
FAALIAHAQEVVLYDHPLEMDLTAR	25	0	2822.44	A0A140NCR3	A0A140NCR3	56	80	yes	yes	4	5.1937e-06	84.933	NaN	NaN	NaN	0		Median	44258000	44258000	0			1149	639	1169	1699	2117	2117		1
FADFATQDAPTEVWGTHFTAR	21	0	2367.09	A0A140NDE9	A0A140NDE9	80	100	yes	yes	3	0.00015443	77.045	NaN	NaN	NaN	0		Median	348400000	348400000	0			1150	687	1170	1700	2118	2118		1
FADIHLSR	8	0	957.503	A0A140N5Q7	A0A140N5Q7	341	348	yes	yes	3	0.012719	46.462	NaN	NaN	NaN	0		Median	35005000	35005000	0			1151	108	1171	1701	2119	2119		1
FADVACAGPLLAAELDALGK	20	0	2001.02	A0A140N8E1	A0A140N8E1	157	176	yes	yes	3	0.00046404	66.325	NaN	NaN	NaN	0		Median	19724000	19724000	0			1152	316	1172	1702	2120	2120		1
FADYDEAR	8	0	985.414	A0A140NDW9	A0A140NDW9	90	97	yes	yes	2	6.2334e-05	106.14	NaN	NaN	NaN	0		Median	52191000	52191000	0			1153	720	1173	1703	2121	2121		1
FAEGLETVGDNFLR	14	0	1566.77	A0A140ND77	A0A140ND77	167	180	yes	yes	2	0.0090044	58.754	NaN	NaN	NaN	0		Median	114860000	114860000	0			1154	669	1174	1704	2122	2122		1
FAGDLFHTRPLEEEADTSNYALIPTAEVPLTNLVR	35	1	3898.97	A0A140NBF5	A0A140NBF5	213	247	yes	yes	3;4;5	1.1627e-34	167.95	0.20755	0.76672	NaN	1		Median	320190000	276080000	44109000			1156	557	1176	1707;1708;1709	2129;2130;2131	2131		3
FALSILPHDLSINDYYR	17	0	2036.04	A0A140NBI6	A0A140NBI6	174	190	yes	yes	3	1.5363e-16	117.13	NaN	NaN	NaN	0		Median	257990000	257990000	0			1158	562	1179	1733	2162;2163	2163		2
FAPALNVSEEEVTTGLDR	18	0	1946.96	A0A140N9B6	A0A140N9B6	375	392	yes	yes	2;3	3.4432e-30	203.74	NaN	NaN	NaN	0		Median	873350000	873350000	0			1159	389	1180	1734;1735	2164;2165;2166	2166		3
FAPYFR	6	0	799.402	A0A140NAZ5	A0A140NAZ5	223	228	yes	yes	2	0.014696	88.626	NaN	NaN	NaN	0		Median	28287000	28287000	0			1160	518	1181	1736	2167	2167		1
FAPYFRPVYDVLVR	14	1	1740.94	A0A140NAZ5	A0A140NAZ5	223	236	yes	yes	2;3	1.6208e-06	80.763	NaN	NaN	NaN	0		Median	377800000	377800000	0			1161	518	1182	1737;1738	2168;2169	2168		2
FAQAIHAK	8	0	884.487	A0A140NF15	A0A140NF15	301	308	yes	yes	3	0.029502	37.727	NaN	NaN	NaN	0		Median	52308000	52308000	0			1162	789	1183	1739	2170	2170		1
FAQTADEIR	9	0	1049.51	A0A140NFV0	A0A140NFV0	159	167	yes	yes	2	0.0060868	65.88	NaN	NaN	NaN	0		Median	50551000	50551000	0			1163	836	1184	1740	2171	2171		1
FASTHTDSSAQTVSLEDYVSR	21	0	2300.06	A0A140ND61	A0A140ND61	402	422	yes	yes	2;3	4.007e-42	186.43	0.078219	0.36975	NaN	1		Median	230590000	210340000	20257000			1164	664	1185	1741;1742	2172;2173	2173		2
FATEGMMQVLADEYQQR	17	0	2015.91	A0A140N9U2	A0A140N9U2	170	186	yes	yes	2	7.2148e-07	94.551	NaN	NaN	NaN	0		Median	0	0	0			1165	432	1186	1743	2174	2174		1
FATGTYALWYPVVLR	15	0	1755.93	A0A140N421	A0A140N421	187	201	yes	yes	2	5.0827e-07	103.08	NaN	NaN	NaN	0		Median	56399000	56399000	0			1166	34	1187	1744	2175	2175		1
FATHGGYLLQGK	12	0	1290.67	A0A140NCE4	A0A140NCE4	266	277	yes	yes	2	9.3597e-13	138.08	NaN	NaN	NaN	0		Median	172270000	172270000	0			1167	616	1188	1745	2176	2176		1
FATSDLNDLYRR	12	1	1469.73	A0A140NH27	A0A140NH27	260	271	yes	yes	3	0.003621	54.7	NaN	NaN	NaN	0		Median	17265000	17265000	0			1168	873	1189	1746	2177	2177		1
FAYNINNNGHMLR	13	0	1562.74	A0A140NEY2	A0A140NEY2	284	296	yes	yes	2;3	1.2924e-13	148.52	NaN	NaN	NaN	0		Median	141440000	141440000	0			1169	782	1190	1747;1748;1749;1750	2178;2179;2180;2181;2182	2179		5
FAYVDILQNPDIR	13	0	1562.81	A0A140N9X9	A0A140N9X9	47	59	yes	yes	2	5.5492e-08	132.32	NaN	NaN	NaN	0		Median	222580000	222580000	0			1170	442	1191	1751	2183	2183		1
FCGAEGLNNVITLSTFR	17	0	1897.94	A0A140NCG0	A0A140NCG0	94	110	yes	yes	2	3.0165e-40	191.06	NaN	NaN	NaN	0		Median	37910000	37910000	0			1171	619	1192	1752	2184	2184		1
FCLAVATTLPGYLHMR	16	0	1848.94	A0A140NB97	A0A140NB97	36	51	yes	yes	3	0.00014643	50.843	NaN	NaN	NaN	0		Median	82008000	82008000	0			1172	539	1193	1753	2185	2185		1
FCSTAQQGFNR	11	0	1314.58	A0A140N9P4	A0A140N9P4	131	141	yes	yes	2	0.018478	48.794	NaN	NaN	NaN	0		Median	86340000	86340000	0			1173	426	1194	1754	2186	2186		1
FDEEIVPVLIPQR	13	0	1553.85	PhaA	PhaA	195	207	yes	yes	3	1.067e-08	111.52	NaN	NaN	NaN	0		Median	39910000	39910000	0			1174	923	1195	1755	2187	2187		1
FDFPDRDDENWLCHSLYLPESESMTR	26	1	3258.4	A0A140NA80	A0A140NA80	543	568	yes	yes	4	4.8145e-06	84.948	NaN	NaN	NaN	0		Median	99893000	99893000	0			1175	455	1196	1756	2188	2188		1
FDGFVHSIGFAPGDQLDGDYVNAVTR	26	0	2796.31	A0A140NA83	A0A140NA83	85	110	yes	yes	3	1.8752e-23	133.15	0.24474	1.4819	NaN	1		Median	293840000	220170000	73674000			1176	456	1197	1757	2189	2189		1
FDGNACVLLNNNSEQPIGTR	20	0	2218.04	A0A140N3H4	A0A140N3H4	79	98	yes	yes	2;3	9.3736e-233	384.53	NaN	NaN	NaN	0		Median	748380000	748380000	0			1177	25	1198	1758;1759;1760	2190;2191;2192;2193;2194	2192		5
FDIPFELVSHEGLSR	15	0	1744.88	A0A140NAF7	A0A140NAF7	131	145	yes	yes	3	9.2072e-05	77.222	NaN	NaN	NaN	0		Median	92329000	92329000	0			1178	475	1199	1761	2195	2195		1
FDLAAVMGR	9	0	978.496	A0A140N4S2	A0A140N4S2	335	343	yes	yes	2	1.3615e-06	116.9	NaN	NaN	NaN	0		Median	22720000	22720000	0			1179	61	1200	1762	2196	2196		1
FDLLALGVAGWMR	13	0	1447.76	A0A140N9M4	A0A140N9M4	392	404	yes	yes	2	0.01049	57.598	NaN	NaN	NaN	0		Median	16764000	16764000	0			1180	416	1201	1763	2197	2197		1
FDMMGFLR	8	0	1015.46	A0A140NFV0	A0A140NFV0	209	216	yes	yes	2	4.9071e-08	138.37	NaN	NaN	NaN	0		Median	6522800	6522800	0			1181	836	1202	1764	2198	2198		1
FDMSEYMER	9	0	1206.47	A0A140NBG5	A0A140NBG5	519	527	yes	yes	2	0.00012352	97.635	NaN	NaN	NaN	0		Median	328390000	328390000	0			1182	560	1203	1765	2199	2199		1
FDSQQTFTR	9	0	1128.52	A0A140NG17	A0A140NG17	82	90	yes	yes	2	0.01815	56.378	NaN	NaN	NaN	0		Median	67870000	67870000	0			1183	847	1204	1766	2200	2200		1
FEAYGWHVIR	10	0	1276.64	A0A140N810	A0A140N810	205	214	yes	yes	3	2.2577e-08	101.65	0.16168	0.51319	NaN	1		Median	99078000	83958000	15120000			1184	287	1205	1767	2201;2202	2201		2
FEEEGIFNR	9	0	1139.52	A0A140N6F6	A0A140N6F6	628	636	yes	yes	2	0.0043786	60.478	0.63176	1.4648	NaN	1		Median	72317000	48026000	24291000			1185	150	1206	1768	2203	2203		1
FEELNSTEYQK	11	0	1386.63	A0A140NGH2	A0A140NGH2	294	304	yes	yes	2	0.00016102	89.029	NaN	NaN	NaN	0		Median	70514000	70514000	0			1186	863	1207	1769	2204	2204		1
FEFFIGGR	8	0	971.486	A0A140N8S8;A0A140NE14	A0A140NE14	414	421	no	no	2	0.00088109	73.637	NaN	NaN	NaN	0		Median	0	0	0			1187	733;352	1208	1770	2205	2205		1
FENFDINVLR	10	0	1265.64	A0A140N8R5	A0A140N8R5	58	67	yes	yes	2	0.0043936	67.414	NaN	NaN	NaN	0		Median	343840000	343840000	0			1188	348	1209	1771	2206	2206		1
FEPIRPYEFTGR	12	1	1510.76	C5W865	C5W865	331	342	yes	yes	3	2.4112e-05	83.573	NaN	NaN	NaN	0		Median	56672000	56672000	0			1189	920	1210	1772	2207	2207		1
FEPLNATANQDYQR	14	0	1665.77	A0A140N9P2	A0A140N9P2	50	63	yes	yes	2;3	1.3705e-07	75.462	NaN	NaN	NaN	0		Median	0	0	0			1190	424	1211	1773;1774	2208;2209	2209		2
FEQTYFSTFK	10	0	1296.6	A0A140NGU5	A0A140NGU5	484	493	yes	yes	2	0.0037781	70.1	NaN	NaN	NaN	0		Median	68359000	68359000	0			1191	868	1212	1775	2210	2210		1
FESEVYILSK	10	0	1213.62	A0A140NCI6;A0A140N6W0	A0A140NCI6	305	314	yes	no	2	0.00011648	93.556	0.046227	0.40956	77.692	2		Median	4356900000	4180200000	176750000			1192	184	1213	1776;1777	2211;2212	2211		2
FESEVYILSKDEGGR	15	1	1727.84	A0A140NCI6;A0A140N6W0	A0A140NCI6	305	319	yes	no	2;3	2.82e-19	152.4	NaN	NaN	NaN	0		Median	470350000	470350000	0			1193	184	1214	1778;1779	2213;2214	2214		2
FFAALAR	7	0	794.444	A0A140NC35	A0A140NC35	416	422	yes	yes	2	0.022493	65.897	NaN	NaN	NaN	0		Median	158260000	158260000	0			1194	595	1215	1780	2215	2215		1
FFDDLTR	7	0	912.434	A0A140NFZ9	A0A140NFZ9	370	376	yes	yes	2	9.807e-07	135.35	NaN	NaN	NaN	0		Median	357470000	357470000	0			1195	844	1216	1781	2216;2217	2217		2
FFELYDENNELR	12	0	1587.72	A0A140N6F6	A0A140N6F6	393	404	yes	yes	2	0.0087546	60.434	NaN	NaN	NaN	0		Median	65244000	65244000	0			1196	150	1217	1782	2218	2218		1
FFETVNPLK	9	0	1093.58	A0A140NBN8	A0A140NBN8	291	299	yes	yes	2	0.0025654	75.761	NaN	NaN	NaN	0		Median	70309000	70309000	0			1197	579	1218	1783	2219	2219		1
FFGAAR	6	0	667.344	A0A140NF01	A0A140NF01	300	305	yes	yes	2	0.025383	57.074	0.049963	0.36983	NaN	1		Median	1080000000	1029500000	50424000			1198	785	1219	1784	2220	2220		1
FFGGPVGLDNLAAAIGEER	19	0	1931.97	A0A140NAR9	A0A140NAR9	276	294	yes	yes	3	3.255e-05	56.819	NaN	NaN	NaN	0		Median	30259000	30259000	0			1199	498	1220	1785	2221	2221		1
FFINPTGR	8	0	950.497	A0A140N627	A0A140N627	223	230	yes	yes	2	1.7969e-12	138.33	0.035153	0.19789	NaN	1		Median	432920000	420160000	12753000			1200	128	1221	1786	2222;2223	2223		2
FFMAGYR	7	0	890.411	A0A140N5C4	A0A140N5C4	86	92	yes	yes	2	0.02842	62.338	NaN	NaN	NaN	0		Median	92324000	92324000	0			1201	91	1222	1787	2224	2224		1
FFPQFNDRFEAIAVR	15	1	1855.94	A0A140N827	A0A140N827	222	236	yes	yes	3	0.010049	46.408	NaN	NaN	NaN	0		Median	131950000	131950000	0			1202	292	1223	1788	2225	2225		1
FFRPHFTDR	9	1	1221.6	A0A140NAN1	A0A140NAN1	356	364	yes	yes	4	0.005399	53.756	NaN	NaN	NaN	0		Median	51714000	51714000	0			1203	487	1224	1789	2226	2226		1
FFSDIGGR	8	0	897.434	A0A140NC71	A0A140NC71	214	221	yes	yes	2	0.0091621	67.903	NaN	NaN	NaN	0		Median	74687000	74687000	0			1204	602	1225	1790	2227	2227		1
FFSMDFSR	8	0	1035.45	A0A140NBM9	A0A140NBM9	183	190	yes	yes	2	0.0012955	89.046	NaN	NaN	NaN	0		Median	26840000	26840000	0			1205	574	1226	1791	2228	2228		1
FFTVLDDDRHNYLEISAIHNEEGYR	25	1	3052.43	A0A140NCU9	A0A140NCU9	399	423	yes	yes	4	0.00059957	58.812	NaN	NaN	NaN	0		Median	65845000	65845000	0			1206	646	1227	1792	2229	2229		1
FFVASDVHPQTLDVVR	16	0	1828.95	A0A140N4G4	A0A140N4G4	173	188	yes	yes	2;3	3.5655e-09	120.47	NaN	NaN	NaN	0		Median	314910000	314910000	0			1207	48	1228	1793;1794	2230;2231	2231		2
FGADGIVVSNHGGR	14	0	1384.68	A0A140N3Q3	A0A140N3Q3	265	278	yes	yes	2	4.1949e-13	124.39	NaN	NaN	NaN	0		Median	46405000	46405000	0			1208	29	1229	1795	2232	2232		1
FGAEVLR	7	0	790.434	A0A140N560	A0A140N560	81	87	yes	yes	2	0.013	76.847	NaN	NaN	NaN	0		Median	311190000	311190000	0			1209	78	1230	1796	2233	2233		1
FGANAILAVSLANAK	15	0	1458.82	A0A140N6G0	A0A140N6G0	106	120	yes	yes	2	1.1903e-12	120.96	NaN	NaN	NaN	0		Median	0	0	0			1210	152	1231	1797	2234	2234		1
FGAVNELGVFAMTEQGLR	18	0	1937.97	A0A140NBC0	A0A140NBC0	261	278	yes	yes	3	4.3034e-07	98.035	NaN	NaN	NaN	0		Median	21030000	21030000	0			1211	545	1232	1798	2235	2235		1
FGDDEAFEENVR	12	0	1426.6	A0A140NCK8	A0A140NCK8	136	147	yes	yes	2	0.007995	61.363	NaN	NaN	NaN	0		Median	53695000	53695000	0			1212	628	1233	1799	2236	2236		1
FGDVGADTLGHIAEACAK	18	0	1830.86	A0A140NEF7	A0A140NEF7	23	40	yes	yes	3	0.062891	22.636	NaN	NaN	NaN	0		Median	25755000	25755000	0			1213	756	1234	1800	2237	2237		1
FGEIEEVELGR	11	0	1276.63	A0A140NE27	A0A140NE27	397	407	yes	yes	2	0.0013236	80.896	NaN	NaN	NaN	0		Median	2215800000	2215800000	0			1214	737	1235	1801	2238	2238		1
FGFTSR	6	0	713.35	A0A140N711	A0A140N711	64	69	yes	yes	2	0.059656	58.246	NaN	NaN	NaN	0		Median	1551600000	1551600000	0			1215	199	1236	1802	2239	2239		1
FGGSLAK	7	0	678.37	PhaA	PhaA	17	23	yes	yes	2	0.012527	57.281	0.083633	0.62039	NaN	1		Median	1083600000	998590000	84993000			1216	923	1237	1803	2240	2240		1
FGGTSVANAER	11	0	1107.53	A0A140NC35	A0A140NC35	6	16	yes	yes	2	0.016606	51.276	NaN	NaN	NaN	0		Median	94628000	94628000	0			1217	595	1238	1804	2241	2241		1
FGHHGGNHPVK	11	0	1185.58	A0A140NFT4	A0A140NFT4	288	298	yes	yes	4	0.010278	50.284	2.3206	3.0034	NaN	1		Median	8003800	3754100	4249700			1218	834	1239	1805	2242	2242		1
FGIDALR	7	0	790.434	A0A140N767	A0A140N767	397	403	yes	yes	2	0.016834	71.852	NaN	NaN	NaN	0		Median	95865000	95865000	0			1219	212	1240	1806	2243	2243		1
FGIEPR	6	0	717.381	A0A140N5I2	A0A140N5I2	623	628	yes	yes	1	0.053557	32.113	0.65295	1.33	NaN	1		Median	49232000	27184000	22049000			1220	100	1241	1807	2244	2244		0
FGINENMTHVEK	12	0	1417.67	A0A140NC74	A0A140NC74	236	247	yes	yes	3	0.0033459	53.869	NaN	NaN	NaN	0		Median	7184700	7184700	0			1221	603	1242	1808	2245	2245		1
FGLIPEFIGR	10	0	1147.64	A0A140NEQ0	A0A140NEQ0	298	307	yes	yes	2	4.6494e-06	110.22	0.041024	0.1631	NaN	1		Median	170890000	160140000	10746000			1222	767	1243	1809	2246;2247	2247		2
FGLLEMSR	8	0	951.485	A0A140NAA1	A0A140NAA1	382	389	yes	yes	2	0.00051761	98.523	NaN	NaN	NaN	0		Median	61946000	61946000	0			1223	461	1244	1810	2248	2248		1
FGLLGYEAATLEDVGR	16	0	1709.86	A0A140N8H7	A0A140N8H7	278	293	yes	yes	2	1.6896e-06	97.86	NaN	NaN	NaN	0		Median	64617000	64617000	0			1224	329	1245	1811	2249	2249		1
FGLSCGLVSPER	12	0	1320.65	A0A140N931	A0A140N931	401	412	yes	yes	2	0.0089725	60.167	NaN	NaN	NaN	0		Median	32746000	32746000	0			1225	373	1246	1812	2250	2250		1
FGLSLVR	7	0	790.47	A0A140N775	A0A140N775	234	240	yes	yes	2	0.0041708	77.984	0.053548	0.30999	NaN	1		Median	480350000	451150000	29205000			1226	214	1247	1813	2251;2252	2251		2
FGMTPGEYR	9	0	1056.47	A0A140N9F3	A0A140N9F3	289	297	yes	yes	2	0.0037513	70.525	NaN	NaN	NaN	0		Median	18276000	18276000	0			1227	400	1248	1814	2253	2253		1
FGPDAFTVQATR	12	0	1308.65	A0A140N745	A0A140N745	33	44	yes	yes	2	0.00095845	80.706	NaN	NaN	NaN	0		Median	176720000	176720000	0			1228	208	1249	1815	2254;2255	2255		2
FGQGEAAPVVAPAPAPAPEVQTK	23	0	2231.16	A0A140NDE3	A0A140NDE3	191	213	yes	yes	2;3;4	4.1737e-54	209.7	0.04498	0.461	57.633	2		Median	6036000000	5836700000	199320000			1229	685	1250	1816;1817;1818	2256;2257;2258;2259;2260;2261	2260		6
FGQGQVSLPGGCTIGAR	17	0	1703.84	A0A140N5X0	A0A140N5X0	104	120	yes	yes	2	9.0118e-07	115.12	NaN	NaN	NaN	0		Median	0	0	0			1230	117	1251	1819	2262	2262		1
FGSELLAK	8	0	863.475	A0A140N6W8	A0A140N6W8	18	25	yes	yes	2	0.014538	63.565	NaN	NaN	NaN	0		Median	519040000	519040000	0			1231	187	1252	1820	2263	2263		1
FGYGYVNLK	9	0	1059.54	A0A140N9P3	A0A140N9P3	268	276	yes	yes	1;2	0.00041217	91.626	NaN	NaN	NaN	0		Median	75961000	75961000	0			1232	425	1253	1821;1822	2264;2265	2265		2
FHAGANVGCGR	11	0	1144.52	A0A140N340	A0A140N340	45	55	yes	yes	2;3	3.0836e-05	77.072	NaN	NaN	NaN	0		Median	127750000	127750000	0			1233	18	1254	1823;1824	2266;2267	2266		2
FHAGQEVLLTGWGVGENHWGGLAEQAR	27	0	2918.42	A0A140N5R4	A0A140N5R4	77	103	yes	yes	3	0.00050053	57.073	NaN	NaN	NaN	0		Median	32781000	32781000	0			1234	109	1255	1825	2268	2268		1
FHAPGGFGVR	10	0	1043.53	A0A140N7J9	A0A140N7J9	357	366	yes	yes	2;3	2.154e-05	76.1	0.073274	0.15906	NaN	1		Median	355080000	348540000	6543200			1235	250	1256	1826;1827	2269;2270;2271;2272	2271		4
FHCVLVYLR	9	0	1205.64	A0A140N688	A0A140N688	118	126	yes	yes	3	0.012301	45.972	NaN	NaN	NaN	0		Median	9201400	9201400	0			1236	134	1257	1828	2273	2273		1
FHGLGVDAYDR	11	0	1248.59	A0A140N9N7	A0A140N9N7	208	218	yes	yes	3	5.963e-08	93.058	NaN	NaN	NaN	0		Median	136960000	136960000	0			1237	421	1258	1829	2274	2274		1
FHGLQDQEVR	10	0	1227.6	A0A140NE14	A0A140NE14	157	166	yes	yes	2	0.014053	57.55	NaN	NaN	NaN	0		Median	37243000	37243000	0			1238	733	1259	1830	2275	2275		1
FHGMYQQDDRDIR	13	1	1679.75	C5W865	C5W865	54	66	yes	yes	2;4	0.0003498	80.231	NaN	NaN	NaN	0		Median	126960000	126960000	0			1239	920	1260	1831;1832	2276;2277;2278	2278		3
FHPSVNLSILK	11	0	1253.71	A0A140NBC5	A0A140NBC5	97	107	yes	yes	3	0.008255	46.955	NaN	NaN	NaN	0		Median	18502000	18502000	0			1240	547	1261	1833	2279	2279		1
FHQEMLNLFLK	11	0	1418.74	A0A140NAX3	A0A140NAX3	150	160	yes	yes	3	0.00011892	82.171	NaN	NaN	NaN	0		Median	0	0	0			1241	511	1262	1834	2280	2280		1
FHSIMDIYAFR	11	0	1398.68	A0A140N4C7	A0A140N4C7	254	264	yes	yes	3	3.3512e-16	123.51	NaN	NaN	NaN	0		Median	21538000	21538000	0			1242	43	1263	1835	2281	2281		1
FIATNPDTHGR	11	0	1227.6	A0A140NBL1	A0A140NBL1	140	150	yes	yes	3	0.0031545	65.179	0.049783	0.2974	NaN	1		Median	314750000	299840000	14914000			1243	567	1264	1836	2282	2282		1
FIDAMLAIR	9	0	1048.57	A0A140N4G4	A0A140N4G4	871	879	yes	yes	2	0.053981	45.738	NaN	NaN	NaN	0		Median	10252000	10252000	0			1244	48	1265	1837	2283	2283		1
FIDQSISANTNYDPSR	16	0	1826.84	A0A140N9Q4	A0A140N9Q4	688	703	yes	yes	2;3	1.485e-07	86.592	NaN	NaN	NaN	0		Median	81503000	81503000	0			1245	428	1266	1838;1839	2284;2285	2285		2
FIEQDPEGQYGLEAAFR	17	0	1968.92	A0A140SS80	A0A140SS80	38	54	yes	yes	2;3	1.3226e-97	276.18	0.32062	1.4167	NaN	1		Median	287960000	234170000	53787000			1246	907	1267	1840;1841	2286;2287;2288;2289	2287		4
FIEVFVDTPLAICEAR	16	0	1878.95	A0A140N8V9	A0A140N8V9	127	142	yes	yes	2	3.7336e-06	118.76	NaN	NaN	NaN	0		Median	42432000	42432000	0			1247	358	1268	1842	2290	2290		1
FIIADTPGHEQYTR	14	0	1646.81	A0A140N8H0	A0A140N8H0	109	122	yes	yes	2;3	1.4598e-48	204.13	NaN	NaN	NaN	0		Median	211990000	211990000	0			1248	327	1269	1843;1844;1845	2291;2292;2293	2292		3
FIQSTLHLDIPEDYQER	17	0	2103.03	A0A140NFA7	A0A140NFA7	240	256	yes	yes	2	0.00022752	78.486	NaN	NaN	NaN	0		Median	0	0	0			1250	807	1271	1885	2339	2339		1
FISIEAE	7	0	807.401	A0A140N340	A0A140N340	79	85	yes	yes	1;2	0.010295	86.935	NaN	NaN	NaN	0		Median	314650000	314650000	0			1251	18	1272	1886;1887	2340;2341	2341		2
FISNRPCASCEGTR	14	1	1653.74	A0A140NGV4	A0A140NGV4	400	413	yes	yes	3	0.0017021	60.549	NaN	NaN	NaN	0		Median	88432000	88432000	0			1252	869	1273	1888	2342	2342		1
FITFFQGCLMR	11	0	1418.68	A0A140NDW1	A0A140NDW1	23	33	yes	yes	2	0.001867	90.629	NaN	NaN	NaN	0		Median	174270000	174270000	0			1253	719	1274	1889;1890	2343;2344	2344		2
FITIINNTLSDIR	13	0	1518.84	A0A140NE27	A0A140NE27	614	626	yes	yes	2	2.2556e-25	166.97	NaN	NaN	NaN	0		Median	610450000	610450000	0			1254	737	1275	1891	2345;2346	2346		2
FITIINNTLSDIRR	14	1	1674.94	A0A140NE27	A0A140NE27	614	627	yes	yes	2;3	1.5207e-37	181.76	NaN	NaN	NaN	0		Median	536000000	536000000	0			1255	737	1276	1892;1893	2347;2348;2349	2348		3
FIWVQQPGSY	10	0	1223.6	A0A140NC13	A0A140NC13	169	178	yes	yes	2	1.4165e-12	122.79	NaN	NaN	NaN	0		Median	0	0	0			1256	594	1277	1894	2350	2350		1
FKDDVNEVR	9	1	1120.55	A0A140N3T4	A0A140N3T4	848	856	yes	yes	2;3	0.0043371	68.846	NaN	NaN	NaN	0		Median	66594000	66594000	0			1257	30	1278	1895;1896	2351;2352	2352		2
FKLPAWPTTTIGSFPQTTEIR	21	1	2390.26	A0A140SS95	A0A140SS95	421	441	yes	yes	2	9.1477e-06	100.4	NaN	NaN	NaN	0		Median	37563000	37563000	0			1259	910	1280	1899	2357	2357		1
FKLPTDR	7	1	875.486	A0A140N7I5	A0A140N7I5	79	85	yes	yes	3	0.0080438	58.716	NaN	NaN	NaN	0		Median	20880000	20880000	0			1260	246	1281	1900	2358	2358		1
FLAAWPEIADNYSER	15	0	1780.84	A0A140N9A3	A0A140N9A3	328	342	yes	yes	2	1.4856e-13	131.17	NaN	NaN	NaN	0		Median	144930000	144930000	0			1261	387	1282	1901	2359;2360	2360		2
FLAGHAEELDLR	12	0	1369.7	A0A140NDB1	A0A140NDB1	234	245	yes	yes	2;3	0.0007255	53.001	NaN	NaN	NaN	0		Median	83789000	83789000	0			1262	675	1283	1902;1903	2361;2362	2361		2
FLDVAMR	7	0	850.437	A0A140NE23	A0A140NE23	409	415	yes	yes	2	0.027794	62.714	NaN	NaN	NaN	0		Median	61667000	61667000	0			1263	734	1284	1904	2363	2363		1
FLEAEDFDAAIIFVR	15	0	1754.89	A0A140N4Y7	A0A140N4Y7	239	253	yes	yes	2	8.3509e-06	84.687	NaN	NaN	NaN	0		Median	0	0	0			1264	67	1285	1905	2364	2364		1
FLEGAAR	7	0	762.402	A0A140NFR9	A0A140NFR9	35	41	yes	yes	2	0.012448	57.463	0.49365	2.7908	NaN	1		Median	402670000	276420000	126250000			1265	833	1286	1906	2365	2365		1
FLELVHR	7	0	912.518	A0A140N896	A0A140N896	136	142	yes	yes	3	0.0008646	94.401	NaN	NaN	NaN	0		Median	15645000	15645000	0			1266	304	1287	1907	2366	2366		1
FLFNNGYADQITSVLK	16	0	1828.94	A0A140NCE4	A0A140NCE4	489	504	yes	yes	2	6.0761e-20	142.38	NaN	NaN	NaN	0		Median	139000000	139000000	0			1267	616	1288	1908	2367	2367		1
FLGAELPYSVTVEIER	16	0	1821.95	A0A140N8X3	A0A140N8X3	205	220	yes	yes	2	3.5462e-09	105.03	NaN	NaN	NaN	0		Median	178070000	178070000	0			1268	364	1289	1909	2368	2368		1
FLGFEQTFK	9	0	1115.57	A0A140NBC5	A0A140NBC5	108	116	yes	yes	2	0.0043464	67.897	NaN	NaN	NaN	0		Median	89960000	89960000	0			1269	547	1290	1910	2369	2369		1
FLGLEFPR	8	0	977.533	A0A140NDX7	A0A140NDX7	54	61	yes	yes	2	0.0010377	92.187	NaN	NaN	NaN	0		Median	14381000	14381000	0			1270	723	1291	1911	2370	2370		1
FLHDFEGTVVAITHDR	16	0	1855.92	A0A140NGH2	A0A140NGH2	204	219	yes	yes	3;4	1.2052e-20	101.2	NaN	NaN	NaN	0		Median	210250000	210250000	0			1271	863	1292	1912;1913	2371;2372	2372		2
FLIDAQLR	8	0	974.555	A0A140NGL5	A0A140NGL5	247	254	yes	yes	2	0.018678	48.756	NaN	NaN	NaN	0		Median	0	0	0			1272	865	1293	1914	2373	2373		1
FLIDSR	6	0	749.407	A0A140NDZ9	A0A140NDZ9	181	186	yes	yes	2	0.012868	71.378	NaN	NaN	NaN	0		Median	815020000	815020000	0			1273	731	1294	1915;1916	2374;2375	2375		2
FLLPCIYLLDSVNYR	15	0	1884.98	A0A140NAX8	A0A140NAX8	205	219	yes	yes	2	2.8322e-13	122.42	NaN	NaN	NaN	0		Median	58074000	58074000	0			1274	512	1295	1917	2376	2376		1
[truncated: 3,008 more rows]
